# Supplementary material for: Crystal structures of N-(4-chloro­phen­yl)-2-[(4,6-di­amino­pyrimidin-2-yl)sulfan­yl]acetamide and N-(3-chloro­phen­yl)-2-[(4,6-di­amino­pyrimidin-2-yl)sulfan­yl]acetamide
Source: Acta Crystallogr E Crystallogr Commun. 2017 Mar 3;73(Pt 4):467–71. doi: 10.1107/S2056989017003243 (PMC5382600; doi:10.1107/S2056989017003243)
Supplement: Supplementary file 1 [file e-73-00467-sup1.cif]

##############################################################################
#                                                                            #
# This CIF contains the data in a paper accepted for publication in          #
# Acta Crystallographica Section E. It conforms to the requirements of       #
# Notes for Authors for Acta Crystallographica Section E, and has been       #
# peer reviewed under the auspices of the IUCr Commission on Journals.       #
#                                                                            #
# Full details of the Crystallographic Information File format               #
# are given in the paper "The Crystallographic Information File (CIF):       #
# a New Standard Archive File for Crystallography" by S. R. Hall, F. H.      #
# Allen and I. D. Brown [Acta Cryst. (1991), A47, 655-685].                  #
#                                                                            #
# The current version of the core CIF dictionary is obtainable from          #
# ftp://ftp.iucr.org/pub/cif_core.dic.                                       #
#                                                                            #
# Software is freely available for graphical display of the structure(s)     #
# in this CIF. For information consult the CIF software page                 #
# http://www.iucr.org/resources/cif/software.                                #
#                                                                            #
# This file may be used for bona fide research purposes within the           #
# scientific community so long as proper attribution is given to the journal # 
# article from which it was obtained.                                        #
#                                                                            #
##############################################################################
data_global
_audit_creation_method     SHELXL-97
_journal_date_recd_electronic     2017-01-26
_journal_date_accepted     2017-02-27
_journal_name_full     'Acta Crystallographica, Section E'
_journal_year     2017
_journal_volume     73
_journal_issue      4
_journal_page_first     467
_journal_page_last     471
_journal_paper_category     GO
_journal_paper_doi     10.1107/S2056989017003243
_journal_coeditor_code     SU5348
_publ_contact_author_name     'Devadasan Velmurugan'
_publ_contact_author_address
;  CAS in Crystallography and Biophysics
   University of madras
   Maraimalai campus(guindy campus)
   Chennai 600 025
   India
;
_publ_contact_author_email     shirai2011@gmail.com
_publ_contact_author_fax     '044 091 2499 3057'
_publ_contact_author_phone     '044 091 24484170'
_publ_section_title
;
Crystal structures of
<i>N</i>-(4-chlorophenyl)-2-[(4,6-diaminopyrimidin-2-yl)sulfanyl]acetamide and
<i>N</i>-(3-chlorophenyl)-2-[(4,6-diaminopyrimidin-2-yl)sulfanyl]acetamide
;
loop_
    _publ_author_name
    _publ_author_address
    'S. Subasri'
;
    Centre of Advanced Study in Crystallography and Biophysics
    University of Madras
    Guindy Campus
    Chennai 600 025
    India
;
    'Timiri Ajay Kumar'
;
      Department of Pharmaceutical Sciences & Technology
      Birla Institute of Technology
      Mesra
      Ranchi 835 215
      Jharkhand
      India
;
    'Barij Nayan Sinha'
;
      Department of Pharmaceutical Sciences & Technology
      Birla Institute of Technology
      Mesra
      Ranchi 835 215
      Jharkhand
      India
;
    'Venkatesan Jayaprakash'
;
      Department of Pharmaceutical Sciences & Technology
      Birla Institute of Technology
      Mesra
      Ranchi 835 215
      Jharkhand
      India
;
    'Vijayan Viswanathan'
;
    Centre of Advanced Study in Crystallography and Biophysics
    University of Madras
    Guindy Campus
    Chennai 600 025
    India
;
    'Devadasan Velmurugan'
;
    Centre of Advanced Study in Crystallography and Biophysics
    University of Madras
    Guindy Campus
    Chennai 600 025
    India
;
_publ_section_synopsis
;
The title compounds, (I) and (II), are
2-[(diaminopyrimidin-2-yl)sulfanyl]acetamides. The molecules have a folded
conformation, with the pyrimidine ring being inclined to the benzene ring by
42.25(14)\% in (I), and by 59.70(16) and 62.18(15)\% in the two independent
molecules of compound (II).
;
data_I
_database_code_depnum_ccdc_archive 'CCDC 1534989'
_audit_creation_method     'SHELXL-2016/4'
_chemical_name_systematic
;
<i>N</i>-(4-Chlorophenyl)-2-[(4,6-diaminopyrimidin-2-yl)sulfanyl]acetamide
;
_chemical_name_common     ?
_chemical_formula_moiety     'C12 H12 Cl N5 O S'
_chemical_formula_sum     'C12 H12 Cl N5 O S'
_chemical_formula_iupac     'C12 H12 Cl N5 O S'
_chemical_formula_weight     309.78
_chemical_melting_point     ?
_shelx_space_group_comment
;
The symmetry employed for this shelxl refinement is uniquely defined
by the following loop, which should always be used as a source of
symmetry information in preference to the above space-group names.
They are only intended as comments.
;
_space_group_crystal_system     orthorhombic
_space_group_name_H-M_alt     'P b c a'
_space_group_name_Hall     '-P 2ac 2ab'
loop_
    _space_group_symop_operation_xyz
    'x, y, z'
    '-x+1/2, -y, z+1/2'
    '-x, y+1/2, -z+1/2'
    'x+1/2, -y+1/2, -z'
    '-x, -y, -z'
    'x-1/2, y, -z-1/2'
    'x, -y-1/2, z-1/2'
    '-x-1/2, y-1/2, z'
_cell_length_a     18.2743(12)
_cell_length_b     7.4835(5)
_cell_length_c     19.8021(12)
_cell_angle_alpha     90
_cell_angle_beta     90
_cell_angle_gamma     90
_cell_volume     2708.1(3)
_cell_formula_units_Z     8
_cell_measurement_reflns_used     3372
_cell_measurement_theta_min     2.057
_cell_measurement_theta_max     28.388
_cell_measurement_temperature     293(2)
_exptl_crystal_description     block
_exptl_crystal_colour     colourless
_exptl_crystal_size_max     0.280
_exptl_crystal_size_mid     0.250
_exptl_crystal_size_min     0.180
_exptl_crystal_density_diffrn     1.520
_exptl_crystal_density_meas     ?
_exptl_crystal_density_method     ?
_exptl_crystal_F_000     1280
_exptl_absorpt_coefficient_mu     0.439
_exptl_absorpt_correction_type     multi-scan
_exptl_absorpt_process_details
;
(<i>SADABS</i>; Bruker, 2008)
;
_shelx_estimated_absorpt_T_min     0.880
_shelx_estimated_absorpt_T_max     0.917
_exptl_absorpt_correction_T_min     0.741
_exptl_absorpt_correction_T_max     0.863
_diffrn_ambient_temperature     293(2)
_diffrn_radiation_type     MoK\a
_diffrn_radiation_wavelength     0.71073
_diffrn_measurement_device_type     'Bruker SMART APEXII area-detector'
_diffrn_measurement_method     '\w and \f scans'
_diffrn_detector_area_resol_mean     ?
_diffrn_reflns_number     22685
_diffrn_reflns_av_R_equivalents     0.0603
_diffrn_reflns_theta_min     2.057
_diffrn_reflns_theta_max     28.388
_diffrn_reflns_theta_full     25.242
_diffrn_measured_fraction_theta_max     0.994
_diffrn_measured_fraction_theta_full     1.000
_diffrn_reflns_limit_h_min     -23
_diffrn_reflns_limit_h_max     24
_diffrn_reflns_limit_k_min     -9
_diffrn_reflns_limit_k_max     9
_diffrn_reflns_limit_l_min     -26
_diffrn_reflns_limit_l_max     26
_refine_special_details     ?
_reflns_number_total     3372
_reflns_number_gt     2007
_reflns_threshold_expression     'I > 2\s(I)'
_refine_ls_structure_factor_coef     Fsqd
_refine_ls_matrix_type     full
_refine_ls_R_factor_all     0.0971
_refine_ls_R_factor_gt     0.0502
_refine_ls_wR_factor_gt     0.1341
_refine_ls_wR_factor_ref     0.1610
_refine_ls_goodness_of_fit_ref     1.081
_refine_ls_restrained_S_all     1.081
_refine_ls_number_reflns     3372
_refine_ls_number_parameters     181
_refine_ls_number_restraints     0
_refine_ls_hydrogen_treatment     constr
_refine_ls_weighting_scheme     calc
_refine_ls_weighting_details
              'w=1/[\s^2^(Fo^2^)+(0.0795P)^2^+0.3384P] where P=(Fo^2^+2Fc^2^)/3'
_atom_sites_solution_hydrogens     geom
_atom_sites_solution_primary     direct
_atom_sites_solution_secondary     difmap
_refine_ls_shift/su_max     0.000
_refine_ls_shift/su_mean     0.000
_refine_diff_density_max     0.417
_refine_diff_density_min     -0.688
_refine_ls_extinction_method     none
_refine_ls_extinction_coef     .
loop_
    _atom_type_symbol
    _atom_type_description
    _atom_type_scat_dispersion_real
    _atom_type_scat_dispersion_imag
    _atom_type_scat_source
    'C' 'C' 0.0033 0.0016
                         'International Tables Vol C Tables 4.2.6.8 and 6.1.1.4'
    'H' 'H' 0.0000 0.0000
                         'International Tables Vol C Tables 4.2.6.8 and 6.1.1.4'
    'N' 'N' 0.0061 0.0033
                         'International Tables Vol C Tables 4.2.6.8 and 6.1.1.4'
    'O' 'O' 0.0106 0.0060
                         'International Tables Vol C Tables 4.2.6.8 and 6.1.1.4'
    'S' 'S' 0.1246 0.1234
                         'International Tables Vol C Tables 4.2.6.8 and 6.1.1.4'
    'Cl' 'Cl' 0.1484 0.1585
                         'International Tables Vol C Tables 4.2.6.8 and 6.1.1.4'
_computing_data_collection
;
APEX2 (Bruker, 2008)
;
_computing_cell_refinement
;
SAINT (Bruker, 2008)
;
_computing_data_reduction
;
SAINT (Bruker, 2008)
;
_computing_structure_solution
;
SHELXS97 (Sheldrick, 2008)
;
_computing_structure_refinement
;
SHELXL2016 (Sheldrick, 2015)
;
_computing_molecular_graphics
;
PLATON (Spek, 2009)
;
_computing_publication_material
;
SHELXL2016 (Sheldrick, 2015) and PLATON (Spek, 2009)
;
loop_
    _atom_site_type_symbol
    _atom_site_label
    _atom_site_fract_x
    _atom_site_fract_y
    _atom_site_fract_z
    _atom_site_U_iso_or_equiv
    _atom_site_adp_type
    _atom_site_calc_flag
    _atom_site_occupancy
    _atom_site_disorder_assembly
    _atom_site_disorder_group
    C C1 0.21682(15) 0.1105(4) 0.10059(13) 0.0467(7) Uani d 1 . .
    H H1 0.259655 0.165974 0.114873 0.056 Uiso calc 1 . .
    C C2 0.21206(16) 0.0419(4) 0.03543(13) 0.0524(7) Uani d 1 . .
    H H2 0.251506 0.052014 0.006002 0.063 Uiso calc 1 . .
    C C3 0.14875(17) -0.0409(4) 0.01479(13) 0.0523(7) Uani d 1 . .
    C C4 0.08942(17) -0.0537(4) 0.05714(15) 0.0563(8) Uani d 1 . .
    H H4 0.046632 -0.108550 0.042405 0.068 Uiso calc 1 . .
    C C5 0.09364(15) 0.0152(4) 0.12158(14) 0.0505(7) Uani d 1 . .
    H H5 0.053355 0.007491 0.150122 0.061 Uiso calc 1 . .
    C C6 0.15764(13) 0.0963(4) 0.14435(12) 0.0411(6) Uani d 1 . .
    C C7 0.21262(13) 0.2114(4) 0.25020(12) 0.0417(6) Uani d 1 . .
    C C8 0.18937(14) 0.2955(4) 0.31653(13) 0.0466(7) Uani d 1 . .
    H H8A 0.151615 0.383361 0.307401 0.056 Uiso calc 1 . .
    H H8B 0.230953 0.358263 0.335629 0.056 Uiso calc 1 . .
    C C9 0.06049(13) 0.1256(4) 0.36033(12) 0.0370(6) Uani d 1 . .
    C C10 -0.04825(13) 0.0187(4) 0.39846(12) 0.0388(6) Uani d 1 . .
    C C11 -0.07960(13) 0.0629(4) 0.33698(12) 0.0423(6) Uani d 1 . .
    H H11 -0.127989 0.033707 0.327503 0.051 Uiso calc 1 . .
    C C12 -0.03712(13) 0.1511(4) 0.29042(12) 0.0384(6) Uani d 1 . .
    N N1 0.15680(11) 0.1680(3) 0.20979(10) 0.0439(6) Uani d 1 . .
    H H1A 0.113996 0.186830 0.226380 0.053 Uiso calc 1 . .
    N N2 0.03568(10) 0.1801(3) 0.30081(10) 0.0393(5) Uani d 1 . .
    N N3 0.02360(10) 0.0518(3) 0.41104(10) 0.0396(5) Uani d 1 . .
    N N4 -0.06459(12) 0.2133(4) 0.23153(10) 0.0513(6) Uani d 1 . .
    H H4A -0.036471 0.267317 0.203330 0.062 Uiso calc 1 . .
    H H4B -0.110188 0.198752 0.222276 0.062 Uiso calc 1 . .
    N N5 -0.08599(12) -0.0543(4) 0.44936(11) 0.0533(7) Uani d 1 . .
    H H5A -0.064552 -0.077179 0.487041 0.064 Uiso calc 1 . .
    H H5B -0.131697 -0.078337 0.444396 0.064 Uiso calc 1 . .
    O O1 0.27697(10) 0.1893(4) 0.23652(10) 0.0662(7) Uani d 1 . .
    S S1 0.15519(3) 0.13935(11) 0.37853(3) 0.0458(2) Uani d 1 . .
    Cl CL1 0.14411(6) -0.13289(15) -0.06572(4) 0.0831(4) Uani d 1 . .
loop_
    _atom_site_aniso_label
    _atom_site_aniso_U_11
    _atom_site_aniso_U_22
    _atom_site_aniso_U_33
    _atom_site_aniso_U_12
    _atom_site_aniso_U_13
    _atom_site_aniso_U_23
    C1 0.0401(14) 0.061(2) 0.0392(13) 0.0034(13) 0.0018(11) 0.0079(13)
    C2 0.0559(17) 0.060(2) 0.0414(14) 0.0041(15) 0.0078(13) 0.0057(14)
    C3 0.076(2) 0.0448(17) 0.0356(13) -0.0015(15) 0.0010(13) 0.0034(12)
    C4 0.0668(19) 0.054(2) 0.0478(15) -0.0159(15) -0.0061(14) 0.0062(15)
    C5 0.0508(16) 0.056(2) 0.0446(15) -0.0121(14) 0.0037(12) 0.0070(14)
    C6 0.0404(14) 0.0481(17) 0.0349(12) 0.0039(12) 0.0025(10) 0.0061(12)
    C7 0.0361(13) 0.0500(17) 0.0390(13) 0.0010(12) 0.0049(11) 0.0045(12)
    C8 0.0396(14) 0.0560(18) 0.0441(14) -0.0070(12) 0.0021(11) -0.0017(13)
    C9 0.0320(12) 0.0451(16) 0.0338(11) 0.0015(11) 0.0008(9) -0.0041(11)
    C10 0.0361(13) 0.0442(16) 0.0362(12) -0.0026(11) 0.0054(10) -0.0040(11)
    C11 0.0329(13) 0.0544(18) 0.0396(13) -0.0040(11) -0.0016(11) -0.0011(12)
    C12 0.0347(13) 0.0466(17) 0.0339(12) 0.0035(11) -0.0013(10) -0.0046(11)
    N1 0.0330(11) 0.0617(16) 0.0370(11) 0.0029(10) 0.0041(9) 0.0006(10)
    N2 0.0307(10) 0.0526(14) 0.0344(10) 0.0011(9) 0.0008(9) 0.0016(10)
    N3 0.0328(11) 0.0517(15) 0.0344(10) -0.0028(9) 0.0001(8) 0.0007(10)
    N4 0.0372(12) 0.0783(19) 0.0385(11) -0.0016(12) -0.0058(10) 0.0095(12)
    N5 0.0426(13) 0.0767(19) 0.0405(11) -0.0161(12) -0.0008(10) 0.0088(12)
    O1 0.0304(10) 0.114(2) 0.0538(12) 0.0020(11) 0.0062(8) -0.0101(12)
    S1 0.0312(3) 0.0698(5) 0.0363(3) -0.0015(3) -0.0016(3) 0.0060(3)
    CL1 0.1216(9) 0.0854(7) 0.0422(4) -0.0171(6) 0.0013(4) -0.0090(4)
_geom_special_details
;
 All esds (except the esd in the dihedral angle between two l.s. planes)
 are estimated using the full covariance matrix.  The cell esds are taken
 into account individually in the estimation of esds in distances, angles
 and torsion angles; correlations between esds in cell parameters are only
 used when they are defined by crystal symmetry.  An approximate (isotropic)
 treatment of cell esds is used for estimating esds involving l.s. planes.
;
loop_
    _geom_bond_atom_site_label_1
    _geom_bond_atom_site_label_2
    _geom_bond_site_symmetry_2
    _geom_bond_distance
    _geom_bond_publ_flag
    C1 C6 . 1.390(3) ?
    C1 C2 . 1.391(4) ?
    C1 H1 . 0.9300 ?
    C2 C3 . 1.375(4) ?
    C2 H2 . 0.9300 ?
    C3 C4 . 1.374(4) ?
    C3 CL1 . 1.739(3) ?
    C4 C5 . 1.378(4) ?
    C4 H4 . 0.9300 ?
    C5 C6 . 1.393(4) ?
    C5 H5 . 0.9300 ?
    C6 N1 . 1.403(3) ?
    C7 O1 . 1.218(3) ?
    C7 N1 . 1.337(3) ?
    C7 C8 . 1.517(4) ?
    C8 S1 . 1.807(3) ?
    C8 H8A . 0.9700 ?
    C8 H8B . 0.9700 ?
    C9 N2 . 1.327(3) ?
    C9 N3 . 1.329(3) ?
    C9 S1 . 1.771(2) ?
    C10 N5 . 1.338(3) ?
    C10 N3 . 1.359(3) ?
    C10 C11 . 1.386(3) ?
    C11 C12 . 1.374(4) ?
    C11 H11 . 0.9300 ?
    C12 N4 . 1.352(3) ?
    C12 N2 . 1.364(3) ?
    N1 H1A . 0.8600 ?
    N4 H4A . 0.8600 ?
    N4 H4B . 0.8600 ?
    N5 H5A . 0.8600 ?
    N5 H5B . 0.8600 ?
loop_
    _geom_angle_atom_site_label_1
    _geom_angle_atom_site_label_2
    _geom_angle_atom_site_label_3
    _geom_angle_site_symmetry_1
    _geom_angle_site_symmetry_3
    _geom_angle
    _geom_angle_publ_flag
    C6 C1 C2 . . 120.1(3) ?
    C6 C1 H1 . . 120.0 ?
    C2 C1 H1 . . 120.0 ?
    C3 C2 C1 . . 119.7(3) ?
    C3 C2 H2 . . 120.2 ?
    C1 C2 H2 . . 120.2 ?
    C4 C3 C2 . . 120.9(3) ?
    C4 C3 CL1 . . 119.6(2) ?
    C2 C3 CL1 . . 119.5(2) ?
    C3 C4 C5 . . 119.7(3) ?
    C3 C4 H4 . . 120.2 ?
    C5 C4 H4 . . 120.2 ?
    C4 C5 C6 . . 120.7(3) ?
    C4 C5 H5 . . 119.7 ?
    C6 C5 H5 . . 119.7 ?
    C1 C6 C5 . . 119.0(2) ?
    C1 C6 N1 . . 123.7(2) ?
    C5 C6 N1 . . 117.2(2) ?
    O1 C7 N1 . . 124.8(3) ?
    O1 C7 C8 . . 121.3(2) ?
    N1 C7 C8 . . 113.9(2) ?
    C7 C8 S1 . . 114.6(2) ?
    C7 C8 H8A . . 108.6 ?
    S1 C8 H8A . . 108.6 ?
    C7 C8 H8B . . 108.6 ?
    S1 C8 H8B . . 108.6 ?
    H8A C8 H8B . . 107.6 ?
    N2 C9 N3 . . 128.7(2) ?
    N2 C9 S1 . . 119.79(18) ?
    N3 C9 S1 . . 111.47(17) ?
    N5 C10 N3 . . 115.8(2) ?
    N5 C10 C11 . . 123.1(2) ?
    N3 C10 C11 . . 121.1(2) ?
    C12 C11 C10 . . 118.1(2) ?
    C12 C11 H11 . . 121.0 ?
    C10 C11 H11 . . 121.0 ?
    N4 C12 N2 . . 116.0(2) ?
    N4 C12 C11 . . 122.3(2) ?
    N2 C12 C11 . . 121.7(2) ?
    C7 N1 C6 . . 129.6(2) ?
    C7 N1 H1A . . 115.2 ?
    C6 N1 H1A . . 115.2 ?
    C9 N2 C12 . . 114.7(2) ?
    C9 N3 C10 . . 115.3(2) ?
    C12 N4 H4A . . 120.0 ?
    C12 N4 H4B . . 120.0 ?
    H4A N4 H4B . . 120.0 ?
    C10 N5 H5A . . 120.0 ?
    C10 N5 H5B . . 120.0 ?
    H5A N5 H5B . . 120.0 ?
    C9 S1 C8 . . 103.73(12) ?
loop_
    _geom_torsion_atom_site_label_1
    _geom_torsion_atom_site_label_2
    _geom_torsion_atom_site_label_3
    _geom_torsion_atom_site_label_4
    _geom_torsion_site_symmetry_1
    _geom_torsion_site_symmetry_2
    _geom_torsion_site_symmetry_3
    _geom_torsion_site_symmetry_4
    _geom_torsion
    _geom_torsion_publ_flag
    C6 C1 C2 C3 . . . . -0.4(4) ?
    C1 C2 C3 C4 . . . . 1.4(5) ?
    C1 C2 C3 CL1 . . . . -177.9(2) ?
    C2 C3 C4 C5 . . . . -0.9(5) ?
    CL1 C3 C4 C5 . . . . 178.4(2) ?
    C3 C4 C5 C6 . . . . -0.5(5) ?
    C2 C1 C6 C5 . . . . -1.0(4) ?
    C2 C1 C6 N1 . . . . -177.3(3) ?
    C4 C5 C6 C1 . . . . 1.5(4) ?
    C4 C5 C6 N1 . . . . 178.1(3) ?
    O1 C7 C8 S1 . . . . -103.4(3) ?
    N1 C7 C8 S1 . . . . 77.2(3) ?
    N5 C10 C11 C12 . . . . 174.5(3) ?
    N3 C10 C11 C12 . . . . -3.8(4) ?
    C10 C11 C12 N4 . . . . -174.2(3) ?
    C10 C11 C12 N2 . . . . 6.3(4) ?
    O1 C7 N1 C6 . . . . -2.5(5) ?
    C8 C7 N1 C6 . . . . 176.8(3) ?
    C1 C6 N1 C7 . . . . -22.2(5) ?
    C5 C6 N1 C7 . . . . 161.4(3) ?
    N3 C9 N2 C12 . . . . -2.0(4) ?
    S1 C9 N2 C12 . . . . 175.36(19) ?
    N4 C12 N2 C9 . . . . 176.9(2) ?
    C11 C12 N2 C9 . . . . -3.5(4) ?
    N2 C9 N3 C10 . . . . 4.2(4) ?
    S1 C9 N3 C10 . . . . -173.28(19) ?
    N5 C10 N3 C9 . . . . -179.5(2) ?
    C11 C10 N3 C9 . . . . -1.0(4) ?
    N2 C9 S1 C8 . . . . 17.9(2) ?
    N3 C9 S1 C8 . . . . -164.3(2) ?
    C7 C8 S1 C9 . . . . -88.3(2) ?
loop_
    _geom_hbond_atom_site_label_D
    _geom_hbond_atom_site_label_H
    _geom_hbond_atom_site_label_A
    _geom_hbond_site_symmetry_A
    _geom_hbond_distance_DH
    _geom_hbond_distance_HA
    _geom_hbond_distance_DA
    _geom_hbond_angle_DHA
    N1 H1A N2 ? 0.86 2.06 2.856(3) 154
    N5 H5A N3 5_556 0.86 2.16 2.990(3) 162
    N4 H4B O1 6_556 0.86 2.22 2.969(3) 146
    C11 H11 O1 6_556 0.93 2.45 3.144(3) 132
_shelx_hkl_file
;
   0  -1   0    0.01    0.03
   0  -1   0   -0.04    0.03
   0   1   0   -0.04    0.03
   0  -2   0   21.11    0.93
   0  -2   0   18.99    0.93
   0   2   0   21.56    0.89
   0  -3   0   -0.11    0.09
   0  -3   0    0.03    0.08
   0   3   0    0.09    0.07
   0  -4   0   55.04    2.61
   0  -4   0   62.82    2.63
   0   4   0   58.19    2.47
   0   5   0   -0.02    0.11
   0  -5   0    0.02    0.16
   0  -5   0   -0.23    0.16
   0  -6   0    8.68    0.60
   0  -7   0    0.04    0.23
   0   7   0    0.14    0.17
   0   8   0   -0.50    0.23
   0  -8   0   -0.20    0.26
   0  -9   0   -0.28    0.30
   0   9   0   -0.23    0.31
   0   0  -1    0.00    0.01
   0   0   1    0.00    0.01
   0   0   1    0.01    0.02
   0  -1  -1    0.35    0.05
   0  -1  -1    0.37    0.05
   0   1  -1    0.29    0.04
   0  -1   1    0.23    0.03
   0  -1   1    0.28    0.05
   0  -1   1    0.26    0.05
   0   2  -1 1000.00   40.26
   0  -2  -1  955.35   41.86
   0  -2  -1  991.59   41.87
   0  -2   1  972.48   41.86
   0  -2   1  975.32   41.84
   0  -4  -1   32.48    1.50
   0   4  -1   33.77    1.38
   0  -4  -1   30.58    1.49
   0   4   1   32.02    1.41
   0  -4   1   32.94    1.51
   0  -4   1   30.88    1.49
   0   5  -1   -0.19    0.09
   0  -5  -1    0.14    0.17
   0  -5  -1   -0.06    0.14
   0  -5   1   -0.08    0.16
   0   5   1    0.01    0.11
   0  -5   1   -0.08    0.16
   0  -6  -1    0.71    0.25
   0  -6   1    0.53    0.25
   0  -7  -1    0.32    0.24
   0   7  -1   -0.17    0.17
   0  -7   1   -0.03    0.22
   0   8  -1    1.25    0.30
   0  -8  -1    1.55    0.37
   0  -8   1    0.34    0.31
   0   8   1    2.29    0.30
   0  -9  -1   -0.26    0.31
   0   9   1   -0.29    0.30
   0  -9   1   -0.20    0.30
   0   0  -2   26.64    1.06
   0   0   2   25.99    1.05
   0   0   2   25.36    1.15
   0  -1  -2    0.10    0.05
   0   1  -2   -0.02    0.05
   0  -1  -2    0.07    0.05
   0  -1   2   -0.05    0.05
   0  -1   2    0.08    0.03
   0  -1   2    0.08    0.05
   0  -1   2    0.06    0.03
   0  -2  -2  647.74   27.17
   0  -2  -2  626.91   27.18
   0   2  -2  632.75   26.12
   0  -2   2  643.60   26.15
   0  -2   2  621.84   27.17
   0  -2   2  639.38   27.16
   0   3  -2    0.00    0.05
   0  -3  -2   -0.04    0.09
   0  -3   2   -0.05    0.09
   0  -3   2   -0.15    0.09
   0  -3   2    0.00    0.05
   0  -4  -2    0.10    0.18
   0  -4  -2    0.08    0.18
   0  -4   2    1.00    0.21
   0  -4   2    0.67    0.18
   0   4   2    0.83    0.16
   0  -5  -2    0.18    0.17
   0  -5  -2   -0.05    0.14
   0  -5   2   -0.16    0.16
   0  -5   2   -0.18    0.16
   0   5   2    0.05    0.14
   0  -6  -2    3.39    0.37
   0  -6   2    3.90    0.41
   0   7  -2   -0.09    0.19
   0  -7  -2   -0.08    0.22
   0  -7   2    0.03    0.25
   0  -8  -2    0.22    0.30
   0   8  -2    0.62    0.28
   0  -8   2    0.29    0.31
   0   8   2    0.23    0.23
   0  -9  -2   -0.09    0.32
   0   9   2   -0.15    0.30
   0  -9   2    0.00    0.31
   0   0  -3    0.10    0.05
   0   0   3    0.03    0.04
   0   0   3    0.28    0.06
   0  -1  -3   -0.11    0.05
   0  -1  -3    0.00    0.06
   0   1  -3    0.14    0.06
   0   1  -3   -0.02    0.06
   0  -1   3   -0.04    0.06
   0  -1   3    0.02    0.04
   0  -2  -3   68.58    3.05
   0  -2  -3   72.45    3.06
   0  -2   3   67.45    3.07
   0  -2   3   71.63    3.07
   0  -2   3   70.11    2.91
   0  -3  -3    0.09    0.10
   0  -3  -3   -0.17    0.10
   0  -3   3   -0.15    0.11
   0  -3   3    0.07    0.12
   0  -3   3    0.00    0.05
   0  -4  -3   40.93    1.76
   0  -4  -3   36.78    1.75
   0   4   3   38.19    1.68
   0  -4   3   38.30    1.78
   0  -4   3   36.35    1.76
   0  -5  -3    0.10    0.15
   0  -5  -3    0.04    0.19
   0  -5   3    0.14    0.17
   0  -6  -3   25.79    1.31
   0  -6   3   25.79    1.33
   0   7  -3   -0.40    0.19
   0  -7  -3   -0.36    0.21
   0  -7   3   -0.17    0.24
   0  -8  -3    0.91    0.33
   0  -8   3    0.76    0.34
   0   8   3    0.90    0.27
   0  -9  -3    0.07    0.34
   0  -9   3   -0.09    0.33
   0   9   3   -0.16    0.28
   0   0  -4   32.08    1.32
   0   0   4   31.67    1.44
   0   0   4   32.04    1.31
   0  -1  -4    0.14    0.06
   0   1  -4    0.06    0.09
   0   1  -4   -0.11    0.06
   0   1   4    0.00    0.05
   0  -1   4   -0.02    0.08
   0   1   4    0.12    0.07
   0  -1   4    0.03    0.06
   0   2  -4  150.90    5.99
   0  -2  -4  156.15    6.50
   0  -2  -4  143.57    6.49
   0  -2   4  144.35    6.50
   0  -2   4  154.00    6.19
   0  -2   4  153.00    6.51
   0  -3  -4   -0.13    0.12
   0  -3  -4   -0.01    0.10
   0  -3   4   -0.09    0.11
   0  -3   4   -0.11    0.11
   0  -3   4   -0.04    0.06
   0  -4  -4   49.20    2.34
   0  -4  -4   49.73    2.34
   0  -4   4   53.40    2.37
   0  -4   4   55.18    2.38
   0  -5  -4    0.08    0.17
   0  -5   4    0.03    0.18
   0  -6  -4   -0.44    0.21
   0  -6   4    0.04    0.22
   0  -7  -4   -0.23    0.23
   0  -7   4    0.31    0.26
   0  -8  -4    4.19    0.51
   0  -8   4    5.52    0.58
   0   8   4    5.80    0.43
   0  -9  -4   -0.04    0.33
   0  -9   4    0.01    0.33
   0   9   4   -0.31    0.28
   0   0  -5    0.14    0.08
   0   0   5   -0.04    0.06
   0   0   5   -0.16    0.08
   0  -1  -5    0.07    0.07
   0   1  -5   -0.04    0.07
   0  -1   5   -0.05    0.06
   0  -2  -5    0.09    0.11
   0  -2  -5    0.07    0.11
   0   2  -5    0.39    0.12
   0   2  -5    0.38    0.10
   0  -2   5    0.02    0.11
   0  -2   5    0.14    0.07
   0  -2   5    0.22    0.07
   0  -3  -5    0.13    0.12
   0   3  -5   -0.25    0.08
   0  -3  -5    0.32    0.12
   0  -3   5   -0.20    0.12
   0  -3   5    0.03    0.14
   0  -3   5   -0.07    0.07
   0  -4  -5   88.36    3.80
   0  -4  -5   82.99    3.78
   0  -4   5   86.15    3.82
   0  -4   5   84.47    3.81
   0  -5  -5   -0.10    0.15
   0  -5   5    0.13    0.17
   0  -6  -5    0.73    0.27
   0  -6   5    1.01    0.29
   0  -7  -5   -0.14    0.25
   0  -7   5   -0.30    0.27
   0   7   5    0.09    0.18
   0  -8  -5    0.48    0.31
   0   8   5    0.44    0.26
   0  -8   5    0.27    0.31
   0  -9  -5   -0.33    0.31
   0  -9   5    0.35    0.36
   0   9   5    0.20    0.29
   0   0  -6  214.64    8.68
   0   0   6  220.87    9.40
   0   0   6  218.68    8.67
   0   1  -6    0.33    0.10
   0  -1  -6   -0.02    0.07
   0  -1   6    0.17    0.08
   0  -1   6    0.14    0.08
   0  -1   6    0.25    0.12
   0   2  -6   38.33    1.73
   0   2  -6   36.84    1.58
   0  -3  -6   -0.12    0.11
   0   3  -6   -0.11    0.10
   0  -3  -6   -0.09    0.13
   0  -3   6   -0.09    0.08
   0  -3   6   -0.04    0.15
   0   4  -6    1.28    0.18
   0  -4  -6    0.91    0.23
   0  -4  -6    0.48    0.23
   0  -4   6    1.31    0.26
   0  -4   6    0.92    0.26
   0  -4   6    1.23    0.14
   0  -5  -6   -0.38    0.15
   0  -5   6   -0.13    0.18
   0  -6  -6    0.78    0.27
   0  -6   6    1.23    0.30
   0  -7  -6   -0.02    0.23
   0   7   6   -0.12    0.19
   0  -7   6    0.21    0.26
   0  -8  -6    0.10    0.31
   0  -8   6    0.43    0.34
   0   8   6    0.13    0.26
   0  -9  -6   -0.17    0.30
   0  -9   6   -0.37    0.34
   0   9   6   -0.17    0.29
   0   0  -7    0.07    0.09
   0   0   7   -0.13    0.07
   0   0   7   -0.06    0.11
   0   1  -7    0.05    0.09
   0  -1  -7   -0.06    0.08
   0  -1   7   -0.01    0.08
   0  -1   7   -0.24    0.10
   0  -1   7   -0.05    0.08
   0   1   7   -0.16    0.07
   0   1   7   -0.11    0.10
   0   2  -7  129.18    5.47
   0   2  -7  122.43    5.03
   0  -2   7  123.39    5.00
   0   2   7  128.34    5.01
   0  -2   7  121.39    5.47
   0   3  -7   -0.05    0.12
   0  -3  -7    0.05    0.14
   0  -3  -7   -0.22    0.15
   0  -3   7    0.07    0.16
   0  -3   7    0.02    0.11
   0   3   7   -0.12    0.10
   0  -4   7    0.68    0.23
   0  -4   7    0.48    0.12
   0  -5  -7   -0.36    0.17
   0  -5   7    0.00    0.22
   0  -6  -7    2.43    0.35
   0  -6   7    2.31    0.37
   0  -7  -7   -0.27    0.24
   0  -7   7    0.16    0.28
   0   7   7   -0.16    0.19
   0  -8  -7   -0.11    0.28
   0   8   7    0.00    0.25
   0  -8   7   -0.41    0.28
   0  -9  -7    0.33    0.36
   0  -9   7    0.00    0.37
   0   9   7   -0.03    0.29
   0   0   8    1.55    0.17
   0   0   8    1.32    0.21
   0   1  -8   -0.02    0.10
   0  -1  -8   -0.17    0.08
   0  -1   8   -0.04    0.13
   0  -1   8   -0.07    0.10
   0   1   8   -0.14    0.07
   0   1   8   -0.15    0.12
   0  -1   8   -0.11    0.10
   0   2  -8    1.36    0.23
   0   2  -8    1.32    0.20
   0   2   8    1.08    0.16
   0  -2   8    1.44    0.16
   0  -2   8    1.59    0.24
   0   3  -8    0.08    0.14
   0  -3   8   -0.04    0.16
   0   3   8   -0.04    0.11
   0  -3   8    0.16    0.12
   0   4  -8    1.81    0.24
   0  -4  -8    1.16    0.25
   0  -4   8    1.72    0.19
   0  -4   8    1.65    0.30
   0  -5  -8    0.07    0.19
   0  -5   8   -0.10    0.24
   0  -6  -8    0.41    0.25
   0  -6   8    0.40    0.27
   0  -7  -8   -0.09    0.26
   0   7   8   -0.26    0.21
   0  -7   8    0.30    0.32
   0  -8  -8    1.96    0.41
   0   8   8    2.50    0.35
   0  -8   8    1.93    0.45
   0  -9  -8   -0.14    0.33
   0   9   8   -0.16    0.30
   0  -9   8   -0.09    0.36
   0   0  -9   -0.10    0.10
   0   0   9   -0.16    0.09
   0   0   9   -0.26    0.14
   0  -1  -9   -0.10    0.10
   0   1  -9    0.04    0.11
   0  -1   9    0.18    0.15
   0   1   9   -0.14    0.13
   0   1   9   -0.04    0.10
   0  -1   9   -0.12    0.10
   0  -1   9   -0.23    0.09
   0   2  -9    0.39    0.14
   0  -2  -9    0.31    0.09
   0   2  -9    0.46    0.19
   0  -2  -9    0.29    0.10
   0  -2   9    0.25    0.12
   0   2   9    0.25    0.15
   0  -2   9    0.23    0.18
   0   2   9    0.07    0.12
   0   3  -9    0.00    0.15
   0  -3   9   -0.04    0.18
   0  -3   9   -0.06    0.08
   0   3   9    0.02    0.12
   0  -3   9   -0.02    0.12
   0  -5  -9   -0.01    0.20
   0  -5   9   -0.06    0.23
   0  -6  -9    0.03    0.23
   0   6   9   -0.26    0.18
   0  -6   9    0.49    0.31
   0  -7  -9    0.06    0.26
   0   7   9   -0.24    0.23
   0  -7   9   -0.19    0.30
   0  -8  -9    0.86    0.34
   0   8   9    1.80    0.34
   0  -8   9    0.86    0.40
   0  -9  -9   -0.22    0.33
   0  -9   9    0.04    0.36
   0   9   9   -0.22    0.32
   0   0 -10    6.34    0.39
   0   0  10    5.72    0.39
   0   0  10    6.16    0.46
   0   0  10    5.78    0.38
   0   1 -10   -0.04    0.11
   0  -1 -10   -0.02    0.11
   0  -1  10   -0.05    0.15
   0   1  10    0.01    0.10
   0  -1  10    0.06    0.11
   0  -1  10   -0.11    0.10
   0   1  10    0.28    0.17
   0  -2 -10    0.31    0.12
   0   2 -10    0.21    0.15
   0   2 -10    0.48    0.20
   0  -2 -10    0.23    0.11
   0  -2  10    0.53    0.15
   0   2  10    0.10    0.13
   0  -2  10    0.30    0.21
   0  -2  10    0.45    0.14
   0   2  10    0.30    0.18
   0   3 -10   -0.14    0.17
   0  -3  10   -0.06    0.10
   0  -3  10    0.00    0.10
   0   3  10   -0.10    0.11
   0  -3  10    0.09    0.20
   0   4 -10    0.71    0.22
   0  -4  10    0.40    0.16
   0  -4  10    0.56    0.26
   0  -5 -10    0.13    0.22
   0  -5  10   -0.20    0.25
   0  -6 -10    8.05    0.63
   0  -6  10    7.90    0.66
   0   6  10    7.22    0.49
   0  -7 -10    0.13    0.30
   0   7  10   -0.15    0.24
   0  -7  10   -0.23    0.29
   0  -8 -10    0.19    0.31
   0   8  10   -0.01    0.30
   0  -8  10    0.78    0.41
   0  -9 -10    0.20    0.36
   0  -9  10    0.43    0.43
   0   9  10   -0.26    0.33
   0   0 -11   -0.05    0.12
   0   0  11    0.00    0.13
   0   0  11    0.18    0.19
   0   0  11    0.03    0.13
   0   1 -11    0.14    0.15
   0  -1  11   -0.04    0.12
   0  -1  11   -0.09    0.12
   0  -1  11    0.24    0.20
   0   2 -11    2.42    0.33
   0  -2 -11    2.30    0.22
   0  -2 -11    2.35    0.22
   0   2 -11    2.59    0.29
   0   2  11    2.78    0.27
   0  -2  11    3.06    0.27
   0  -2  11    2.78    0.25
   0  -2  11    2.01    0.33
   0   2  11    2.46    0.32
   0   3 -11    0.00    0.15
   0  -3  11    0.12    0.21
   0  -3  11   -0.02    0.13
   0   3  11   -0.06    0.14
   0   4 -11    2.21    0.32
   0  -4  11    2.37    0.28
   0  -4  11    2.27    0.37
   0  -5  11    0.10    0.27
   0  -6  11    0.26    0.29
   0   6  11    0.36    0.25
   0  -7 -11    0.44    0.31
   0  -7  11    0.14    0.34
   0   7  11   -0.34    0.25
   0  -8 -11    2.26    0.46
   0  -8  11    3.11    0.54
   0   8  11    2.76    0.41
   0  -9 -11   -0.12    0.34
   0  -9  11   -0.09    0.41
   0   9  11    0.06    0.34
   0   0 -12   36.43    1.65
   0   0  12   39.42    1.85
   0   0  12   38.19    1.72
   0   0  12   37.45    1.65
   0   1 -12    0.61    0.18
   0  -1 -12    0.10    0.14
   0   1  12    0.37    0.21
   0  -1  12    0.04    0.12
   0  -1  12   -0.06    0.12
   0  -1  12    0.19    0.19
   0   1  12    0.64    0.18
   0  -2 -12    0.16    0.12
   0   2 -12    0.54    0.22
   0   2 -12    0.01    0.15
   0   2  12    0.46    0.23
   0  -2  12    0.22    0.14
   0   2  12    0.32    0.15
   0  -2  12    0.51    0.23
   0  -2  12    0.18    0.16
   0   3 -12    0.36    0.19
   0   3  12    0.13    0.16
   0  -3  12    0.07    0.22
   0  -3  12    0.03    0.14
   0  -4  12   13.01    0.73
   0  -4  12   12.89    0.86
   0   5  12   -0.26    0.18
   0  -5  12   -0.29    0.28
   0   6  12    7.79    0.55
   0  -6  12    7.57    0.69
   0   7  12    0.17    0.28
   0  -7  12    0.10    0.33
   0   8  12    1.29    0.36
   0  -8  12    0.54    0.42
   0   0 -13    0.09    0.16
   0   0  13    0.00    0.15
   0   0  13   -0.15    0.16
   0   0  13   -0.26    0.19
   0  -1 -13   -0.15    0.12
   0   1 -13   -0.12    0.13
   0  -1  13   -0.09    0.12
   0   1  13    0.02    0.14
   0   1  13   -0.08    0.19
   0  -1  13    0.11    0.21
   0  -1  13    0.04    0.14
   0   1  13   -0.31    0.13
   0  -2 -13   31.05    1.40
   0   2 -13   33.95    1.66
   0   2 -13   32.85    1.49
   0  -2  13   30.50    1.43
   0  -2  13   32.60    1.67
   0  -2  13   34.58    1.50
   0   2  13   32.64    1.47
   0   3 -13   -0.06    0.19
   0   3  13    0.06    0.17
   0  -3  13    0.05    0.24
   0  -3  13    0.16    0.16
   0   4 -13   15.64    0.88
   0  -4  13   16.62    0.88
   0  -4  13   15.88    1.02
   0   5  13   -0.08    0.21
   0  -5  13   -0.27    0.29
   0  -6  13   11.74    0.87
   0   6  13   11.08    0.71
   0  -7  13    0.01    0.34
   0   7  13   -0.22    0.26
   0  -8  13    0.75    0.46
   0   8  13    0.90    0.36
   0   0 -14    2.75    0.31
   0   0  14    2.63    0.30
   0   0  14    3.58    0.35
   0   0  14    2.65    0.40
   0  -1 -14   -0.08    0.14
   0   1 -14   -0.18    0.15
   0  -1  14   -0.08    0.21
   0  -1  14   -0.14    0.15
   0   1  14   -0.04    0.15
   0  -1  14   -0.07    0.15
   0   1  14    0.00    0.23
   0   1  14    0.05    0.17
   0   2 -14    0.57    0.21
   0  -2 -14    0.54    0.16
   0  -2  14    0.13    0.25
   0   2  14    0.54    0.21
   0   2  14    0.30    0.19
   0  -2  14    0.34    0.17
   0   3 -14    0.12    0.22
   0  -3  14    0.51    0.18
   0  -3  14    0.29    0.26
   0   3  14    0.10    0.19
   0   3  14    0.12    0.18
   0   4 -14   19.89    1.06
   0   4  14   19.32    1.02
   0  -4  14   19.65    1.20
   0  -4  14   20.32    1.05
   0   5  14   -0.02    0.24
   0  -5  14    0.12    0.34
   0   6  14    0.02    0.25
   0  -6  14   -0.47    0.27
   0   7  14   -0.20    0.28
   0  -7  14    0.37    0.38
   0   8  14    0.13    0.33
   0  -8  14    0.32    0.41
   0   0 -15   -0.15    0.13
   0   0  15   -0.24    0.15
   0   0  15   -0.01    0.23
   0   0  15    0.01    0.18
   0  -1 -15    0.04    0.16
   0   1 -15   -0.31    0.16
   0  -1  15   -0.25    0.25
   0  -1  15   -0.26    0.15
   0   1  15   -0.03    0.16
   0   1  15   -0.13    0.19
   0  -1  15   -0.32    0.16
   0   2 -15   -0.23    0.19
   0  -2 -15   -0.05    0.16
   0  -2  15    0.22    0.29
   0   2  15   -0.11    0.20
   0  -2  15   -0.02    0.19
   0   2  15   -0.23    0.18
   0   3 -15    0.04    0.21
   0  -3  15    0.00    0.18
   0   3  15    0.20    0.23
   0  -3  15    0.34    0.27
   0   3  15    0.20    0.21
   0   4 -15    3.61    0.44
   0  -4  15    3.31    0.51
   0   4  15    3.63    0.41
   0  -5  15    0.29    0.35
   0   5  15   -0.24    0.22
   0   6  15    0.50    0.30
   0  -6  15    0.88    0.40
   0  -7  15   -0.05    0.38
   0   7  15   -0.05    0.29
   0  -8  15    0.50    0.45
   0   8  15   -0.12    0.34
   0   0 -16   26.58    1.28
   0   0  16   26.03    1.27
   0   0  16   27.87    1.34
   0  -1 -16    0.03    0.16
   0   1 -16   -0.27    0.15
   0  -1  16   -0.04    0.27
   0  -1  16   -0.19    0.19
   0  -1  16    0.02    0.18
   0   1  16    0.38    0.23
   0   1  16    0.22    0.21
   0  -2 -16    7.22    0.45
   0   2 -16    6.75    0.52
   0  -2  16    5.66    0.47
   0  -2  16    6.20    0.62
   0   2  16    6.92    0.53
   0   2  16    8.21    0.54
   0   3 -16    0.04    0.22
   0  -3  16   -0.30    0.17
   0   3  16    0.14    0.23
   0   3  16   -0.16    0.19
   0  -3  16   -0.41    0.26
   0   4 -16    9.26    0.65
   0   4  16    8.19    0.61
   0  -4  16    8.81    0.77
   0   5  16    0.03    0.24
   0  -5  16    0.40    0.37
   0  -6  16    0.35    0.40
   0   6  16    0.57    0.32
   0  -7  16    0.36    0.42
   0   7  16    0.06    0.30
   0   0 -17    0.03    0.19
   0   0  17   -0.04    0.22
   0   0  17   -0.12    0.20
   0   1 -17   -0.25    0.19
   0  -1 -17   -0.11    0.18
   0  -1  17    0.12    0.21
   0  -1  17   -0.48    0.27
   0  -1  17   -0.01    0.22
   0   1  17    0.22    0.20
   0   1  17    0.05    0.23
   0  -2 -17    5.01    0.39
   0   2 -17    5.86    0.51
   0   2  17    5.49    0.48
   0  -2  17    4.95    0.45
   0   2  17    5.19    0.49
   0  -2  17    4.38    0.59
   0   3 -17   -0.26    0.20
   0  -3  17    0.45    0.32
   0   3  17   -0.02    0.21
   0  -3  17    0.15    0.20
   0   3  17    0.15    0.25
   0   4 -17    0.56    0.29
   0   4  17    0.74    0.29
   0  -4  17    1.07    0.41
   0   5  17    0.03    0.27
   0  -5  17    0.08    0.36
   0   6  17    3.93    0.50
   0  -6  17    3.11    0.59
   0   7  17    0.38    0.34
   0  -7  17    0.08    0.43
   0   0 -18    2.37    0.36
   0   0  18    2.73    0.41
   0   0  18    2.44    0.37
   0   1 -18    0.00    0.21
   0  -1 -18   -0.26    0.19
   0  -1  18   -0.28    0.19
   0   1  18   -0.13    0.23
   0   1  18   -0.05    0.22
   0   2 -18    0.67    0.27
   0  -2 -18    0.42    0.20
   0  -2  18    0.21    0.22
   0   2  18    0.46    0.28
   0   2  18    0.45    0.26
   0  -2  18    0.39    0.35
   0   3 -18    0.10    0.23
   0   3  18    0.04    0.25
   0   3  18   -0.39    0.22
   0  -3  18   -0.06    0.20
   0  -3  18    0.30    0.34
   0   4 -18    0.30    0.30
   0   4  18    0.17    0.30
   0  -4  18    0.03    0.39
   0   5  18    0.12    0.30
   0  -5  18    0.52    0.43
   0   6  18    0.66    0.34
   0  -6  18    0.02    0.43
   0   7  18    0.29    0.37
   0  -7  18   -0.32    0.41
   0   0 -19    0.11    0.23
   0   0  19    0.00    0.27
   0   0  19   -0.10    0.22
   0  -1 -19   -0.30    0.18
   0   1 -19   -0.10    0.20
   0   1  19    0.22    0.25
   0  -1  19   -0.01    0.22
   0   1  19   -0.06    0.23
   0   2 -19    3.11    0.42
   0  -2 -19    3.11    0.33
   0  -2  19    2.78    0.36
   0   2  19    3.72    0.46
   0   2  19    3.73    0.44
   0   3 -19   -0.03    0.25
   0  -3  19    0.13    0.36
   0   3  19   -0.38    0.26
   0  -3  19    0.08    0.21
   0   3  19   -0.07    0.26
   0   4 -19    2.13    0.42
   0   4  19    2.71    0.43
   0  -4  19    2.63    0.57
   0  -5  19   -0.44    0.39
   0   5  19    0.17    0.31
   0   6  19    4.26    0.55
   0  -6  19    4.51    0.72
   0   0 -20    0.38    0.25
   0   0  20   -0.18    0.25
   0   0  20    0.14    0.24
   0  -1 -20   -0.30    0.19
   0   1 -20   -0.27    0.22
   0   1  20   -0.30    0.26
   0  -1  20   -0.30    0.22
   0   1  20    0.34    0.26
   0   2 -20   -0.22    0.23
   0  -2 -20    0.35    0.21
   0   2  20    0.38    0.29
   0   2  20    0.33    0.31
   0  -2  20    0.40    0.25
   0   3 -20    0.09    0.26
   0  -3  20   -0.02    0.23
   0   3  20   -0.16    0.30
   0   4 -20    0.83    0.34
   0   4  20    0.72    0.37
   0  -4  20    0.55    0.45
   0  -5  20    0.32    0.46
   0   5  20    0.20    0.32
   0   6  20    0.66    0.39
   0  -6  20    0.16    0.48
   0   0 -21   -0.02    0.24
   0   0  21   -0.34    0.24
   0  -1 -21    0.31    0.24
   0   1 -21   -0.31    0.22
   0   1  21    0.01    0.31
   0  -1  21   -0.11    0.23
   0   1  21    0.57    0.32
   0   2 -21    0.69    0.31
   0  -2 -21    0.97    0.25
   0   2  21    0.71    0.33
   0  -2  21    0.84    0.29
   0   2  21    0.69    0.36
   0   3 -21   -0.28    0.27
   0  -3  21   -0.04    0.26
   0   3  21   -0.26    0.30
   0   4 -21    4.63    0.57
   0   4  21    5.34    0.60
   0   5  21    0.51    0.38
   0   6  21    0.61    0.40
   0  -6  21    0.73    0.58
   0   0 -22    6.13    0.56
   0   0  22    5.06    0.55
   0  -1 -22   -0.34    0.21
   0   1 -22   -0.23    0.24
   0   1  22    0.24    0.34
   0  -1  22   -0.26    0.23
   0   1  22    0.34    0.31
   0   2 -22    0.71    0.32
   0  -2 -22    0.66    0.24
   0   2  22    1.02    0.39
   0  -2  22    0.74    0.30
   0   2  22    0.62    0.34
   0   3 -22   -0.17    0.28
   0   3  22    0.19    0.34
   0  -3  22   -0.25    0.25
   0   4 -22    3.11    0.52
   0   4  22    2.89    0.51
   0   5  22   -0.03    0.36
   0   0 -23    0.14    0.29
   0   0  23    0.15    0.30
   0   1 -23    0.28    0.28
   0  -1 -23    0.07    0.24
   0   1  23   -0.22    0.31
   0   1  23   -0.10    0.31
   0  -1  23    0.09    0.29
   0  -2 -23    6.99    0.50
   0   2 -23    7.45    0.67
   0  -2  23    6.23    0.59
   0   2  23    6.97    0.67
   0   2  23    7.55    0.69
   0   3 -23   -0.25    0.31
   0  -3  23    0.14    0.28
   0   3  23    0.30    0.37
   0   4 -23    0.05    0.35
   0   4  23    0.23    0.38
   0   0 -24    0.05    0.30
   0   0  24    0.05    0.31
   0  -1 -24   -0.27    0.24
   0   1 -24    0.12    0.29
   0  -1  24   -0.04    0.28
   0   1  24    0.30    0.34
   0   2 -24    0.18    0.30
   0  -2  24   -0.30    0.26
   0   2  24   -0.19    0.36
   0   2  24    0.01    0.35
   0   3 -24    0.05    0.32
   0   3  24    0.48    0.40
   0  -3  24    0.00    0.29
   0   4 -24    0.23    0.37
   0   4  24   -0.27    0.36
   0   0 -25   -0.33    0.28
   0   0  25    0.29    0.35
   0  -1 -25    0.34    0.28
   0   1 -25   -0.18    0.31
   0   1  25    0.10    0.35
   0  -1  25    0.10    0.32
   0   2 -25    0.35    0.35
   0  -2  25   -0.05    0.32
   0   2  25   -0.02    0.34
   0   2  25    0.54    0.43
   0   3 -25    0.04    0.35
   0   3  25   -0.36    0.39
   0  -3  25    0.21    0.32
   0   0 -26    1.12    0.37
   0   0  26    0.55    0.39
   0   1 -26   -0.04    0.33
   0  -1 -26   -0.11    0.28
   0   1  26   -0.49    0.36
   0  -1  26    0.01    0.33
   1  -9   0   -0.13    0.30
  -1   9   0   -0.18    0.28
   1  -8   0   -0.09    0.26
   1  -7   0   -0.07    0.23
   1  -6   0   -0.03    0.20
  -1   5   0   -0.01    0.12
   1  -5   0   -0.02    0.15
   1  -5   0   -0.18    0.14
   1  -4   0   -0.01    0.12
  -1   4   0    0.53    0.13
   1  -3   0   -0.05    0.07
   1  -3   0   -0.02    0.07
  -1   3   0   -0.04    0.07
   1  -1   0    0.01    0.02
  -1   1   0    0.06    0.04
  -1   0   0   -0.02    0.02
   1   0   0    0.01    0.01
  -1   0   0   -0.01    0.01
   1   0   0   -0.02    0.01
   1   0   0   -0.01    0.01
  -1  -1   0    0.01    0.03
   1   1   0   -0.04    0.04
  -1  -1   0    0.10    0.05
  -1  -1   0    0.00    0.04
   1   1   0    0.01    0.03
  -1  -2   0   -0.16    0.08
  -1  -2   0   -0.20    0.08
  -1  -3   0   -0.17    0.10
   1   3   0    0.01    0.06
  -1  -4   0    0.06    0.14
  -1  -4   0   -0.16    0.14
   1   4   0   -0.27    0.08
  -1  -5   0    0.13    0.17
   1   5   0   -0.10    0.09
  -1  -5   0   -0.16    0.17
  -1  -6   0   -0.34    0.20
   1   6   0   -0.32    0.14
   1   7   0    0.68    0.22
  -1  -7   0    0.35    0.26
   1   8   0   -0.29    0.26
  -1  -8   0   -0.44    0.25
  -1  -9   0   -0.08    0.33
   1  -9  -1   -0.35    0.28
  -1   9  -1   -0.19    0.29
   1  -9   1   -0.07    0.31
  -1   9   1   -0.25    0.27
   1  -8  -1    1.45    0.34
   1  -8   1    0.39    0.30
   1  -7  -1   -0.11    0.22
   1  -7   1    0.06    0.24
   1  -6  -1    5.00    0.42
   1  -6   1    4.78    0.43
   1  -5  -1   -0.04    0.15
   1  -5  -1   -0.13    0.14
  -1   5  -1    0.02    0.12
   1  -5   1    0.00    0.16
   1  -5   1    0.05    0.15
  -1   5   1   -0.06    0.13
  -1   4  -1    0.43    0.12
   1  -4  -1    0.60    0.14
   1  -4  -1    0.83    0.15
   1  -4   1    0.50    0.15
   1  -4   1    0.54    0.15
  -1   4   1    0.41    0.14
   1  -3  -1    0.40    0.09
  -1   3  -1    0.19    0.10
   1  -3  -1    0.49    0.09
   1  -3   1    0.20    0.08
  -1   3   1    0.17    0.10
  -1   2  -1   57.14    2.35
   1  -2   1   56.95    2.44
   1  -2   1   54.29    2.35
  -1   2   1   56.47    2.36
  -1   1  -1    6.50    0.29
  -1   1   1    7.09    0.30
   1  -1   1    4.93    0.28
   1   0  -1    0.01    0.02
  -1   0  -1    0.01    0.02
   1   0  -1    0.00    0.01
  -1   0  -1    0.01    0.02
   1   0  -1    0.03    0.02
  -1   0   1   -0.02    0.02
   1   0   1    0.08    0.02
  -1   0   1   -0.01    0.01
  -1   0   1    0.02    0.02
   1   0   1    0.03    0.02
   1   0   1    0.00    0.02
   1   1  -1    6.70    0.30
  -1  -1  -1    7.73    0.34
  -1  -1  -1    6.45    0.34
   1   1  -1    6.80    0.34
  -1  -1  -1    6.21    0.29
   1   1   1    6.49    0.30
  -1  -1   1    6.45    0.34
   1   1   1    7.71    0.34
   1   1   1    6.64    0.30
  -1  -1   1    6.70    0.29
  -1  -2  -1   51.88    2.28
   1   2  -1   50.74    2.17
  -1  -2  -1   55.00    2.29
  -1  -2   1   51.90    2.29
  -1  -2   1   50.02    2.28
  -1  -3  -1    0.21    0.13
  -1  -3  -1    0.27    0.12
  -1  -3   1    0.24    0.12
  -1  -3   1    0.34    0.14
  -1  -4  -1    0.65    0.17
   1   4   1    0.37    0.13
  -1  -4   1    0.62    0.19
  -1  -4   1    0.24    0.17
  -1  -5  -1   -0.15    0.17
   1   5  -1    0.17    0.11
  -1  -5  -1    0.06    0.17
  -1  -5   1    0.11    0.18
   1   5   1    0.07    0.11
  -1  -5   1    0.16    0.19
   1   6  -1    3.72    0.30
  -1  -6   1    4.56    0.45
   1   7  -1   -0.53    0.20
  -1  -7  -1    0.31    0.26
   1   7   1   -0.14    0.19
  -1  -7   1   -0.05    0.24
  -1  -8  -1    0.89    0.34
   1   8  -1    1.21    0.32
   1   8   1    0.88    0.30
  -1  -8   1    0.72    0.32
  -1  -9  -1    0.10    0.35
  -1  -9   1    0.06    0.33
   1   9   1   -0.07    0.32
   1  -9  -2   -0.02    0.30
  -1   9   2    0.10    0.28
   1  -9   2    0.21    0.32
   1  -8  -2    2.09    0.37
  -1   8  -2    1.08    0.27
   1  -8   2    0.98    0.34
   1  -7  -2    1.35    0.30
   1  -7   2    1.68    0.33
   1  -6  -2    3.39    0.35
   1  -6   2    3.22    0.37
  -1   5  -2    0.02    0.11
   1  -5  -2   -0.14    0.14
   1  -5  -2   -0.04    0.15
   1  -5   2    0.08    0.17
   1  -5   2   -0.06    0.15
  -1   4  -2   32.09    1.35
   1  -4  -2   29.51    1.41
   1  -4  -2   31.31    1.42
   1  -4   2   29.12    1.44
   1  -4   2   33.28    1.45
  -1   4   2   30.79    1.39
  -1   3  -2   12.90    0.61
   1  -3  -2   12.80    0.62
   1  -3  -2   13.30    0.63
   1  -3   2   13.33    0.65
   1  -3   2   13.71    0.61
  -1   3   2   13.62    0.64
   1  -3   2   12.53    0.65
  -1   2  -2  106.92    4.50
   1  -2   2  109.39    4.50
   1  -2   2  110.49    4.70
  -1   1  -2   45.09    1.88
   1  -1  -2   44.63    1.96
   1  -1  -2   45.65    1.96
   1  -1   2   44.23    1.97
   1  -1   2   45.64    1.97
  -1   0  -2    0.31    0.05
   1   0  -2    0.25    0.04
  -1   0   2    0.25    0.05
   1   0   2    0.27    0.06
   1   0   2    0.27    0.04
  -1   0   2    0.26    0.04
   1   1  -2   43.56    1.79
  -1  -1  -2   45.04    1.79
  -1  -1  -2   42.44    1.95
   1   1  -2   43.29    1.95
   1   1   2   50.65    1.79
  -1  -1   2   42.19    1.95
   1   1   2   44.13    1.95
  -1  -1   2   44.11    1.79
   1   2  -2  103.47    4.14
  -1  -2  -2  101.38    4.50
  -1  -2  -2  105.22    4.50
  -1  -2   2  105.85    4.51
  -1  -2   2  103.29    4.51
  -1  -3  -2   12.28    0.63
   1   3  -2   11.54    0.56
  -1  -3  -2   13.05    0.65
  -1  -3   2   12.60    0.65
  -1  -3   2   12.89    0.66
  -1  -4  -2   29.40    1.40
  -1  -4  -2   31.40    1.42
   1   4  -2   28.22    1.28
  -1  -4   2   31.32    1.44
  -1  -4   2   28.66    1.41
  -1  -5  -2   -0.10    0.15
  -1  -5  -2   -0.06    0.18
   1   5  -2   -0.14    0.11
   1   5   2   -0.10    0.12
  -1  -5   2    0.09    0.18
   1   6  -2    3.57    0.31
  -1  -6  -2    3.09    0.38
   1   6   2    2.93    0.27
  -1  -6   2    3.92    0.42
  -1  -7  -2    1.30    0.32
   1   7  -2    1.63    0.28
   1   7   2    1.42    0.25
  -1  -7   2    1.17    0.32
  -1  -8  -2    0.93    0.34
  -1  -8   2    0.57    0.33
   1   8   2    0.87    0.28
  -1  -9  -2   -0.37    0.32
  -1  -9   2    0.67    0.36
   1   9   2    0.20    0.33
   1  -9  -3    0.47    0.33
   1  -9   3    0.63    0.37
  -1   9   3   -0.14    0.26
   1  -8  -3   -0.33    0.25
   1  -8   3   -0.34    0.28
   1  -7  -3    1.56    0.31
   1  -7   3    1.15    0.32
   1  -6  -3    3.46    0.36
   1  -6   3    2.70    0.36
  -1   5  -3    0.55    0.14
   1  -5  -3    1.04    0.20
   1  -5  -3    1.08    0.23
   1  -5   3    0.90    0.24
   1  -5   3    0.96    0.22
   1  -4  -3    1.41    0.19
   1  -4  -3    1.32    0.19
  -1   4  -3    1.27    0.15
  -1   4   3    1.41    0.20
   1  -4   3    1.07    0.15
   1  -4   3    0.98    0.21
   1  -3  -3   16.73    0.79
  -1   3  -3   17.03    0.75
   1  -3  -3   16.27    0.79
   1  -3   3   17.06    0.82
   1  -3   3   16.37    0.75
   1  -3   3   16.97    0.81
  -1   2  -3   44.00    1.84
   1  -2  -3   43.58    1.92
   1  -2  -3   43.74    1.92
   1  -2   3   44.66    1.94
   1  -2   3   42.81    1.93
   1  -2   3   43.23    1.84
   1  -1  -3   84.83    3.57
   1  -1   3   80.36    3.29
   1  -1   3   82.14    3.58
  -1   0  -3    0.06    0.05
   1   0  -3   -0.05    0.04
  -1   0   3    0.04    0.06
   1   0   3    0.03    0.04
  -1   0   3    0.08    0.04
   1   0   3    0.06    0.06
   1   1  -3   83.48    3.30
  -1  -1  -3   82.59    3.58
   1   1  -3   84.66    3.59
  -1  -1  -3   81.73    3.29
  -1  -1   3   84.22    3.30
   1   1   3   82.74    3.29
   1   1   3   81.94    3.57
   1   1   3   80.25    3.44
  -1  -1   3   79.31    3.58
   1   2  -3   41.88    1.74
  -1  -2  -3   42.19    1.90
  -1  -2  -3   41.05    1.89
  -1  -2   3   44.09    1.71
  -1  -2   3   43.46    1.71
  -1  -2   3   41.86    1.91
   1   3  -3   16.98    0.78
  -1  -3  -3   19.39    0.88
  -1  -3  -3   21.07    0.90
  -1  -3   3   16.66    0.89
  -1  -3   3   15.96    0.88
  -1  -4  -3    1.03    0.22
  -1  -4  -3    1.07    0.21
  -1  -4   3    1.56    0.26
  -1  -4   3    0.93    0.22
  -1  -5  -3    0.97    0.22
   1   5  -3    1.16    0.18
  -1  -5   3    0.87    0.23
   1   5   3    1.01    0.19
  -1  -6  -3    2.34    0.35
   1   6   3    3.03    0.27
  -1  -7  -3    1.66    0.35
  -1  -7   3    1.78    0.37
   1   7   3    2.02    0.27
  -1  -8  -3   -0.07    0.28
   1   8   3   -0.10    0.24
  -1  -8   3    0.35    0.33
  -1  -9  -3    0.35    0.37
   1   9   3    0.28    0.32
  -1  -9   3    0.42    0.35
   1  -9  -4   -0.22    0.29
  -1   9   4   -0.66    0.25
   1  -9   4   -0.09    0.33
   1  -8  -4    0.52    0.30
   1  -8   4    0.47    0.32
   1  -7  -4    0.10    0.23
   1  -7   4   -0.07    0.25
   1  -6  -4    1.31    0.27
   1  -6   4    1.07    0.28
   1  -5  -4   12.70    0.71
   1  -5  -4   11.97    0.68
   1  -5   4   12.18    0.59
   1  -5   4   12.84    0.72
   1  -4  -4   28.08    1.36
   1  -4  -4   31.71    1.38
   1  -4   4   28.93    1.40
   1  -4   4   29.23    1.27
   1  -4   4   28.21    1.39
   1  -3  -4    7.15    0.39
   1  -3  -4    6.80    0.37
   1  -3   4    6.15    0.34
   1  -3   4    5.71    0.39
   1  -3   4    5.73    0.39
   1  -2  -4   15.93    0.73
   1  -2  -4   14.92    0.72
   1  -2   4   15.41    0.75
   1  -2   4   14.55    0.74
   1  -2   4   15.33    0.70
   1  -1  -4   62.82    2.67
   1  -1   4   59.75    2.68
   1  -1   4   60.16    2.44
  -1   0  -4    0.31    0.08
   1   0  -4    0.27    0.07
   1   0   4    0.30    0.08
   1   0   4    0.26    0.09
   1   0   4    0.38    0.08
  -1  -1  -4   59.52    2.38
   1   1  -4   60.31    2.60
   1   1  -4   57.80    2.39
   1   1   4   58.27    2.48
  -1  -1   4   58.45    2.38
   1   1   4   59.31    2.59
  -1  -1   4   57.31    2.60
   1   1   4   60.27    2.38
  -1  -2  -4   15.84    0.77
  -1  -2  -4   15.47    0.75
   1   2  -4   14.91    0.76
   1   2  -4   14.99    0.69
   1   2   4   16.04    0.67
  -1  -2   4   15.18    0.77
  -1  -2   4   15.27    0.66
   1   3  -4    5.72    0.34
  -1  -3   4    6.69    0.43
  -1  -3   4    6.03    0.40
  -1  -4  -4   29.74    1.39
  -1  -4  -4   26.55    1.36
   1   4  -4   28.79    1.23
  -1  -4   4   28.07    1.39
  -1  -4   4   29.74    1.41
  -1  -5  -4   11.23    0.68
  -1  -5   4   11.85    0.70
   1   5   4   11.16    0.55
  -1  -6  -4    0.84    0.28
   1   6   4    1.12    0.21
  -1  -6   4    1.24    0.30
  -1  -7  -4    0.12    0.26
   1   7   4   -0.03    0.19
  -1  -7   4    0.11    0.26
  -1  -8  -4    0.49    0.31
   1   8   4    0.51    0.26
  -1  -8   4    1.08    0.37
  -1  -9  -4   -0.21    0.31
   1   9   4   -0.04    0.31
  -1  -9   4    0.28    0.36
   1  -9  -5   -0.45    0.30
  -1   9   5    0.06    0.28
   1  -9   5   -0.33    0.32
   1  -8  -5    0.15    0.28
   1  -8   5    0.09    0.31
  -1   8   5    0.46    0.23
   1  -7  -5    0.00    0.23
   1  -7   5    0.10    0.26
   1  -6  -5    2.25    0.32
   1  -6   5    1.96    0.32
   1  -5  -5    0.49    0.19
   1  -5   5    0.57    0.12
   1  -5   5    0.24    0.21
   1  -4  -5   16.19    0.81
   1  -4  -5   14.32    0.79
   1  -4   5   14.30    0.82
   1  -4   5   15.95    0.84
   1  -4   5   16.23    0.73
   1  -3  -5    6.28    0.36
   1  -3  -5    5.89    0.37
   1  -3   5    4.99    0.38
   1  -3   5    4.65    0.37
   1  -3   5    5.24    0.31
  -1   2  -5   84.41    3.37
   1  -2  -5   81.28    3.66
   1  -2  -5   86.13    3.67
   1  -2   5   85.47    3.50
   1  -2   5   81.83    3.68
   1  -1  -5   11.52    0.49
  -1   1  -5   12.48    0.53
   1  -1   5   11.15    0.51
   1  -1   5   11.10    0.59
  -1   1   5   11.03    0.57
  -1   1   5   11.14    0.51
   1   0  -5    0.00    0.07
  -1   0  -5   -0.06    0.07
   1   0   5    0.04    0.09
   1   0   5   -0.08    0.07
   1   0   5   -0.11    0.06
   1   1  -5   12.18    0.60
  -1  -1  -5   10.47    0.51
   1   1  -5   11.29    0.53
   1   1   5   11.45    0.52
  -1  -1   5   10.88    0.59
   1   1   5   11.13    0.54
   1   1   5   11.16    0.59
  -1  -1   5   12.15    0.52
  -1  -2  -5   82.09    3.63
   1   2  -5   84.00    3.63
  -1  -2  -5   84.31    3.29
   1   2  -5   80.42    3.34
   1   2   5   85.07    3.33
  -1  -2   5   78.31    3.64
  -1  -2   5   83.00    3.32
  -1  -3  -5    5.24    0.40
   1   3  -5    5.56    0.32
  -1  -3  -5    5.13    0.37
  -1  -3   5    4.94    0.28
   1   3   5    5.42    0.30
  -1  -3   5    5.11    0.39
   1   4  -5   15.85    0.73
  -1  -4  -5   16.31    0.85
  -1  -4  -5   15.46    0.83
  -1  -4   5   13.72    0.83
  -1  -4   5   15.35    0.86
  -1  -5  -5    1.02    0.24
  -1  -5   5    0.36    0.21
   1   5   5    1.74    0.20
  -1  -6  -5    1.51    0.31
   1   6   5    1.49    0.22
  -1  -7  -5   -0.21    0.24
   1   7   5   -0.02    0.19
  -1  -7   5   -0.24    0.25
  -1  -8  -5    0.42    0.30
   1   8   5    0.35    0.27
  -1  -8   5    0.65    0.37
  -1  -9  -5   -0.12    0.32
  -1  -9   5   -0.52    0.34
   1   9   5    0.03    0.31
   1  -9  -6    0.54    0.34
   1  -9   6    0.32    0.39
  -1   9   6    0.79    0.30
   1  -8  -6    0.07    0.28
  -1   8   6    0.08    0.23
   1  -8   6   -0.20    0.30
   1  -7  -6    0.63    0.28
   1  -7   6    0.42    0.28
   1  -6  -6    1.23    0.29
   1  -6   6    1.54    0.32
   1  -5  -6    2.72    0.30
   1  -5   6    2.74    0.23
   1  -5   6    2.78    0.35
   1  -4  -6    1.84    0.26
   1  -4  -6    2.15    0.28
   1  -4   6    1.98    0.28
  -1   3  -6    6.44    0.37
   1  -3  -6    6.81    0.44
   1  -3  -6    6.72    0.42
   1  -3   6    7.53    0.40
   1  -3   6    6.46    0.46
   1  -3   6    7.25    0.46
  -1   2  -6    2.55    0.21
   1  -2  -6    2.52    0.24
   1  -2   6    2.59    0.25
   1  -2   6    2.03    0.15
   1  -2   6    2.29    0.20
  -1   1  -6   27.47    1.18
   1  -1  -6   26.98    1.14
  -1   1   6   27.41    1.16
  -1   1   6   29.02    1.27
   1  -1   6   27.76    1.16
   1  -1   6   26.56    1.29
   1   0  -6   46.70    1.91
  -1   0  -6   45.55    1.91
  -1   0   6   47.43    2.09
  -1   0   6   46.65    1.91
   1   0   6   45.82    1.90
   1   0   6   46.19    2.09
   1   0   6   46.27    1.99
   1   1  -6   26.14    1.16
  -1  -1  -6   27.38    1.15
   1   1   6   27.02    1.19
  -1  -1   6   26.39    1.27
   1   1   6   27.45    1.27
  -1  -1   6   27.53    1.15
   1   1   6   27.24    1.15
   1   2  -6    2.48    0.25
  -1  -2  -6    2.63    0.17
   1   2  -6    2.68    0.23
  -1  -2  -6    2.70    0.17
  -1  -2   6    2.39    0.26
   1   2   6    2.39    0.21
   1   2   6    3.07    0.26
  -1  -2   6    2.59    0.19
  -1  -3  -6    7.30    0.48
  -1  -3  -6    6.31    0.45
   1   3  -6    5.87    0.39
  -1  -3   6    7.32    0.36
  -1  -3   6    7.21    0.48
   1   3   6    6.84    0.37
   1   4  -6    1.90    0.22
  -1  -4  -6    1.82    0.28
  -1  -4  -6    1.74    0.26
   1   4   6    2.05    0.20
  -1  -4   6    2.23    0.30
  -1  -5  -6    2.12    0.31
   1   5   6    2.42    0.23
  -1  -5   6    2.26    0.33
  -1  -6  -6    1.00    0.29
   1   6   6    1.23    0.22
  -1  -6   6    1.38    0.33
  -1  -7  -6    0.46    0.29
  -1  -7   6    0.32    0.30
   1   7   6    0.44    0.23
  -1  -8  -6    0.10    0.29
   1   8   6   -0.21    0.26
  -1  -8   6    0.20    0.33
  -1  -9  -6    0.29    0.33
  -1  -9   6    0.26    0.37
   1   9   6    0.72    0.34
   1  -9  -7    0.30    0.35
  -1   9   7    0.71    0.31
   1  -9   7   -0.14    0.35
   1  -8  -7   -0.02    0.28
  -1   8   7    0.26    0.24
   1  -8   7    0.18    0.33
   1  -7  -7    0.17    0.25
   1  -7   7    0.60    0.29
   1  -6  -7   -0.35    0.20
   1  -6   7    0.26    0.25
   1  -5  -7    6.08    0.43
   1  -5   7    4.35    0.45
   1  -5   7    4.38    0.32
  -1   4  -7   10.59    0.53
   1  -4  -7   10.81    0.62
   1  -4  -7    8.70    0.57
   1  -4   7    9.52    0.64
   1  -4   7    9.41    0.51
   1  -4   7    9.14    0.62
   1  -3  -7   32.66    1.57
  -1   3  -7   34.47    1.45
   1  -3  -7   34.41    1.59
   1  -3   7   34.09    1.49
   1  -3   7   32.79    1.61
  -1   2  -7    0.80    0.18
  -1   2  -7    0.95    0.16
   1  -2  -7    0.60    0.19
   1  -2   7    0.73    0.11
  -1   2   7    0.62    0.12
   1  -2   7    0.86    0.19
   1  -2   7    0.81    0.11
   1  -1  -7    0.44    0.10
  -1   1   7    0.45    0.11
  -1   1   7    0.67    0.15
   1   0  -7   -0.08    0.08
  -1   0  -7   -0.06    0.08
   1   0   7   -0.20    0.08
  -1   0   7   -0.12    0.07
  -1   0   7    0.00    0.10
   1   0   7    0.04    0.08
   1   0   7   -0.09    0.10
  -1  -1  -7    0.62    0.12
   1   1  -7    0.46    0.13
  -1  -1   7    0.32    0.15
   1   1   7    0.32    0.14
   1   1   7    0.70    0.12
   1   1   7    0.58    0.12
  -1  -1   7    0.71    0.12
   1   2  -7    0.68    0.15
   1   2  -7    0.95    0.19
  -1  -2  -7    0.96    0.12
  -1  -2  -7    0.84    0.11
   1   2   7    0.44    0.13
   1   2   7    0.80    0.16
  -1  -2   7    1.02    0.14
  -1  -3  -7   31.72    1.57
   1   3  -7   34.88    1.44
  -1  -3   7   33.32    1.37
  -1  -3   7   31.07    1.59
  -1  -3   7   32.90    1.37
   1   3   7   34.42    1.41
  -1  -4  -7   10.04    0.64
  -1  -4  -7    9.69    0.61
   1   4  -7    9.86    0.54
   1   4   7   10.02    0.51
  -1  -4   7    9.23    0.47
  -1  -4   7    9.10    0.63
  -1  -5  -7    4.41    0.43
  -1  -5   7    4.88    0.46
   1   5   7    4.18    0.32
  -1  -6  -7   -0.16    0.24
   1   6   7    0.02    0.19
  -1  -6   7   -0.09    0.24
  -1  -7  -7    0.87    0.32
   1   7   7    0.64    0.25
  -1  -7   7    0.36    0.30
  -1  -8  -7    0.26    0.31
  -1  -8   7    0.54    0.35
   1   8   7    0.03    0.27
  -1  -9  -7    0.14    0.34
  -1  -9   7    0.37    0.39
   1   9   7    0.14    0.31
   1  -9  -8    0.21    0.33
  -1   9   8    0.58    0.31
   1  -9   8    0.29    0.37
   1  -8  -8   -0.23    0.28
  -1   8   8    0.46    0.26
   1  -8   8    0.11    0.33
   1  -7  -8    0.96    0.31
   1  -7   8    0.94    0.33
   1  -6  -8    1.44    0.32
   1  -6   8    1.55    0.33
   1  -5  -8    0.34    0.20
   1  -5   8   -0.18    0.21
   1  -4  -8    1.50    0.25
  -1   4  -8    1.18    0.21
   1  -4   8    1.58    0.19
   1  -4   8    1.54    0.28
  -1   3  -8    3.36    0.30
  -1   3   8    4.42    0.26
   1  -3   8    3.14    0.35
   1  -3   8    2.99    0.28
  -1   2  -8   28.41    1.26
  -1   2  -8   29.00    1.38
   1  -2   8   27.32    1.39
  -1   2   8   30.03    1.22
   1  -2   8   28.12    1.21
  -1   1  -8    0.86    0.16
   1  -1  -8    0.79    0.13
   1  -1   8    0.98    0.15
   1  -1   8    0.76    0.13
  -1   1   8    0.79    0.18
   1  -1   8    0.67    0.18
  -1   1   8    0.67    0.13
  -1   0  -8    7.23    0.38
   1   0  -8    6.05    0.36
   1   0   8    5.94    0.36
  -1   0   8    6.09    0.42
   1   0   8    6.20    0.37
   1   0   8    5.72    0.42
  -1   0   8    6.04    0.35
   1   1  -8    0.74    0.15
  -1  -1  -8    0.67    0.14
  -1  -1   8    0.69    0.13
   1   1   8    0.67    0.17
   1   1   8    0.79    0.14
  -1  -1   8    0.73    0.19
   1   1   8    0.69    0.14
   1   2  -8   29.88    1.40
  -1  -2  -8   27.97    1.21
  -1  -2   8   28.48    1.23
   1   2   8   28.12    1.37
  -1  -2   8   26.83    1.39
  -1  -2   8   30.37    1.28
   1   2   8   28.74    1.24
   1   3  -8    2.76    0.32
   1   3  -8    3.05    0.29
  -1  -3   8    3.02    0.34
  -1  -3   8    2.84    0.22
  -1  -3   8    3.04    0.22
   1   3   8    2.81    0.26
  -1  -4  -8    1.08    0.25
   1   4  -8    1.29    0.22
  -1  -4   8    1.26    0.28
   1   4   8    1.00    0.19
  -1  -4   8    1.18    0.16
  -1  -5  -8   -0.04    0.20
   1   5   8   -0.06    0.16
  -1  -5   8    0.09    0.23
  -1  -6  -8    1.36    0.32
  -1  -6   8    1.48    0.35
   1   6   8    1.24    0.25
  -1  -7  -8    1.19    0.34
  -1  -7   8    0.67    0.35
   1   7   8    1.35    0.29
  -1  -8  -8    0.42    0.32
  -1  -8   8    0.22    0.35
   1   8   8    0.16    0.28
  -1  -9  -8    0.19    0.36
   1   9   8    0.24    0.33
  -1  -9   8    0.65    0.43
   1  -9  -9    0.06    0.34
  -1   9   9    0.09    0.32
   1  -9   9   -0.18    0.35
   1  -8  -9   -0.37    0.27
   1  -8   9    0.23    0.35
  -1   8   9    0.02    0.25
   1  -7  -9    3.89    0.46
   1  -7   9    3.31    0.47
   1  -6  -9    0.00    0.24
   1  -6   9    0.08    0.27
   1  -5  -9    1.31    0.29
   1  -5   9    1.39    0.32
  -1   4  -9   -0.06    0.17
   1  -4   9    0.10    0.13
   1  -4   9   -0.26    0.19
   1  -3  -9   18.22    0.93
  -1   3  -9   16.09    0.81
   1  -3   9   16.13    0.93
   1  -3   9   17.47    0.84
  -1   3   9   16.17    0.77
  -1   2  -9    7.32    0.44
  -1   2  -9    7.19    0.50
   1  -2   9    6.91    0.39
  -1   2   9    7.01    0.40
   1  -2   9    7.02    0.50
  -1   1  -9    9.36    0.50
   1  -1  -9    8.91    0.47
   1  -1   9    8.76    0.47
   1  -1   9    9.47    0.50
   1  -1   9    7.96    0.56
  -1   1   9    9.74    0.48
  -1   1   9    8.74    0.55
   1   0  -9   -0.05    0.09
  -1   0  -9   -0.04    0.11
   1   0   9   -0.11    0.09
   1   0   9   -0.11    0.10
  -1   0   9    0.31    0.15
   1   0   9    0.09    0.14
  -1   0   9   -0.01    0.09
  -1  -1  -9    9.02    0.48
   1   1  -9    9.35    0.50
  -1  -1   9    8.96    0.48
   1   1   9    8.46    0.48
   1   1   9    8.67    0.55
  -1  -1   9    9.05    0.57
   1   1   9    8.95    0.49
   1   2  -9    6.58    0.42
  -1  -2  -9    6.90    0.38
   1   2  -9    6.95    0.51
  -1  -2   9    8.00    0.53
  -1  -2   9    7.86    0.42
   1   2   9    7.37    0.48
  -1  -2   9    7.30    0.41
   1   2   9    6.84    0.42
   1   2   9    7.02    0.42
   1   3  -9   16.74    0.90
   1   3  -9   16.32    0.81
  -1  -3   9   15.72    0.91
   1   3   9   16.01    0.78
  -1  -3   9   16.18    0.74
  -1  -4  -9    0.09    0.19
   1   4  -9   -0.06    0.17
   1   4   9    0.04    0.14
  -1  -4   9   -0.06    0.11
  -1  -4   9    0.25    0.21
  -1  -5  -9    1.21    0.31
   1   5   9    0.72    0.22
  -1  -5   9    1.65    0.33
  -1  -6  -9   -0.05    0.24
   1   6   9    0.18    0.21
  -1  -6   9    0.02    0.29
  -1  -7  -9    3.57    0.46
   1   7   9    3.30    0.39
  -1  -7   9    2.93    0.49
  -1  -8  -9   -0.06    0.29
  -1  -8   9    0.23    0.36
   1   8   9    0.19    0.29
  -1  -9  -9    0.19    0.35
  -1  -9   9    0.22    0.39
   1   9   9    0.24    0.33
   1  -9 -10    0.23    0.36
  -1   9  10    0.98    0.36
   1  -9  10    0.57    0.42
   1  -8 -10    0.50    0.32
  -1   8  10    0.29    0.29
   1  -8  10   -0.14    0.32
   1  -7 -10    1.23    0.34
   1  -7  10    1.43    0.38
  -1   7  10    1.07    0.28
   1  -6 -10    0.32    0.26
   1  -6  10    0.13    0.29
   1  -5  10   18.43    1.08
  -1   4 -10    2.12    0.29
   1  -4  10    1.76    0.23
   1  -4  10    1.77    0.32
   1  -3  10    6.30    0.43
  -1   3  10    5.69    0.38
   1  -3  10    6.76    0.51
  -1   2 -10    0.16    0.15
  -1   2 -10    0.26    0.19
   1  -2  10    0.29    0.19
  -1   2  10    0.28    0.13
   1  -2  10    0.32    0.13
   1  -1 -10    2.84    0.26
  -1   1 -10    3.10    0.28
   1  -1  10    3.11    0.28
  -1   1  10    3.69    0.34
  -1   1  10    2.90    0.26
   1  -1  10    3.27    0.35
   1  -1  10    2.85    0.26
  -1   0 -10   41.07    1.76
   1   0 -10   39.96    1.75
   1   0  10   42.19    1.83
  -1   0  10   39.89    1.75
   1   0  10   41.90    1.95
   1   0  10   41.08    1.75
  -1   0  10   41.46    1.94
  -1  -1 -10    3.06    0.27
   1   1 -10    3.17    0.29
  -1  -1  10    3.31    0.27
  -1  -1  10    3.38    0.36
   1   1  10    2.90    0.27
   1   1  10    2.95    0.28
   1   1  10    3.45    0.34
   1   2 -10    0.19    0.19
   1   2 -10    0.45    0.16
   1   2  10    0.90    0.18
  -1  -2  10    0.45    0.15
   1   2  10    0.41    0.16
   1   2  10    0.77    0.21
  -1  -2  10    0.57    0.21
  -1  -2  10    0.23    0.13
   1   3 -10    4.56    0.45
  -1  -3  10    5.67    0.48
   1   3  10    5.94    0.39
   1   3  10    5.27    0.37
  -1  -3  10    5.46    0.34
   1   4 -10    1.81    0.28
   1   4  10    1.35    0.23
  -1  -4  10    1.86    0.34
  -1  -4  10    1.77    0.22
  -1  -5 -10   17.96    1.03
  -1  -5  10   17.80    1.05
   1   5  10   17.07    0.89
  -1  -6 -10    0.51    0.30
   1   6  10    0.37    0.23
  -1  -6  10    0.33    0.29
  -1  -7 -10    1.37    0.38
   1   7  10    1.22    0.32
  -1  -7  10    1.16    0.41
  -1  -8 -10    0.13    0.33
   1   8  10    0.24    0.30
  -1  -8  10   -0.05    0.37
  -1  -9 -10    0.42    0.38
  -1  -9  10    0.40    0.44
   1   9  10    0.35    0.37
   1  -9 -11   -0.05    0.34
   1  -9  11    0.29    0.39
  -1   9  11    0.05    0.33
   1  -8 -11    0.23    0.33
  -1   8  11    0.23    0.29
   1  -8  11    0.45    0.38
   1  -7  11    0.80    0.36
  -1   7  11    0.55    0.28
   1  -6  11    1.03    0.36
   1  -5  11    2.45    0.42
  -1   4 -11    0.41    0.23
   1  -4  11    0.82    0.21
   1  -4  11    0.50    0.27
  -1   3 -11    5.26    0.41
   1  -3  11    5.22    0.49
  -1   3  11    5.36    0.37
  -1   2 -11    7.50    0.56
  -1   2 -11    7.73    0.48
   1  -2 -11    7.50    0.38
   1  -2  11    7.54    0.43
  -1   2  11    7.32    0.45
   1  -1 -11    6.10    0.39
  -1   1 -11    6.28    0.42
  -1   1  11    6.16    0.49
   1  -1  11    6.44    0.42
   1  -1  11    4.90    0.48
  -1   1  11    6.73    0.41
   1  -1  11    5.79    0.39
  -1   0 -11    0.20    0.14
   1   0 -11   -0.07    0.12
  -1   0  11    0.16    0.13
   1   0  11    0.01    0.13
  -1   0  11    0.07    0.18
   1   0  11    0.20    0.14
   1   0  11   -0.04    0.17
  -1  -1 -11    5.53    0.40
   1   1 -11    6.76    0.42
  -1  -1  11    7.02    0.53
  -1  -1  11    6.89    0.43
   1   1  11    6.25    0.49
   1   1  11    6.12    0.41
   1   1  11    5.59    0.42
  -1  -1  11    6.48    0.41
  -1  -2 -11    7.36    0.42
   1   2 -11    7.29    0.48
   1   2 -11    6.90    0.55
  -1  -2  11    7.44    0.44
  -1  -2  11    7.33    0.56
   1   2  11    7.01    0.46
   1   2  11    7.27    0.53
   1   2  11    7.69    0.46
  -1  -2  11    8.17    0.47
   1   3 -11    5.35    0.41
  -1  -3  11    4.63    0.32
   1   3  11    4.90    0.37
   1   3  11    4.56    0.37
  -1  -3  11    4.89    0.47
   1   4 -11    1.10    0.26
  -1  -4  11    0.33    0.17
  -1  -4  11    0.62    0.28
   1   4  11    0.74    0.22
  -1  -5  11    2.77    0.44
   1   5  11    2.81    0.34
  -1  -6 -11    1.61    0.38
   1   6  11    0.86    0.27
  -1  -6  11    1.10    0.36
  -1  -7 -11    1.34    0.37
  -1  -7  11    1.02    0.40
   1   7  11    0.87    0.32
  -1  -8 -11    0.36    0.33
  -1  -8  11    0.58    0.40
   1   8  11    0.45    0.32
  -1  -9 -11   -0.44    0.34
   1   9  11   -0.26    0.36
  -1  -9  11    0.15    0.43
   1  -8  12    0.59    0.41
  -1   8  12    0.73    0.33
   1  -7  12    0.40    0.36
  -1   7  12    0.28    0.27
   1  -6  12    0.07    0.31
   1  -5  12    0.31    0.31
  -1   4 -12    1.26    0.29
   1  -4  12    1.68    0.26
   1  -4  12    1.18    0.35
  -1   3 -12    1.00    0.23
   1  -3  12    0.85    0.17
   1  -3  12    0.91    0.21
  -1   3  12    0.73    0.20
   1  -3  12    1.16    0.31
  -1   2 -12    4.12    0.36
  -1   2 -12    3.63    0.42
   1  -2 -12    3.69    0.25
   1  -2 -12    3.80    0.26
   1  -2  12    3.77    0.43
   1  -2  12    3.25    0.29
  -1   2  12    3.79    0.32
  -1   1 -12   30.44    1.38
   1  -1 -12   30.27    1.33
   1  -1  12   29.65    1.53
  -1   1  12   31.10    1.50
   1  -1  12   28.07    1.33
   1  -1  12   30.59    1.40
  -1   1  12   31.36    1.35
  -1   0 -12    2.75    0.28
   1   0 -12    2.27    0.28
   1   0  12    2.49    0.35
   1   0  12    2.52    0.27
  -1   0  12    2.66    0.28
  -1   0  12    2.85    0.36
   1   0  12    2.83    0.30
  -1  -1 -12   30.59    1.34
   1   1 -12   28.21    1.35
   1   1  12   30.15    1.35
  -1  -1  12   29.44    1.34
   1   1  12   28.87    1.39
  -1  -1  12   30.40    1.39
  -1  -1  12   29.77    1.52
   1   1  12   31.89    1.51
   1   2 -12    3.83    0.42
   1   2 -12    3.54    0.34
  -1  -2 -12    3.52    0.28
   1   2  12    3.81    0.33
   1   2  12    3.42    0.33
   1   2  12    3.22    0.38
  -1  -2  12    3.53    0.30
  -1  -2  12    3.66    0.33
  -1  -2  12    3.70    0.43
   1   3 -12    1.07    0.24
  -1  -3  12    1.16    0.20
   1   3  12    0.78    0.22
   1   3  12    1.43    0.25
  -1  -3  12    1.07    0.30
  -1  -4  12    1.55    0.36
  -1  -4  12    0.96    0.23
   1   4  12    0.93    0.24
   1   5  12    0.05    0.21
  -1  -5  12    0.10    0.30
  -1  -6  12   -0.05    0.31
   1   6  12    0.08    0.25
   1   7  12    0.33    0.30
  -1  -7  12    0.67    0.38
   1   8  12    0.46    0.34
  -1  -8  12    1.26    0.47
   1  -8  13   -0.40    0.37
  -1   8  13   -0.31    0.29
  -1   7  13    0.02    0.28
   1  -7  13    0.42    0.38
   1  -6  13    1.16    0.40
   1  -5  13   -0.04    0.32
  -1   4 -13    0.52    0.24
   1  -4  13    1.19    0.34
   1  -4  13    0.79    0.25
  -1   3 -13   15.83    0.86
  -1   3  13   15.92    0.81
   1  -3  13   15.06    0.97
   1  -3  13   16.53    0.88
   1  -3  13   15.40    0.75
   1  -2 -13    0.60    0.15
  -1   2 -13    0.97    0.22
   1  -2  13    0.65    0.29
  -1   2  13    0.92    0.21
  -1   1 -13    3.91    0.36
   1  -1 -13    4.02    0.34
  -1   1  13    4.85    0.46
   1  -1  13    4.23    0.37
   1  -1  13    3.85    0.34
  -1   1  13    4.59    0.36
   1  -1  13    4.87    0.48
   1   0 -13   -0.16    0.13
  -1   0 -13    0.01    0.15
  -1   0  13   -0.22    0.12
   1   0  13   -0.10    0.15
  -1   0  13   -0.15    0.19
   1   0  13   -0.23    0.20
   1   0  13    0.14    0.15
   1   1 -13    4.46    0.36
  -1  -1 -13    4.42    0.36
   1   1  13    4.28    0.36
  -1  -1  13    4.21    0.36
   1   1  13    4.09    0.36
  -1  -1  13    4.02    0.35
  -1  -1  13    4.89    0.47
   1   1  13    4.78    0.46
   1   2 -13    1.32    0.31
  -1  -2 -13    1.32    0.20
   1   2 -13    1.22    0.24
   1   2  13    0.69    0.22
  -1  -2  13    0.87    0.20
  -1  -2  13    1.18    0.22
  -1  -2  13    0.78    0.29
   1   2  13    1.32    0.23
   1   3 -13   15.89    0.84
  -1  -3  13   14.86    0.95
  -1  -3  13   14.51    0.74
   1   3  13   15.56    0.80
   1   3  13   14.14    0.81
   1   4 -13    1.23    0.28
   1   4  13    1.17    0.26
  -1  -4  13    0.97    0.24
  -1  -4  13    1.52    0.38
   1   5  13    0.05    0.23
  -1  -5  13    0.08    0.29
  -1  -6  13    0.87    0.40
   1   6  13    0.84    0.30
   1   7  13    0.18    0.29
  -1  -7  13    0.28    0.36
   1   8  13   -0.14    0.33
  -1  -8  13    0.29    0.42
  -1   8  14    0.50    0.35
   1  -8  14    0.46    0.43
  -1   7  14    0.46    0.31
   1  -7  14    0.68    0.40
   1  -6  14    1.07    0.42
  -1   6  14    0.21    0.26
   1  -5  14    7.42    0.68
  -1   4 -14   11.81    0.72
   1  -4  14   10.63    0.81
   1  -4  14   10.34    0.70
  -1   3 -14    5.15    0.47
  -1   3  14    4.64    0.42
   1  -3  14    6.73    0.59
   1  -3  14    5.85    0.39
  -1   2 -14    1.77    0.28
   1  -2 -14    2.11    0.22
   1  -2  14    1.80    0.38
   1  -2  14    1.89    0.25
  -1   2  14    1.78    0.27
  -1   1 -14    5.87    0.44
   1  -1 -14    4.82    0.39
   1  -1  14    5.53    0.41
  -1   1  14    5.20    0.41
   1  -1  14    6.23    0.55
   1  -1  14    6.17    0.44
  -1   0 -14   37.86    1.68
   1   0 -14   36.15    1.66
   1   0  14   35.32    1.66
  -1   0  14   39.38    1.74
   1   0  14   38.81    1.74
   1   0  14   38.32    1.88
  -1   0  14   37.11    1.66
  -1   0  14   36.84    1.86
  -1  -1 -14    5.31    0.42
   1   1 -14    5.33    0.42
   1   1  14    5.87    0.45
  -1  -1  14    4.92    0.40
   1   1  14    5.69    0.43
  -1  -1  14    5.93    0.44
  -1  -1  14    5.35    0.52
   1   1  14    5.56    0.52
   1   2 -14    1.16    0.26
  -1  -2 -14    1.97    0.24
  -1  -2  14    1.94    0.26
   1   2  14    1.45    0.28
  -1  -2  14    1.70    0.37
   1   2  14    1.96    0.28
  -1  -2  14    1.38    0.26
   1   3 -14    4.83    0.45
  -1  -3  14    4.46    0.38
  -1  -3  14    4.75    0.55
   1   3  14    5.63    0.45
   1   3  14    4.94    0.43
   1   4 -14   10.82    0.67
  -1  -4  14    9.43    0.78
   1   4  14    9.49    0.63
   1   5  14    7.26    0.55
  -1  -5  14    7.05    0.67
   1   6  14    0.92    0.32
  -1  -6  14    0.48    0.40
  -1  -7  14    0.09    0.39
   1   7  14    0.56    0.31
  -1  -8  14    0.90    0.48
   1   8  14    0.53    0.36
  -1   8  15   -0.28    0.32
   1  -8  15    0.42    0.43
  -1   7  15   -0.29    0.28
   1  -7  15    0.41    0.40
  -1   6  15    1.28    0.33
   1  -6  15    1.28    0.45
   1  -5  15    0.01    0.32
  -1   5  15   -0.24    0.22
  -1   4 -15    0.01    0.24
   1  -4  15    0.25    0.32
   1  -4  15    0.46    0.25
  -1   3 -15    8.30    0.59
   1  -3  15    8.09    0.49
   1  -3  15    7.50    0.68
  -1   2 -15   30.90    1.46
   1  -2 -15   31.55    1.34
  -1   2  15   32.49    1.44
   1  -2  15   29.19    1.40
   1  -2  15   30.00    1.64
   1  -1 -15    4.81    0.40
  -1   1 -15    5.37    0.45
  -1   1  15    4.73    0.42
   1  -1  15    6.20    0.57
   1  -1  15    5.14    0.41
   1  -1  15    5.48    0.45
   1   0 -15    0.15    0.17
  -1   0 -15    0.03    0.15
   1   0  15    0.12    0.18
  -1   0  15    0.01    0.19
  -1   0  15   -0.44    0.14
   1   0  15    0.13    0.26
   1   0  15    0.01    0.17
  -1   0  15   -0.33    0.23
   1   1 -15    4.57    0.42
  -1  -1 -15    5.64    0.43
  -1  -1  15    5.61    0.42
   1   1  15    4.72    0.42
  -1  -1  15    5.77    0.54
   1   1  15    5.42    0.46
  -1  -1  15    5.16    0.42
   1   2 -15   31.55    1.48
  -1  -2 -15   30.99    1.40
   1   2  15   32.32    1.52
  -1  -2  15   29.85    1.43
  -1  -2  15   32.53    1.69
   1   2  15   32.09    1.47
   1   3 -15    7.24    0.56
   1   3  15    7.99    0.56
  -1  -3  15    8.15    0.70
  -1  -3  15    7.65    0.50
   1   3  15    6.78    0.55
   1   4  15   -0.14    0.24
  -1  -4  15    0.70    0.33
   1   5  15   -0.30    0.23
  -1  -5  15    0.56    0.36
  -1  -6  15    0.92    0.45
   1   6  15    1.06    0.33
  -1  -7  15    0.06    0.42
   1   7  15    0.03    0.31
   1   8  15    0.46    0.36
  -1  -8  15    0.18    0.46
   1  -7  16    0.09    0.41
  -1   7  16    0.29    0.32
   1  -6  16   -0.16    0.36
  -1   6  16    0.20    0.27
  -1   5  16    0.07    0.24
   1  -5  16   -0.13    0.33
  -1   4 -16   -0.24    0.22
   1  -4  16    0.22    0.33
  -1   3 -16    0.40    0.25
   1  -3  16    0.10    0.19
   1  -3  16   -0.03    0.27
   1  -2 -16    0.87    0.20
  -1   2 -16    0.79    0.26
  -1   2  16    0.60    0.25
   1  -2  16    0.63    0.34
   1  -2  16    0.70    0.23
  -1   1 -16    1.10    0.26
   1  -1 -16    1.42    0.25
   1  -1  16    1.25    0.29
   1  -1  16    1.25    0.37
   1  -1  16    0.86    0.25
  -1   1  16    0.96    0.26
  -1   1  16    1.13    0.28
   1   0 -16    0.36    0.21
  -1   0 -16    0.72    0.24
   1   0  16    0.81    0.35
   1   0  16    0.71    0.27
  -1   0  16    0.67    0.24
  -1   0  16    0.52    0.25
   1   0  16    0.73    0.24
   1   1 -16    0.79    0.25
  -1  -1 -16    1.09    0.25
   1   1  16    1.27    0.30
  -1  -1  16    1.36    0.26
   1   1  16    1.23    0.28
  -1  -1  16    1.45    0.37
  -1  -1  16    0.56    0.21
  -1  -2 -16    1.03    0.23
   1   2 -16    1.39    0.29
   1   2  16    1.21    0.31
  -1  -2  16    1.31    0.26
  -1  -2  16    1.05    0.35
   1   2  16    1.27    0.28
   1   3 -16    0.17    0.25
   1   3  16    0.33    0.24
   1   3  16    0.08    0.25
  -1  -3  16    0.35    0.32
  -1  -3  16    0.16    0.21
   1   4 -16   -0.12    0.23
   1   4  16    0.16    0.26
  -1  -4  16    0.03    0.32
  -1  -4  16    0.08    0.18
  -1  -5  16   -0.72    0.28
   1   5  16    0.16    0.26
  -1  -6  16   -0.28    0.37
   1   6  16    0.13    0.30
   1   7  16    0.27    0.33
  -1  -7  16    1.06    0.48
  -1   7  17    0.20    0.34
   1  -7  17   -0.04    0.43
  -1   6  17    2.18    0.40
   1  -6  17    2.00    0.54
   1  -5  17    1.17    0.46
  -1   5  17    1.08    0.32
  -1   4 -17   -0.02    0.24
   1  -4  17    0.05    0.32
  -1   4  17   -0.02    0.24
  -1   3 -17    0.03    0.24
  -1   3  17    0.16    0.23
   1  -3  17    0.05    0.29
   1  -3  17   -0.08    0.18
   1  -2 -17   18.95    0.91
  -1   2 -17   19.73    1.05
  -1   2  17   21.02    1.04
   1  -2  17   20.24    1.23
  -1   2  17   18.79    1.04
   1  -2  17   18.57    0.98
   1  -1 -17    4.11    0.37
  -1   1 -17    3.68    0.41
   1  -1  17    2.84    0.50
  -1   1  17    3.18    0.38
   1  -1  17    3.14    0.38
  -1   1  17    4.13    0.43
  -1   0 -17    0.01    0.19
   1   0 -17    0.03    0.18
   1   0  17   -0.05    0.20
  -1   0  17   -0.11    0.20
  -1   0  17    0.01    0.21
   1   0  17   -0.11    0.23
   1   1 -17    3.11    0.38
  -1  -1 -17    3.84    0.38
   1   1  17    3.16    0.38
  -1  -1  17    2.53    0.35
   1   1  17    3.03    0.41
  -1  -2 -17   17.42    0.92
   1   2 -17   18.14    1.01
  -1  -2  17   18.00    0.97
   1   2  17   20.44    1.02
  -1  -2  17   20.16    1.21
   1   2  17   20.34    1.05
   1   3 -17   -0.12    0.23
  -1  -3  17    0.37    0.35
  -1  -3  17    0.12    0.19
   1   3  17   -0.22    0.24
   1   3  17   -0.03    0.22
   1   4 -17   -0.13    0.25
  -1  -4  17   -0.02    0.34
   1   4  17    0.22    0.27
  -1  -4  17    0.10    0.19
  -1  -5  17    1.10    0.44
   1   5  17    1.01    0.34
   1   6  17    2.06    0.41
  -1  -6  17    1.35    0.48
  -1  -7  17    0.05    0.44
   1   7  17   -0.10    0.33
  -1   7  18    0.30    0.35
   1  -7  18   -0.39    0.42
  -1   6  18    0.18    0.33
   1  -6  18    0.19    0.44
   1  -5  18   -0.31    0.38
  -1   5  18    0.03    0.27
  -1   4 -18   11.94    0.79
  -1   4  18   10.96    0.73
   1  -4  18    9.37    0.88
  -1   3 -18    0.18    0.25
   1  -3  18   -0.07    0.30
   1  -3  18    0.34    0.21
  -1   3  18   -0.18    0.23
  -1   2 -18    0.61    0.26
   1  -2 -18    0.26    0.18
  -1   2  18    0.90    0.27
  -1   2  18    0.46    0.27
   1  -2  18    0.64    0.37
   1  -2  18    0.47    0.24
   1  -1 -18    0.40    0.21
  -1   1 -18    0.63    0.25
  -1   1  18    0.48    0.26
  -1   1  18    0.71    0.29
   1  -1  18    0.35    0.23
   1   0 -18   34.79    1.61
  -1   0 -18   35.15    1.62
   1   0  18   33.21    1.62
   1   0  18   36.25    1.69
  -1   0  18   35.44    1.69
  -1   0  18   33.10    1.61
  -1  -1 -18    0.46    0.24
   1   1 -18    0.73    0.26
  -1  -1  18    0.80    0.26
   1   1  18    0.36    0.28
  -1  -1  18    0.11    0.21
   1   1  18    0.58    0.26
   1   2 -18    0.33    0.26
  -1  -2 -18    0.93    0.23
  -1  -2  18    0.94    0.26
   1   2  18    0.62    0.30
  -1  -2  18    0.64    0.39
   1   2  18    0.87    0.28
   1   3 -18    0.07    0.24
   1   3  18   -0.30    0.26
  -1  -3  18    0.07    0.20
   1   3  18    0.29    0.27
  -1  -3  18   -0.12    0.33
   1   4 -18   11.06    0.78
  -1  -4  18   11.64    0.95
   1   4  18   10.81    0.76
  -1  -4  18   11.62    0.65
   1   5  18   -0.28    0.26
  -1  -5  18    0.42    0.42
   1   6  18   -0.18    0.30
  -1  -6  18   -0.23    0.45
   1   7  18   -0.19    0.35
  -1  -7  18    0.09    0.45
   1  -6  19    1.45    0.55
  -1   6  19    1.42    0.41
  -1   5  19    0.89    0.36
   1  -5  19    0.34    0.45
  -1   4 -19    0.25    0.29
  -1   4  19    0.30    0.30
   1  -4  19    0.77    0.43
  -1   3 -19    0.75    0.31
   1  -3  19    1.08    0.44
  -1   3  19    0.81    0.31
   1  -3  19    0.27    0.24
   1  -2 -19    1.44    0.24
  -1   2 -19    1.05    0.31
  -1   2  19    1.53    0.33
   1  -2  19    0.91    0.27
  -1   2  19    1.35    0.35
   1  -2  19    1.50    0.45
  -1   1 -19    0.57    0.27
   1  -1 -19    0.93    0.25
   1  -1  19    0.41    0.25
  -1   1  19    1.14    0.29
  -1   1  19    1.16    0.32
   1   0 -19    0.12    0.21
  -1   0 -19    0.09    0.22
   1   0  19    0.34    0.27
  -1   0  19    0.11    0.24
   1   0  19    0.00    0.23
  -1   0  19    0.07    0.25
   1   1 -19    1.23    0.29
  -1  -1 -19    1.02    0.27
   1   1  19    1.00    0.32
  -1  -1  19    1.37    0.30
   1   1  19    1.21    0.32
   1   2 -19    1.01    0.30
  -1  -2 -19    1.61    0.27
  -1  -2  19    1.10    0.28
   1   2  19    0.92    0.32
   1   2  19    0.77    0.33
   1   3 -19    0.50    0.29
  -1  -3  19    0.13    0.39
   1   3  19    0.87    0.31
   1   3  19    0.95    0.33
  -1  -3  19    0.78    0.27
   1   4 -19    0.11    0.28
  -1  -4  19    0.41    0.42
   1   4  19    0.04    0.29
  -1  -4  19    0.22    0.22
  -1  -5  19    1.05    0.46
   1   5  19    1.26    0.38
  -1  -6  19    1.45    0.55
   1   6  19    1.95    0.44
   1  -6  20    0.22    0.48
  -1   6  20    0.56    0.39
  -1   5  20    0.43    0.35
   1  -5  20    0.47    0.47
  -1   4 -20    2.28    0.43
   1  -4  20    2.27    0.58
  -1   4  20    1.95    0.41
  -1   3 -20   -0.16    0.26
   1  -3  20    0.14    0.40
  -1   3  20    0.12    0.29
   1  -3  20    0.07    0.23
   1  -2 -20   -0.03    0.18
  -1   2 -20   -0.24    0.23
  -1   2  20    0.04    0.24
  -1   2  20   -0.08    0.27
   1  -2  20   -0.36    0.19
   1  -1 -20    0.22    0.22
  -1   1 -20   -0.08    0.23
   1  -1  20   -0.37    0.22
  -1   1  20   -0.11    0.24
  -1   1  20    0.10    0.27
   1   0 -20    1.61    0.31
  -1   0 -20    1.64    0.33
  -1   0  20    1.35    0.33
  -1   0  20    1.50    0.36
   1   0  20    1.54    0.33
   1   1 -20    0.09    0.23
  -1  -1 -20    0.12    0.23
  -1  -1  20    0.07    0.24
   1   1  20    0.02    0.26
   1   1  20   -0.07    0.27
   1   2 -20    0.10    0.24
  -1  -2 -20    0.08    0.21
   1   2  20   -0.26    0.27
   1   2  20    0.01    0.27
  -1  -2  20    0.59    0.26
   1   3 -20   -0.05    0.26
   1   3  20   -0.60    0.26
   1   3  20   -0.11    0.28
  -1  -3  20    0.02    0.24
   1   4 -20    1.89    0.41
  -1  -4  20    2.42    0.33
   1   4  20    2.61    0.47
   1   5  20    0.48    0.37
  -1  -5  20    0.37    0.47
  -1  -6  20    0.89    0.54
   1   6  20   -0.38    0.34
   1  -6  21    1.47    0.60
  -1   6  21    1.12    0.42
  -1   5  21    0.08    0.34
   1  -5  21    0.39    0.51
  -1   4 -21    0.31    0.32
  -1   4  21    0.73    0.37
  -1   3 -21    0.95    0.36
   1  -3  21    0.55    0.28
  -1   3  21    0.86    0.36
  -1   2 -21    7.01    0.61
   1  -2 -21    7.42    0.48
   1  -2  21    6.65    0.55
  -1   2  21    7.34    0.62
  -1   2  21    6.94    0.63
  -1   1 -21    1.28    0.32
   1  -1 -21    1.20    0.28
  -1   1  21    0.83    0.31
   1  -1  21    0.62    0.30
  -1   1  21    0.83    0.35
  -1   0 -21   -0.07    0.25
   1   0 -21   -0.20    0.22
   1   0  21   -0.06    0.23
  -1   0  21   -0.45    0.26
  -1   0  21   -0.18    0.24
   1   1 -21    0.86    0.31
  -1  -1 -21    1.20    0.31
   1   1  21    1.04    0.38
   1   1  21    1.27    0.35
  -1  -1  21    1.33    0.33
  -1  -2 -21    7.81    0.52
   1   2 -21    7.43    0.62
  -1  -2  21    6.35    0.55
   1   2  21    7.43    0.65
   1   2  21    6.97    0.63
   1   3 -21    1.10    0.36
   1   3  21    1.73    0.40
  -1  -3  21    1.22    0.32
   1   3  21    1.74    0.43
   1   4 -21    0.67    0.36
  -1  -4  21    0.69    0.26
   1   4  21    0.31    0.37
   1   5  21   -0.02    0.35
   1   6  21    1.34    0.46
  -1   5  22    0.81    0.40
  -1   4 -22    1.27    0.41
  -1   4  22    1.48    0.43
  -1   3 -22    0.09    0.31
   1  -3  22    0.44    0.28
  -1   3  22    0.14    0.36
  -1   2 -22    0.13    0.29
  -1   2  22    0.36    0.34
   1  -2  22    0.21    0.28
  -1   2  22    0.40    0.31
   1  -1 -22    0.91    0.28
  -1   1 -22    0.91    0.33
   1  -1  22    0.61    0.31
  -1   1  22    1.02    0.38
  -1   1  22    1.15    0.35
  -1   0 -22    2.79    0.41
   1   0 -22    2.88    0.40
   1   0  22    2.43    0.43
  -1   0  22    2.37    0.42
  -1  -1 -22    1.17    0.30
   1   1 -22    0.55    0.30
  -1  -1  22    1.15    0.33
   1   1  22    1.35    0.42
   1   1  22    1.09    0.36
  -1  -2 -22    0.02    0.22
   1   2 -22    0.38    0.30
   1   2  22   -0.12    0.30
  -1  -2  22   -0.17    0.25
   1   2  22    0.15    0.34
   1   3 -22   -0.01    0.28
   1   3  22   -0.07    0.35
  -1  -3  22    0.01    0.27
   1   3  22    0.23    0.34
   1   4 -22    1.53    0.42
  -1  -4  22    1.46    0.32
   1   4  22    1.38    0.44
   1   5 -22    0.89    0.41
   1   5  22    0.71    0.42
  -1   4 -23    0.46    0.37
  -1   4  23    0.45    0.39
  -1   3 -23    0.18    0.33
   1  -3  23    0.06    0.27
  -1   3  23    0.20    0.38
  -1   2 -23    0.16    0.31
  -1   2  23    0.10    0.33
  -1   2  23   -0.22    0.35
   1  -2  23    0.36    0.31
   1  -1 -23    2.03    0.34
  -1   1 -23    2.10    0.41
   1  -1  23    1.69    0.38
  -1   1  23    2.12    0.46
  -1   1  23    1.72    0.41
   1   0 -23   -0.01    0.27
  -1   0 -23   -0.32    0.26
   1   0  23   -0.25    0.28
  -1   0  23    0.12    0.31
  -1  -1 -23    2.34    0.37
   1   1 -23    2.45    0.42
   1   1  23    2.46    0.45
  -1  -1  23    1.50    0.39
   1   2 -23    0.14    0.29
  -1  -2 -23    0.55    0.26
   1   2  23    0.26    0.39
  -1  -2  23    0.38    0.32
   1   2  23    0.15    0.33
   1   3 -23   -0.08    0.31
   1   3  23    0.17    0.37
  -1  -3  23   -0.04    0.28
   1   3  23    0.00    0.36
   1   4 -23    0.23    0.36
  -1  -4  23    0.07    0.26
   1   4  23    0.02    0.39
  -1   4 -24    0.85    0.42
  -1   4  24    1.76    0.49
  -1   3 -24    0.41    0.37
  -1   3  24    0.24    0.39
   1  -3  24   -0.01    0.26
  -1   2 -24   -0.06    0.30
  -1   2  24   -0.08    0.37
  -1   2  24    0.25    0.36
   1  -2  24    0.14    0.29
  -1   1 -24   -0.16    0.29
   1  -1 -24   -0.24    0.24
  -1   1  24   -0.05    0.34
   1  -1  24   -0.02    0.28
   1   0 -24    1.73    0.39
  -1   0 -24    1.75    0.40
   1   0  24    1.86    0.41
  -1   0  24    1.48    0.39
   1   1 -24    0.08    0.31
  -1  -1 -24   -0.06    0.25
  -1  -1  24   -0.24    0.27
   1   1  24    0.08    0.35
   1   2 -24    0.16    0.32
  -1  -2 -24    0.04    0.25
   1   2  24   -0.05    0.35
  -1  -2  24   -0.20    0.29
   1   2  24   -0.42    0.35
   1   3 -24    0.05    0.32
  -1  -3  24    0.80    0.34
   1   3  24    0.31    0.40
   1   3  24    0.96    0.45
   1   4 -24    0.09    0.37
   1   4  24    1.52    0.49
  -1   3 -25    1.75    0.46
   1  -3  25    1.82    0.39
  -1   3  25    1.96    0.51
  -1   2 -25   -0.04    0.32
  -1   2  25    0.48    0.41
   1  -2  25    0.20    0.31
  -1   2  25    0.21    0.39
   1  -1 -25    1.23    0.31
  -1   1 -25    0.63    0.36
   1  -1  25    0.53    0.36
  -1   1  25    1.14    0.42
  -1   0 -25   -0.18    0.29
   1   0 -25   -0.14    0.29
   1   0  25    0.13    0.33
  -1   0  25    0.08    0.33
  -1  -1 -25    0.50    0.31
   1   1 -25    0.95    0.38
  -1  -1  25    0.87    0.38
   1   1  25    1.28    0.43
  -1  -2 -25   -0.10    0.24
   1   2 -25    0.69    0.36
  -1  -2  25    0.44    0.34
   1   2  25    0.18    0.39
   1   3 -25    2.18    0.49
   1   3  25    1.82    0.52
  -1  -3  25    2.04    0.42
   1   3  25    2.30    0.53
   1  -1 -26    0.90    0.32
  -1   1 -26    1.80    0.44
   1  -1  26    1.27    0.42
  -1   1  26    1.80    0.45
  -1   0 -26   -0.05    0.32
   1   0 -26    0.60    0.33
  -1   0  26   -0.21    0.33
   1   0  26   -0.23    0.34
   1   1 -26    1.65    0.43
  -1  -1 -26    2.18    0.39
  -1  -1  26    1.68    0.43
   1   1  26    1.44    0.45
   2  -9   0    0.42    0.29
   2  -8   0   -0.05    0.25
   2  -7   0   -0.13    0.22
   2  -6   0    0.47    0.20
   2  -5   0    8.51    0.50
  -2   5   0    8.75    0.50
   2  -5   0    7.65    0.48
   2  -4   0   13.22    0.63
  -2   4   0   12.52    0.65
  -2   3   0    2.22    0.20
   2  -3   0    2.16    0.19
   2  -1   0   48.49    2.06
  -2   1   0   49.56    2.06
  -2   0   0    0.35    0.05
   2   0   0    0.30    0.05
   2   0   0    0.32    0.05
  -2   0   0    0.32    0.06
   2   0   0    0.33    0.04
   2   0   0    0.30    0.05
   2   1   0   44.33    1.77
  -2  -1   0   42.81    1.77
  -2  -1   0   44.53    1.93
  -2  -1   0   44.16    1.83
   2   1   0   43.62    1.83
   2   1   0   43.07    1.93
  -2  -2   0   86.65    3.46
   2   2   0   91.97    3.77
   2   2   0   83.89    3.62
   2   2   0   87.48    3.47
  -2  -2   0   81.79    3.77
  -2  -2   0   87.61    3.45
  -2  -3   0    2.38    0.23
   2   3   0    2.63    0.18
  -2  -3   0    2.28    0.24
   2   3   0    2.53    0.19
   2   4   0   10.53    0.51
  -2  -4   0   11.26    0.66
  -2  -4   0   10.00    0.61
   2   5   0    7.75    0.42
  -2  -5   0    7.78    0.53
  -2  -6   0   -0.37    0.20
   2   6   0   -0.40    0.17
   2   7   0    0.27    0.23
  -2  -7   0   -0.04    0.26
   2   8   0   -0.16    0.27
  -2  -8   0    0.26    0.32
  -2  -9   0    0.19    0.34
   2  -9  -1    0.15    0.29
   2  -9   1    0.39    0.29
   2  -8  -1    0.28    0.27
   2  -8   1    0.37    0.28
   2  -7  -1    1.62    0.30
   2  -7   1    1.81    0.32
   2  -6  -1    1.83    0.28
   2  -6   1    1.69    0.28
   2  -5  -1    0.78    0.19
  -2   5  -1    0.81    0.17
   2  -5  -1    0.73    0.18
   2  -5   1    1.04    0.20
   2  -5   1    0.91    0.19
  -2   4  -1    0.37    0.13
   2  -4   1    0.45    0.13
   2  -4   1    0.28    0.12
  -2   4   1    0.38    0.13
   2  -4   1    0.11    0.11
  -2   3  -1    7.60    0.43
  -2   3   1    9.31    0.45
   2  -3   1    7.48    0.42
   2  -2  -1    0.00    0.07
  -2   2  -1   -0.05    0.08
   2  -2   1    0.07    0.07
  -2   2   1    0.03    0.08
  -2   1  -1   27.70    1.17
   2  -1  -1   27.89    1.18
  -2   1   1   27.08    1.18
   2  -1   1   26.72    1.17
   2   0  -1    0.02    0.04
  -2   0  -1    0.04    0.03
  -2   0  -1    0.10    0.05
   2   0  -1    0.09    0.04
   2   0  -1    0.12    0.04
   2   0  -1    0.08    0.03
  -2   0   1    0.13    0.04
   2   0   1    0.09    0.04
  -2   0   1    0.13    0.03
   2   0   1    0.10    0.03
   2   0   1    0.08    0.04
  -2   0   1    0.25    0.05
   2   0   1    0.01    0.04
  -2  -1  -1   24.07    0.99
   2   1  -1   24.14    0.99
   2   1  -1   24.00    1.02
   2   1  -1   24.43    1.09
  -2  -1  -1   24.77    1.09
   2   1   1   23.94    1.04
  -2  -1   1   23.58    0.99
  -2  -1   1   23.94    1.02
   2   1   1   23.84    1.02
  -2  -1   1   23.63    1.09
   2   1   1   24.34    0.99
   2   1   1   23.84    1.09
   2   2  -1   -0.02    0.07
  -2  -2  -1   -0.10    0.05
   2   2  -1   -0.03    0.08
  -2  -2   1   -0.04    0.06
  -2  -2   1    0.12    0.10
   2   3  -1    6.47    0.35
  -2  -3  -1    7.26    0.43
  -2  -3  -1    6.45    0.40
   2   3  -1    6.98    0.36
  -2  -3   1    7.00    0.44
  -2  -3   1    6.57    0.42
   2   3   1    6.42    0.35
   2   3   1    7.13    0.35
  -2  -4  -1    0.34    0.16
   2   4  -1    0.16    0.12
  -2  -4  -1    0.00    0.17
   2   4  -1    0.27    0.12
  -2  -4   1    0.33    0.18
  -2  -4   1    0.01    0.17
   2   4   1    0.32    0.12
   2   5  -1    0.88    0.18
  -2  -5  -1    0.80    0.23
   2   5   1    1.04    0.15
   2   5   1    0.74    0.16
  -2  -5   1    0.72    0.23
   2   6  -1    1.87    0.26
  -2  -6  -1    1.09    0.29
  -2  -6   1    1.43    0.31
   2   6   1    1.51    0.24
  -2  -7  -1    1.59    0.36
   2   7  -1    2.21    0.30
  -2  -7   1    1.40    0.34
   2   7   1    2.05    0.30
  -2  -8  -1    0.15    0.31
   2   8   1    0.01    0.28
  -2  -8   1    0.07    0.30
  -2  -9  -1    0.34    0.37
  -2  -9   1   -0.28    0.32
   2  -9  -2   -0.08    0.29
   2  -9   2   -0.12    0.29
   2  -8  -2    0.36    0.28
   2  -8   2   -0.45    0.25
   2  -7  -2    0.03    0.22
   2  -7   2   -0.12    0.22
   2  -6  -2    0.53    0.22
   2  -6   2   -0.21    0.19
   2  -5  -2    6.17    0.40
   2  -5  -2    6.25    0.42
  -2   5  -2    6.36    0.39
   2  -5   2    6.23    0.44
   2  -5   2    5.89    0.42
   2  -4  -2    5.17    0.31
  -2   4  -2    5.05    0.32
   2  -4   2    4.45    0.32
  -2   4   2    4.95    0.36
   2  -4   2    4.62    0.31
   2  -4   2    5.03    0.34
  -2   3  -2    6.31    0.34
   2  -3   2    6.07    0.32
   2  -3   2    5.71    0.32
  -2   3   2    5.56    0.37
   2  -3   2    5.61    0.33
  -2   2  -2    2.29    0.18
   2  -2   2    2.10    0.18
  -2   2   2    2.08    0.20
  -2   1  -2   44.18    1.88
   2  -1   2   43.40    1.95
   2  -1   2   44.96    1.88
  -2   1   2   46.07    1.90
  -2   0  -2   -0.02    0.04
  -2   0  -2    0.12    0.06
   2   0   2    0.08    0.05
   2   0   2    0.05    0.05
  -2   0   2    0.15    0.06
  -2   0   2    0.03    0.04
  -2   0   2    0.05    0.05
   2   0   2    0.05    0.04
  -2  -1  -2   43.94    1.72
   2   1  -2   41.58    1.72
  -2  -1  -2   43.41    1.88
   2   1  -2   42.02    1.88
  -2  -1   2   43.70    1.72
   2   1   2   41.87    1.87
  -2  -1   2   40.38    1.88
   2   1   2   42.40    1.80
   2   1   2   42.11    1.72
  -2  -1   2   42.42    1.77
  -2  -2  -2    1.49    0.12
  -2  -2  -2    1.66    0.13
   2   2  -2    1.87    0.15
  -2  -2  -2    1.60    0.18
   2   2  -2    1.93    0.19
   2   2   2    1.73    0.15
   2   2   2    1.85    0.15
   2   2   2    1.84    0.18
  -2  -2   2    1.51    0.14
  -2  -2   2    1.83    0.19
   2   3  -2    5.43    0.31
  -2  -3  -2    5.24    0.37
  -2  -3  -2    6.96    0.41
   2   3   2    5.30    0.30
  -2  -3   2    5.24    0.37
   2   3   2    5.79    0.31
   2   4  -2    4.61    0.30
  -2  -4  -2    4.90    0.41
  -2  -4  -2    4.42    0.36
   2   4  -2    4.35    0.29
   2   4   2    4.49    0.28
  -2  -4   2    4.79    0.41
  -2  -4   2    4.84    0.38
   2   5  -2    6.10    0.36
  -2  -5  -2    4.92    0.43
   2   5   2    5.72    0.36
   2   5   2    5.62    0.35
  -2  -5   2    5.17    0.45
  -2  -6  -2    0.00    0.23
   2   6   2    0.45    0.19
  -2  -6   2    0.96    0.29
  -2  -7  -2   -0.18    0.25
   2   7   2   -0.14    0.20
  -2  -7   2    0.57    0.28
  -2  -8  -2   -0.08    0.29
  -2  -8   2   -0.06    0.29
   2   8   2   -0.28    0.27
  -2  -9  -2   -0.03    0.34
  -2  -9   2   -0.71    0.29
   2   9   2    0.11    0.35
   2  -9  -3    0.15    0.29
   2  -9   3   -0.36    0.29
   2  -8  -3   -0.22    0.25
   2  -8   3    0.07    0.27
   2  -7  -3   -0.10    0.21
   2  -7   3   -0.18    0.23
   2  -6  -3    4.71    0.41
   2  -6   3    5.90    0.46
   2  -5  -3   -0.07    0.15
  -2   5  -3   -0.13    0.12
   2  -5  -3   -0.16    0.13
   2  -5   3   -0.14    0.17
   2  -5   3   -0.01    0.17
   2  -5   3   -0.17    0.11
  -2   4  -3    0.19    0.13
   2  -4  -3    0.32    0.14
   2  -4   3    0.29    0.16
   2  -4   3    0.32    0.15
   2  -4   3    0.32    0.12
  -2   3  -3    1.77    0.18
   2  -3   3    1.76    0.17
   2  -3   3    1.87    0.19
  -2   3   3    1.64    0.20
  -2   2  -3   29.20    1.26
   2  -2   3   29.61    1.30
   2  -2   3   28.46    1.30
   2  -2   3   28.70    1.26
  -2   1  -3   13.54    0.62
   2  -1  -3   13.29    0.62
   2  -1   3   13.81    0.64
   2  -1   3   13.60    0.63
  -2   0  -3   -0.07    0.04
   2   0  -3   -0.05    0.04
  -2   0   3    0.07    0.06
   2   0   3    0.04    0.05
   2   0   3    0.02    0.06
  -2   0   3    0.02    0.04
  -2  -1  -3   13.34    0.58
   2   1  -3   12.58    0.58
  -2  -1  -3   12.98    0.64
   2   1  -3   12.68    0.65
  -2  -1   3   15.87    0.66
   2   1   3   12.91    0.58
  -2  -1   3   12.77    0.58
   2   1   3   12.64    0.64
   2   1   3   12.95    0.60
   2   2  -3   29.03    1.37
   2   2  -3   28.04    1.24
  -2  -2  -3   30.82    1.22
  -2  -2  -3   30.04    1.37
  -2  -2  -3   31.06    1.22
   2   2   3   30.87    1.36
   2   2   3   31.03    1.24
  -2  -2   3   28.74    1.23
  -2  -2   3   27.30    1.37
   2   2   3   29.62    1.29
   2   3  -3    1.87    0.17
  -2  -3  -3    1.85    0.22
  -2  -3  -3    2.11    0.24
   2   3   3    1.67    0.17
  -2  -3   3    1.95    0.22
   2   3   3    1.60    0.16
   2   4  -3    0.40    0.13
  -2  -4  -3    0.56    0.20
  -2  -4  -3    0.85    0.20
   2   4   3    0.33    0.12
  -2  -4   3    0.28    0.19
   2   4   3    0.43    0.13
  -2  -5  -3   -0.18    0.17
  -2  -5   3   -0.08    0.20
   2   5   3   -0.10    0.13
  -2  -6  -3    4.87    0.49
  -2  -6   3    5.15    0.51
   2   6   3    6.09    0.40
  -2  -7  -3    0.54    0.28
  -2  -7   3    0.29    0.27
   2   7   3    0.25    0.21
  -2  -8  -3   -0.12    0.28
   2   8   3   -0.32    0.25
  -2  -8   3    0.03    0.29
  -2  -9  -3    0.02    0.34
   2   9   3   -0.29    0.33
  -2  -9   3   -0.53    0.31
   2  -9  -4    1.01    0.34
   2  -9   4    0.64    0.36
   2  -8  -4    0.38    0.28
   2  -8   4    0.36    0.30
   2  -7  -4    0.73    0.26
   2  -7   4    0.37    0.26
   2  -6  -4   -0.36    0.20
   2  -6   4   -0.24    0.21
   2  -5  -4    8.05    0.47
  -2   5  -4    6.44    0.40
   2  -5  -4    7.20    0.44
   2  -5   4    6.13    0.40
   2  -5   4    5.88    0.48
   2  -5   4    6.22    0.47
  -2   4  -4   24.37    1.10
   2  -4  -4   24.05    1.15
   2  -4  -4   25.50    1.16
   2  -4   4   25.90    1.19
   2  -4   4   24.11    1.11
   2  -4   4   23.92    1.18
   2  -3  -4   19.18    0.89
   2  -3  -4   19.32    0.89
  -2   3  -4   19.05    0.87
   2  -3   4   18.61    0.92
   2  -3   4   19.06    0.88
   2  -3   4   19.77    0.93
   2  -2  -4   24.55    1.09
   2  -2  -4   25.33    1.08
  -2   2  -4   23.53    1.05
   2  -2   4   20.98    1.06
   2  -2   4   24.52    1.11
   2  -2   4   24.42    1.11
   2  -1  -4  117.65    4.85
   2  -1   4  110.16    4.86
   2  -1   4  109.53    4.46
   2  -1   4  111.12    4.65
  -2   0  -4   33.34    1.43
   2   0  -4   34.47    1.43
   2   0   4   35.45    1.43
  -2   0   4   33.96    1.42
   2   0   4   36.20    1.57
  -2   0   4   35.30    1.56
   2   1  -4  109.00    4.33
   2   1  -4  107.22    4.70
  -2  -1  -4  107.12    4.33
   2   1   4  108.86    4.53
  -2  -1   4  107.77    4.33
   2   1   4  108.61    4.70
   2   1   4  111.76    4.33
  -2  -1   4  104.08    4.70
   2   2  -4   23.51    1.15
  -2  -2  -4   24.94    1.15
   2   2  -4   22.96    1.04
  -2  -2  -4   25.15    1.02
   2   2   4   25.03    1.03
  -2  -2   4   23.75    1.02
   2   2   4   24.82    1.14
   2   2   4   24.99    1.07
  -2  -2   4   23.10    1.15
  -2  -3  -4   18.42    0.93
   2   3  -4   18.89    0.84
   2   3   4   18.55    0.82
  -2  -3   4   18.51    0.94
   2   3   4   18.19    0.84
  -2  -4  -4   22.76    1.18
   2   4  -4   22.98    1.06
  -2  -4  -4   26.21    1.22
  -2  -4   4   24.07    1.20
   2   4   4   23.70    1.05
   2   4   4   23.71    1.07
  -2  -5  -4    6.25    0.48
   2   5   4    6.01    0.36
  -2  -5   4    4.93    0.47
  -2  -6  -4   -0.32    0.22
  -2  -6   4    0.13    0.25
   2   6   4   -0.07    0.18
  -2  -7  -4    1.17    0.31
   2   7   4    1.02    0.26
  -2  -7   4    0.60    0.33
  -2  -8  -4    0.25    0.30
   2   8   4   -0.12    0.25
  -2  -8   4    0.28    0.33
  -2  -9  -4    0.54    0.37
  -2  -9   4    0.48    0.39
   2   9   4    0.53    0.37
   2  -9  -5    0.35    0.32
   2  -9   5    0.73    0.39
   2  -8  -5   -0.10    0.25
   2  -8   5   -0.27    0.26
   2  -7  -5    6.53    0.53
   2  -7   5    6.47    0.57
   2  -6  -5    2.62    0.33
   2  -6   5    2.54    0.35
   2  -5  -5    8.69    0.54
   2  -5  -5    8.06    0.51
   2  -5   5    8.23    0.46
   2  -5   5    7.19    0.53
   2  -4  -5   -0.24    0.12
   2  -4  -5    0.19    0.15
   2  -4   5    0.09    0.11
   2  -4   5    0.00    0.16
   2  -4   5   -0.04    0.15
   2  -3  -5   66.92    2.99
   2  -3  -5   71.49    3.00
   2  -3   5   68.40    2.88
   2  -3   5   68.57    3.03
   2  -3   5   65.24    3.02
   2  -2  -5   40.51    1.73
   2  -2   5   36.53    1.75
  -2   1  -5   83.26    3.33
   2  -1  -5   85.97    3.62
   2  -1   5   81.61    3.47
   2  -1   5   82.31    3.62
   2  -1   5   80.46    3.31
  -2   0  -5   -0.06    0.07
   2   0  -5   -0.09    0.07
   2   0   5   -0.01    0.06
   2   0   5    0.13    0.07
   2   0   5    0.04    0.09
  -2   0   5   -0.08    0.06
  -2   0   5   -0.10    0.08
   2   1  -5   83.35    3.32
  -2  -1  -5   84.31    3.32
   2   1  -5   79.69    3.61
  -2  -1   5   82.81    3.31
   2   1   5   82.42    3.46
   2   1   5   81.06    3.60
  -2  -1   5   80.51    3.61
   2   1   5   82.37    3.31
  -2  -2  -5   36.43    1.73
  -2  -2  -5   38.99    1.55
   2   2  -5   37.16    1.73
   2   2  -5   37.41    1.58
   2   2   5   39.60    1.57
  -2  -2   5   38.50    1.56
   2   2   5   37.46    1.63
  -2  -2   5   35.91    1.73
   2   2   5   36.87    1.71
   2   3  -5   66.99    2.97
   2   3  -5   65.08    2.73
  -2  -3  -5   65.10    2.97
   2   3   5   68.02    2.71
   2   3   5   66.91    2.83
  -2  -3   5   67.76    2.68
  -2  -3   5   68.39    2.68
  -2  -3   5   62.59    2.98
  -2  -4  -5    0.04    0.16
  -2  -4  -5   -0.08    0.19
   2   4  -5   -0.17    0.12
   2   4   5   -0.30    0.12
   2   4   5   -0.21    0.11
  -2  -4   5    0.23    0.19
  -2  -5  -5    9.56    0.61
   2   5   5    7.69    0.48
  -2  -5   5    9.65    0.63
  -2  -6  -5    1.39    0.32
   2   6   5    2.64    0.30
  -2  -7  -5    6.87    0.60
   2   7   5    7.28    0.52
  -2  -7   5    7.61    0.64
  -2  -8  -5   -0.08    0.28
  -2  -8   5    0.07    0.33
   2   8   5    0.43    0.27
  -2  -9  -5    0.91    0.40
   2   9   5    0.75    0.37
  -2  -9   5    0.25    0.40
   2  -9  -6   -0.09    0.29
   2  -9   6    0.19    0.36
   2  -8  -6   -0.09    0.27
   2  -8   6    0.60    0.34
   2  -7  -6    1.11    0.29
   2  -7   6    0.45    0.28
   2  -6  -6    0.02    0.22
   2  -6   6    0.21    0.26
   2  -5  -6    8.50    0.54
   2  -5   6    9.27    0.49
   2  -5   6    7.67    0.57
   2  -4  -6   12.07    0.67
   2  -4  -6   13.64    0.69
   2  -4   6   11.79    0.72
   2  -4   6   13.45    0.65
   2  -4   6   11.54    0.71
   2  -3  -6    0.29    0.15
   2  -3  -6    0.21    0.14
   2  -3   6    0.09    0.15
   2  -3   6   -0.10    0.13
   2  -3   6   -0.08    0.09
   2  -2  -6   39.41    1.61
  -2   2  -6   35.98    1.47
   2  -2   6   35.68    1.63
   2  -2   6   29.25    1.52
  -2   1  -6   47.81    1.98
   2  -1  -6   50.12    1.93
  -2   1   6   48.46    1.96
   2  -1   6   48.75    1.96
   2  -1   6   44.82    2.16
  -2   0  -6    1.65    0.16
   2   0  -6    1.48    0.15
   2   0   6    1.46    0.15
   2   0   6    1.64    0.20
   2   0   6    1.79    0.17
  -2   0   6    1.46    0.18
  -2   0   6    1.40    0.15
  -2  -1  -6   45.34    1.93
   2   1  -6   46.82    1.94
   2   1  -6   44.79    2.11
   2   1   6   47.33    2.01
   2   1   6   47.30    1.93
  -2  -1   6   47.39    1.93
   2   1   6   47.10    2.11
  -2  -1   6   47.40    2.12
   2   2  -6   36.94    1.58
   2   2  -6   38.43    1.74
  -2  -2  -6   37.18    1.55
  -2  -2  -6   36.67    1.73
  -2  -2   6   37.80    1.56
   2   2   6   36.58    1.63
   2   2   6   37.36    1.72
   2   2   6   38.70    1.57
  -2  -2   6   36.33    1.74
   2   3  -6    0.13    0.12
   2   3  -6    0.12    0.16
  -2  -3  -6    0.06    0.14
  -2  -3   6    0.28    0.17
  -2  -3   6    0.02    0.09
   2   3   6   -0.23    0.10
   2   3   6   -0.05    0.11
  -2  -3   6    0.05    0.09
   2   4  -6   11.33    0.61
  -2  -4  -6   12.47    0.71
  -2  -4   6   11.95    0.71
   2   4   6   11.95    0.59
   2   4   6   10.98    0.59
  -2  -5  -6    6.88    0.54
  -2  -5   6    9.28    0.61
   2   5   6    6.55    0.44
  -2  -6  -6   -0.22    0.25
   2   6   6   -0.02    0.20
  -2  -6   6    0.22    0.28
  -2  -7  -6    0.77    0.32
  -2  -7   6    0.74    0.33
   2   7   6    1.00    0.28
  -2  -8  -6    0.42    0.32
  -2  -8   6    0.21    0.35
   2   8   6    0.56    0.29
  -2  -9  -6    0.07    0.34
  -2  -9   6   -0.30    0.36
   2   9   6    0.13    0.35
   2  -9  -7   -0.22    0.30
   2  -9   7   -0.12    0.35
   2  -8  -7    0.44    0.29
   2  -8   7    0.72    0.36
   2  -7  -7    1.09    0.29
   2  -7   7    0.75    0.33
   2  -6  -7    2.02    0.31
   2  -6   7    0.81    0.34
   2  -5  -7    2.59    0.30
   2  -5   7    2.49    0.25
   2  -5   7    2.39    0.34
   2  -4  -7   33.69    1.56
   2  -4  -7   32.58    1.55
   2  -4   7   32.59    1.59
   2  -4   7   32.47    1.47
   2  -4   7   32.89    1.59
   2  -3  -7   18.02    0.90
  -2   3  -7   17.19    0.80
   2  -3   7   18.12    0.85
   2  -3   7   16.62    0.91
   2  -2  -7   22.19    1.16
   2  -2   7   25.72    1.20
   2  -2   7   25.02    1.12
  -2   1  -7   42.27    1.76
   2  -1  -7   42.91    1.71
   2  -1  -7   43.45    1.71
  -2   1   7   41.49    1.73
   2  -1   7   39.92    1.92
   2  -1   7   40.86    1.73
  -2   1   7   42.37    1.90
  -2   0  -7   -0.08    0.09
   2   0  -7   -0.01    0.08
   2   0   7   -0.14    0.09
  -2   0   7    0.07    0.08
   2   0   7   -0.11    0.11
   2   0   7   -0.15    0.07
  -2   0   7    0.12    0.12
   2   1  -7   41.25    1.91
   2   1  -7   42.03    1.75
  -2  -1  -7   40.93    1.74
  -2  -1   7   42.64    1.92
   2   1   7   42.14    1.74
  -2  -1   7   41.26    1.73
   2   1   7   41.25    1.81
   2   1   7   40.01    1.90
   2   2  -7   19.96    1.01
  -2  -2  -7   20.23    0.87
   2   2  -7   19.44    0.90
   2   2   7   20.69    0.89
  -2  -2   7   19.30    0.88
  -2  -2   7   19.50    1.01
   2   2   7   19.30    0.92
   2   2   7   19.42    0.99
  -2  -3  -7   16.98    0.92
   2   3  -7   18.13    0.83
   2   3   7   17.31    0.81
   2   3   7   16.98    0.83
   2   4  -7   32.02    1.40
  -2  -4  -7   30.59    1.54
   2   4   7   32.28    1.38
  -2  -4   7   31.74    1.57
   2   4   7   30.91    1.42
  -2  -5  -7    1.97    0.33
  -2  -5   7    2.91    0.39
   2   5   7    2.09    0.27
  -2  -6  -7    1.08    0.33
  -2  -6   7    1.32    0.35
   2   6   7    2.05    0.28
  -2  -7  -7    0.95    0.33
  -2  -7   7    0.89    0.36
   2   7   7    1.03    0.29
  -2  -8  -7    0.56    0.33
  -2  -8   7    0.35    0.37
   2   8   7    0.18    0.29
  -2  -9  -7   -0.07    0.35
  -2  -9   7   -0.06    0.37
   2   9   7   -0.07    0.34
   2  -9  -8    0.83    0.34
  -2   9   8    1.30    0.33
   2  -9   8    0.71    0.40
   2  -8  -8    0.25    0.29
   2  -8   8    0.15    0.33
  -2   8   8    0.15    0.23
   2  -7  -8    2.30    0.37
   2  -7   8    2.79    0.43
   2  -6  -8   -0.27    0.21
   2  -6   8   -0.18    0.25
   2  -5  -8   21.96    1.18
   2  -5   8   23.29    1.23
   2  -5   8   24.09    1.10
   2  -4  -8    2.18    0.28
   2  -4  -8    1.93    0.28
   2  -4   8    1.73    0.22
   2  -4   8    2.19    0.32
  -2   3  -8   54.20    2.26
   2  -3  -8   57.27    2.47
   2  -3   8   54.24    2.35
   2  -3   8   50.51    2.49
   2  -2  -8    1.79    0.25
  -2   2  -8    2.08    0.22
   2  -2   8    2.51    0.19
   2  -2   8    2.90    0.26
  -2   2   8    2.03    0.19
  -2   1  -8   47.48    1.99
   2  -1  -8   47.58    1.95
   2  -1   8   46.74    2.18
  -2   1   8   46.94    1.97
   2  -1   8   47.31    1.97
  -2   1   8   47.71    2.15
   2  -1   8   48.87    2.05
  -2   0  -8   51.82    2.20
   2   0  -8   53.03    2.18
   2   0   8   52.56    2.18
  -2   0   8   53.02    2.18
   2   0   8   53.25    2.28
   2   0   8   51.37    2.40
  -2   0   8   54.03    2.39
   2   1  -8   45.40    1.93
  -2  -1  -8   47.02    1.92
  -2  -1   8   43.93    2.11
   2   1   8   46.41    1.92
   2   1   8   45.94    2.00
  -2  -1   8   46.50    1.92
   2   1   8   45.21    2.11
   2   2  -8    1.34    0.24
  -2  -2  -8    1.96    0.19
   2   2   8    1.78    0.25
   2   2   8    1.98    0.21
   2   2   8    2.11    0.23
  -2  -2   8    1.64    0.26
  -2  -2   8    1.65    0.19
  -2  -3  -8   49.41    2.35
   2   3  -8   51.57    2.15
   2   3  -8   51.10    2.35
   2   3   8   50.73    2.13
  -2  -3   8   51.75    2.38
   2   3   8   49.83    2.21
  -2  -3   8   50.13    2.10
  -2  -4  -8    1.75    0.29
   2   4  -8    1.79    0.26
   2   4   8    1.92    0.24
  -2  -4   8    1.88    0.17
   2   4   8    1.95    0.24
  -2  -4   8    1.64    0.30
  -2  -5  -8   21.29    1.14
  -2  -5   8   21.50    1.17
   2   5   8   20.36    1.01
  -2  -7  -8    3.09    0.45
  -2  -7   8    1.98    0.43
   2   7   8    3.05    0.38
  -2  -8  -8    0.79    0.36
   2   8   8    0.67    0.32
  -2  -8   8    1.10    0.42
  -2  -9  -8    0.84    0.41
  -2  -9   8    1.22    0.48
   2   9   8    0.29    0.35
   2  -9  -9    0.57    0.36
  -2   9   9    0.28    0.30
   2  -9   9    0.87    0.42
   2  -8  -9    0.10    0.29
  -2   8   9   -0.14    0.24
   2  -8   9    0.20    0.32
   2  -7  -9    1.83    0.36
   2  -7   9    1.67    0.38
   2  -6  -9    5.73    0.50
   2  -6   9    4.21    0.52
   2  -5  -9    3.84    0.41
   2  -5   9    4.02    0.45
   2  -4   9    1.87    0.31
   2  -4   9    1.79    0.23
  -2   3  -9    4.19    0.34
   2  -3   9    4.20    0.33
  -2   3   9    4.04    0.29
   2  -3   9    3.66    0.40
  -2   2  -9   25.94    1.27
  -2   2  -9   27.31    1.16
   2  -2   9   25.56    1.09
   2  -2   9   24.54    1.28
  -2   2   9   24.48    1.11
   2  -2   9   25.73    1.21
   2  -1  -9   65.26    2.62
  -2   1  -9   64.94    2.67
  -2   1   9   65.21    2.88
   2  -1   9   63.84    2.64
   2  -1   9   61.28    2.91
  -2   1   9   63.56    2.64
   2  -1   9   65.32    2.75
   2   0  -9   -0.02    0.10
  -2   0  -9    0.06    0.12
   2   0   9    0.04    0.11
  -2   0   9   -0.01    0.14
  -2   0   9    0.08    0.10
   2   0   9   -0.15    0.12
   2   0   9   -0.01    0.11
  -2  -1  -9   67.24    2.70
   2   1  -9   61.14    2.69
   2   1   9   67.13    2.81
   2   1   9   67.09    2.95
  -2  -1   9   63.79    2.95
  -2  -1   9   63.88    2.68
   2   1   9   65.02    2.69
   2   2  -9   26.29    1.23
   2   2  -9   25.99    1.11
  -2  -2  -9   23.58    1.06
   2   2   9   23.65    1.08
   2   2   9   22.87    1.12
  -2  -2   9   23.71    1.07
  -2  -2   9   23.36    1.23
   2   2   9   23.04    1.20
   2   3  -9    5.16    0.37
   2   3  -9    5.53    0.44
   2   3   9    3.77    0.34
  -2  -3   9    3.88    0.42
   2   3   9    3.82    0.34
  -2  -3   9    4.83    0.31
   2   4  -9    1.91    0.28
  -2  -4  -9    1.71    0.30
  -2  -4   9    1.49    0.18
  -2  -4   9    1.36    0.31
   2   4   9    1.77    0.24
   2   4   9    1.66    0.24
  -2  -5  -9    4.30    0.46
   2   5   9    4.06    0.37
  -2  -5   9    3.43    0.45
  -2  -6  -9    5.20    0.52
   2   6   9    4.08    0.40
  -2  -6   9    4.15    0.52
  -2  -7  -9    1.82    0.39
  -2  -7   9    1.51    0.43
   2   7   9    1.94    0.34
  -2  -8  -9   -0.16    0.29
   2   8   9    0.51    0.32
  -2  -8   9    0.43    0.39
  -2  -9  -9    0.58    0.40
  -2  -9   9    0.41    0.46
   2   9   9    0.33    0.36
   2  -9 -10    0.22    0.35
   2  -9  10    0.20    0.40
  -2   9  10    0.00    0.31
   2  -8 -10   -0.01    0.30
  -2   8  10    0.02    0.25
   2  -8  10    0.29    0.35
   2  -7 -10    0.50    0.30
   2  -7  10    0.08    0.30
   2  -6 -10    2.03    0.36
   2  -6  10    2.08    0.40
   2  -5  10    5.39    0.53
   2  -4  10    2.45    0.36
   2  -4  10    2.11    0.27
  -2   3 -10    0.19    0.16
   2  -3  10    0.06    0.19
   2  -3  10    0.00    0.08
  -2   3  10    0.53    0.15
  -2   2 -10    1.53    0.23
  -2   2 -10    1.45    0.26
   2  -2  10    0.89    0.27
  -2   2  10    1.50    0.20
   2  -2  10    1.10    0.17
  -2   1 -10   21.57    1.05
   2  -1 -10   24.09    1.02
   2  -1  10   24.56    1.08
   2  -1  10   22.78    1.03
  -2   1  10   23.38    1.04
  -2   1  10   22.49    1.15
   2  -1  10   21.66    1.18
  -2   0 -10   18.00    0.89
   2   0 -10   18.48    0.87
   2   0  10   18.02    0.87
   2   0  10   18.40    0.90
  -2   0  10   19.55    0.87
   2   0  10   17.67    0.99
  -2   0  10   21.18    1.00
   2   1 -10   22.64    1.08
  -2  -1 -10   23.00    1.08
   2   1  10   23.85    1.12
   2   1  10   23.47    1.21
  -2  -1  10   24.92    1.22
   2   1  10   23.72    1.08
  -2  -1  10   24.56    1.07
   2   2 -10    1.25    0.27
   2   2 -10    1.45    0.22
   2   2  10    1.57    0.22
  -2  -2  10    1.73    0.29
  -2  -2  10    1.11    0.19
   2   3 -10    0.62    0.22
   2   3  10    0.26    0.16
  -2  -3  10    0.72    0.16
   2   3  10    0.17    0.16
  -2  -3  10    0.12    0.22
   2   4 -10    2.35    0.31
  -2  -4  10    2.10    0.36
   2   4  10    2.01    0.27
  -2  -4  10    1.48    0.20
   2   4  10    1.86    0.26
  -2  -5 -10    5.29    0.51
  -2  -5  10    4.63    0.53
   2   5  10    4.64    0.40
  -2  -6 -10    2.13    0.41
   2   6  10    2.53    0.35
  -2  -6  10    1.91    0.42
  -2  -7 -10    0.25    0.33
   2   7  10    0.21    0.27
  -2  -7  10   -0.22    0.32
  -2  -8 -10    0.59    0.37
  -2  -8  10   -0.22    0.36
   2   8  10   -0.27    0.31
  -2  -9 -10   -0.15    0.36
   2   9  10   -0.08    0.35
  -2  -9  10   -0.29    0.41
   2  -9  11    0.60    0.42
  -2   9  11    0.15    0.33
  -2   8  11    0.19    0.29
   2  -8  11   -0.02    0.32
   2  -7  11    2.57    0.47
   2  -6  11    0.41    0.33
   2  -5  11    0.50    0.31
   2  -4  11    4.00    0.45
   2  -4  11    3.75    0.36
  -2   3 -11   28.16    1.25
  -2   3  11   26.71    1.19
   2  -3  11   25.90    1.28
   2  -3  11   25.86    1.38
  -2   2 -11    2.03    0.31
  -2   2 -11    1.61    0.24
   2  -2  11    1.78    0.32
   2  -2  11    2.06    0.22
  -2   2  11    2.26    0.24
   2  -1 -11   86.43    3.46
  -2   1 -11   83.75    3.51
   2  -1  11   81.20    3.47
   2  -1  11   86.11    3.84
   2  -1  11   86.13    3.62
  -2   1  11   83.83    3.48
  -2   1  11   85.45    3.79
   2   0 -11   -0.11    0.11
  -2   0 -11   -0.13    0.13
   2   0  11    0.08    0.18
  -2   0  11    0.05    0.18
   2   0  11    0.20    0.14
   2   0  11    0.35    0.16
  -2   0  11    0.10    0.13
   2   1 -11   82.13    3.45
  -2  -1 -11   86.17    3.45
   2   1  11   81.61    3.44
  -2  -1  11   80.71    3.76
   2   1  11   85.85    3.77
  -2  -1  11   83.53    3.44
   2   1  11   83.76    3.59
   2   2 -11    1.81    0.26
  -2  -2 -11    1.96    0.23
   2   2 -11    1.88    0.32
  -2  -2  11    2.33    0.26
   2   2  11    2.36    0.31
   2   2  11    2.22    0.26
  -2  -2  11    1.75    0.32
  -2  -2  11    2.31    0.25
   2   3 -11   27.62    1.27
  -2  -3 -11   27.32    1.15
  -2  -3  11   27.13    1.42
   2   3  11   26.97    1.28
   2   3  11   27.70    1.24
  -2  -3  11   24.88    1.19
   2   4 -11    4.59    0.42
   2   4  11    5.23    0.41
  -2  -4  11    3.87    0.48
  -2  -4  11    4.00    0.34
  -2  -4  11    3.85    0.29
   2   5  11    0.58    0.23
  -2  -5  11    0.65    0.33
  -2  -6 -11    0.70    0.33
  -2  -6  11    0.72    0.36
   2   6  11    0.75    0.28
  -2  -7 -11    2.63    0.46
  -2  -7  11    2.61    0.49
   2   7  11    2.88    0.40
  -2  -8 -11    0.21    0.37
   2   8  11    0.35    0.33
  -2  -8  11    0.77    0.44
  -2  -9 -11    0.24    0.40
   2   9  11   -0.60    0.33
  -2  -9  11   -0.16    0.41
  -2   8  12    0.06    0.29
   2  -8  12    0.20    0.35
   2  -7  12    1.09    0.38
   2  -6  12    0.21    0.31
   2  -5  12    1.68    0.40
   2  -4  12    0.07    0.18
   2  -4  12   -0.38    0.23
  -2   3 -12   19.08    0.96
   2  -3  12   17.92    1.07
   2  -3  12   19.38    0.99
  -2   2 -12   10.95    0.62
   2  -2  12   10.62    0.72
   2  -2  12   10.67    0.56
  -2   2  12   10.27    0.58
   2  -1 -12   36.94    1.62
  -2   1 -12   37.86    1.68
   2  -1  12   36.71    1.86
   2  -1  12   37.53    1.64
   2  -1  12   39.25    1.71
  -2   1  12   38.89    1.82
  -2   1  12   37.64    1.65
   2   0 -12    2.71    0.27
  -2   0 -12    2.60    0.29
  -2   0  12    3.12    0.29
   2   0  12    2.62    0.35
   2   0  12    2.89    0.30
   2   0  12    3.01    0.29
  -2   0  12    3.37    0.38
  -2  -1 -12   36.26    1.67
   2   1 -12   38.09    1.68
  -2  -1  12   40.55    1.88
  -2  -1  12   40.56    1.67
   2   1  12   37.99    1.86
   2   1  12   36.51    1.73
   2   1  12   37.32    1.67
   2   2 -12   10.29    0.61
  -2  -2 -12   10.16    0.55
   2   2 -12   10.66    0.71
  -2  -2  12    9.86    0.57
  -2  -2  12    9.74    0.70
  -2  -2  12   10.69    0.59
   2   2  12   10.52    0.68
   2   2  12   10.46    0.61
   2   2  12   11.15    0.60
   2   3 -12   17.73    0.92
  -2  -3 -12   18.40    0.81
  -2  -3  12   17.66    0.86
   2   3  12   17.41    0.92
  -2  -3  12   17.56    1.05
   2   3  12   18.51    0.90
   2   4  12    0.00    0.19
  -2  -4  12   -0.08    0.13
  -2  -4  12   -0.01    0.24
   2   5  12    2.05    0.34
  -2  -5  12    2.10    0.44
   2   6  12    0.25    0.25
  -2  -6  12    0.39    0.33
  -2  -7  12   -0.08    0.36
   2   7  12    0.11    0.29
   2   8  12   -0.32    0.33
  -2  -8  12   -0.12    0.36
  -2   8  13   -0.24    0.29
   2  -8  13    0.50    0.40
   2  -7  13    0.07    0.33
   2  -6  13    1.55    0.41
   2  -5  13    1.09    0.36
   2  -4  13    5.83    0.60
   2  -4  13    7.10    0.53
  -2   3 -13    0.22    0.21
   2  -3  13   -0.02    0.25
   2  -3  13   -0.09    0.17
  -2   2 -13    0.02    0.17
  -2   2  13   -0.13    0.14
   2  -2  13    0.06    0.15
   2  -2  13    0.02    0.23
  -2   1 -13    0.73    0.21
   2  -1 -13    0.71    0.18
   2  -1  13    0.70    0.26
   2  -1  13    0.98    0.19
  -2   1  13    0.90    0.26
  -2   1  13    0.55    0.18
   2  -1  13    0.97    0.21
  -2   0 -13   -0.09    0.13
   2   0 -13    0.16    0.15
  -2   0  13   -0.12    0.13
  -2   0  13   -0.16    0.18
   2   0  13   -0.27    0.19
   2   0  13    0.11    0.14
   2   0  13    0.02    0.15
   2   1 -13    0.83    0.20
  -2  -1 -13    0.60    0.18
   2   1  13    0.86    0.27
   2   1  13    0.78    0.22
   2   1  13    0.42    0.19
  -2  -1  13    0.75    0.20
  -2  -1  13    0.79    0.28
  -2  -2 -13   -0.39    0.13
   2   2 -13   -0.08    0.22
   2   2 -13    0.01    0.16
  -2  -2  13    0.05    0.15
   2   2  13    0.22    0.20
  -2  -2  13   -0.20    0.14
  -2  -2  13   -0.29    0.19
   2   2  13    0.16    0.16
  -2  -3 -13   -0.11    0.12
   2   3 -13    0.22    0.21
  -2  -3  13    0.14    0.26
  -2  -3  13    0.11    0.17
   2   3  13   -0.04    0.18
   2   3  13    0.14    0.18
   2   4 -13    5.97    0.50
   2   4  13    5.71    0.46
  -2  -4  13    5.99    0.39
  -2  -4  13    6.03    0.62
   2   5  13    0.26    0.24
  -2  -5  13    0.38    0.34
  -2  -6  13    0.68    0.36
   2   6  13    0.57    0.29
  -2  -7  13    0.33    0.39
   2   7  13    0.01    0.29
   2   8  13    0.19    0.34
  -2  -8  13    0.48    0.44
   2  -8  14   -0.47    0.35
  -2   8  14   -0.02    0.31
   2  -7  14    0.00    0.35
  -2   7  14   -0.13    0.27
   2  -6  14    0.03    0.32
   2  -5  14    0.81    0.37
   2  -4  14    0.26    0.23
   2  -4  14    0.36    0.30
  -2   3 -14    1.31    0.27
   2  -3  14    0.70    0.33
   2  -3  14    0.35    0.23
   2  -3  14    0.56    0.17
  -2   2 -14    5.07    0.43
  -2   2  14    4.13    0.37
   2  -2  14    5.26    0.54
   2  -2  14    4.32    0.36
   2  -1 -14    8.26    0.48
  -2   1 -14    7.85    0.53
   2  -1  14    8.71    0.65
  -2   1  14    8.24    0.51
   2  -1  14    7.70    0.50
   2  -1  14    6.55    0.50
  -2   0 -14   12.97    0.72
   2   0 -14   12.54    0.70
  -2   0  14   13.68    0.84
  -2   0  14   12.91    0.71
   2   0  14   14.02    0.86
   2   0  14   12.42    0.71
   2   0  14   13.93    0.75
  -2  -1 -14    6.80    0.49
   2   1 -14    7.15    0.50
  -2  -1  14    8.75    0.64
   2   1  14    7.95    0.53
   2   1  14    7.05    0.61
  -2  -1  14    7.68    0.49
   2   1  14    7.45    0.51
  -2  -2 -14    3.64    0.35
   2   2 -14    4.64    0.41
   2   2 -14    5.29    0.53
   2   2  14    4.55    0.42
   2   2  14    5.81    0.45
  -2  -2  14    4.20    0.38
  -2  -2  14    4.85    0.52
  -2  -2  14    4.70    0.41
  -2  -3 -14    0.62    0.17
   2   3 -14    0.96    0.27
  -2  -3  14    0.75    0.35
   2   3  14    1.04    0.27
  -2  -3  14    0.70    0.21
   2   3  14    1.29    0.28
   2   4 -14    0.45    0.26
  -2  -4  14    0.85    0.20
   2   4  14    0.54    0.26
  -2  -4  14    0.99    0.36
   2   5  14    0.93    0.30
  -2  -5  14    1.77    0.43
   2   6  14   -0.25    0.25
  -2  -6  14    0.12    0.34
  -2  -7  14    0.46    0.40
   2   7  14   -0.10    0.30
   2   8  14   -0.09    0.34
  -2  -8  14    0.26    0.46
  -2   8  15    0.33    0.34
   2  -8  15    0.37    0.44
  -2   7  15    0.80    0.33
   2  -7  15    0.88    0.43
   2  -6  15   -0.04    0.35
   2  -5  15   -0.20    0.31
   2  -4  15    0.02    0.16
   2  -4  15    0.12    0.31
  -2   3 -15    1.80    0.32
   2  -3  15    1.67    0.40
   2  -3  15    1.50    0.32
   2  -3  15    2.04    0.24
  -2   2 -15   10.42    0.65
  -2   2  15   10.30    0.62
   2  -2  15    9.92    0.58
   2  -2  15    9.14    0.74
  -2   1 -15    0.07    0.19
   2  -1 -15    0.16    0.16
   2  -1  15   -0.39    0.17
   2  -1  15   -0.14    0.23
  -2   1  15   -0.01    0.17
   2  -1  15   -0.24    0.15
   2   0 -15    0.17    0.16
  -2   0 -15   -0.30    0.15
  -2   0  15    0.44    0.20
   2   0  15   -0.02    0.19
   2   0  15    0.40    0.26
   2   0  15   -0.07    0.17
   2   1 -15   -0.10    0.16
  -2  -1 -15   -0.06    0.17
  -2  -1  15   -0.35    0.24
  -2  -1  15   -0.14    0.15
   2   1  15    0.35    0.22
  -2  -1  15   -0.14    0.17
   2   1  15   -0.32    0.19
  -2  -2 -15   10.17    0.59
   2   2 -15   10.37    0.65
  -2  -2  15   11.23    0.66
   2   2  15   10.41    0.65
   2   2  15   10.82    0.67
  -2  -2  15   10.56    0.79
  -2  -2  15   10.09    0.62
  -2  -3 -15    1.61    0.22
   2   3 -15    1.87    0.32
  -2  -3  15    1.90    0.43
   2   3  15    1.56    0.32
   2   3  15    1.44    0.29
  -2  -3  15    1.23    0.26
   2   4 -15    0.08    0.21
  -2  -4  15    0.61    0.34
  -2  -4  15    0.23    0.18
   2   4  15   -0.31    0.23
   2   5  15   -0.29    0.24
  -2  -5  15   -0.41    0.31
  -2  -6  15   -0.07    0.34
   2   6  15    0.14    0.28
  -2  -7  15    1.66    0.51
   2   7  15    0.76    0.37
  -2  -8  15   -0.02    0.45
   2   8  15    0.29    0.37
  -2   7  16    0.28    0.31
   2  -7  16    0.11    0.39
  -2   6  16    0.67    0.30
   2  -6  16    0.03    0.38
   2  -5  16    0.34    0.37
   2  -4  16    0.05    0.32
  -2   3 -16    0.69    0.28
   2  -3  16    0.78    0.20
   2  -3  16    0.11    0.32
   2  -3  16    0.29    0.26
  -2   2 -16    1.35    0.30
   2  -2  16    1.51    0.41
  -2   2  16    1.20    0.28
   2  -2  16    0.54    0.24
  -2   1 -16    0.34    0.22
   2  -1 -16    0.38    0.19
   2  -1  16    0.36    0.22
  -2   1  16    0.60    0.23
   2  -1  16    0.21    0.30
  -2   0 -16   13.36    0.70
   2   0 -16   10.72    0.64
   2   0  16   10.13    0.66
  -2   0  16   10.28    0.65
   2   0  16   11.22    0.70
   2   0  16   11.50    0.82
   2   1 -16    0.88    0.25
  -2  -1 -16    0.43    0.22
  -2  -1  16    0.67    0.34
   2   1  16    0.36    0.22
  -2  -1  16    0.59    0.25
  -2  -1  16    0.74    0.24
   2   1  16    0.68    0.28
   2   2 -16    0.88    0.27
  -2  -2 -16    1.63    0.26
  -2  -2  16    0.95    0.26
  -2  -2  16    0.92    0.37
   2   2  16    1.39    0.30
   2   2  16    1.27    0.30
   2   3 -16    0.83    0.27
   2   3  16    1.25    0.29
  -2  -3  16    0.38    0.36
   2   3  16    0.46    0.26
  -2  -3  16    0.27    0.21
   2   4 -16    0.15    0.25
  -2  -4  16    0.17    0.33
  -2  -4  16   -0.07    0.18
   2   4  16   -0.20    0.25
  -2  -5  16    0.14    0.36
   2   5  16    0.03    0.27
  -2  -6  16    0.54    0.40
   2   6  16    0.92    0.35
  -2  -7  16    0.27    0.45
   2   7  16    0.27    0.34
  -2   7  17    0.12    0.33
   2  -7  17    0.42    0.43
   2  -6  17   -0.45    0.36
  -2   6  17   -0.03    0.27
   2  -5  17    0.20    0.37
   2  -4  17    0.07    0.33
  -2   3 -17    1.87    0.35
   2  -3  17    1.90    0.27
   2  -3  17    2.17    0.46
   2  -3  17    2.10    0.39
  -2   2 -17   -0.26    0.22
   2  -2  17   -0.39    0.31
   2  -2  17   -0.19    0.20
  -2   2  17   -0.11    0.20
  -2   1 -17    4.06    0.43
   2  -1 -17    3.52    0.36
   2  -1  17    4.41    0.57
   2  -1  17    3.24    0.39
  -2   1  17    3.98    0.41
   2   0 -17   -0.05    0.18
  -2   0 -17    0.03    0.21
   2   0  17    0.17    0.19
   2   0  17    0.39    0.24
  -2   0  17   -0.12    0.19
  -2   0  17    0.03    0.22
  -2  -1 -17    3.66    0.40
   2   1 -17    4.23    0.42
   2   1  17    4.17    0.44
   2   1  17    4.83    0.47
   2   2 -17   -0.10    0.21
  -2  -2 -17   -0.32    0.18
  -2  -2  17    0.16    0.34
   2   2  17   -0.47    0.24
  -2  -2  17   -0.05    0.21
   2   2  17   -0.08    0.24
   2   3 -17    1.91    0.35
   2   3  17    2.14    0.36
  -2  -3  17    2.59    0.32
   2   3  17    1.86    0.37
  -2  -3  17    2.30    0.47
   2   4 -17    0.14    0.26
  -2  -4  17    0.14    0.21
   2   4  17    0.18    0.29
  -2  -4  17   -0.01    0.33
  -2  -5  17   -0.02    0.37
   2   5  17    0.27    0.29
  -2  -6  17   -0.18    0.38
   2   6  17   -0.11    0.31
   2   7  17   -0.05    0.34
  -2  -7  17    0.29    0.46
   2  -7  18    0.12    0.45
  -2   7  18    0.15    0.34
   2  -6  18    0.07    0.43
  -2   6  18    0.18    0.30
   2  -5  18    0.25    0.38
  -2   5  18    0.29    0.29
   2  -4  18    1.99    0.48
  -2   3 -18    0.53    0.30
   2  -3  18    0.59    0.23
   2  -3  18    0.54    0.32
   2  -3  18    0.64    0.41
  -2   2 -18    0.23    0.26
   2  -2  18    0.35    0.36
  -2   2  18    0.29    0.23
   2  -2  18    0.25    0.23
   2  -1 -18    3.43    0.35
  -2   1 -18    3.31    0.41
   2  -1  18    2.85    0.37
   2  -1  18    3.52    0.55
  -2   1  18    3.41    0.40
  -2   1  18    3.22    0.40
   2   0 -18   -0.08    0.20
  -2   0 -18   -0.18    0.21
   2   0  18   -0.14    0.21
  -2   0  18   -0.20    0.23
  -2   0  18    0.06    0.23
   2   0  18   -0.08    0.23
   2   1 -18    4.52    0.44
  -2  -1 -18    2.71    0.38
  -2  -1  18    4.53    0.44
  -2  -1  18    4.31    0.45
   2   1  18    3.44    0.42
   2   1  18    3.24    0.45
   2   2 -18    0.53    0.26
  -2  -2 -18    0.47    0.22
   2   2  18    0.36    0.28
   2   2  18    0.33    0.26
  -2  -2  18    0.47    0.24
   2   3 -18    1.02    0.31
  -2  -3  18    0.87    0.40
  -2  -3  18    0.87    0.26
   2   3  18    0.79    0.29
   2   3  18    0.89    0.32
   2   4 -18    2.55    0.42
  -2  -4  18    1.51    0.47
  -2  -4  18    2.59    0.32
   2   4  18    2.49    0.41
   2   5 -18    0.16    0.32
  -2  -5  18    0.15    0.40
   2   5  18    0.23    0.31
   2   6  18    0.02    0.35
  -2  -6  18    0.64    0.45
   2   7  18   -0.19    0.35
  -2  -7  18    0.15    0.49
  -2   6  19    0.19    0.32
   2  -6  19    0.59    0.48
  -2   5  19    0.88    0.34
   2  -5  19    0.71    0.48
   2  -4  19    0.11    0.40
  -2   4  19   -0.05    0.27
  -2   3 -19    2.20    0.40
  -2   3  19    1.92    0.38
   2  -3  19    2.02    0.29
   2  -3  19    2.25    0.43
   2  -3  19    2.50    0.53
  -2   2 -19    1.71    0.35
  -2   2  19    1.92    0.37
   2  -2  19    1.90    0.33
  -2   2  19    2.20    0.37
   2  -2  19    1.96    0.48
   2  -1 -19    0.21    0.20
  -2   1 -19    0.18    0.24
   2  -1  19    0.08    0.22
  -2   1  19    0.17    0.27
  -2   1  19    0.05    0.24
   2   0 -19   -0.03    0.20
  -2   0 -19   -0.15    0.21
   2   0  19   -0.13    0.23
  -2   0  19    0.35    0.23
  -2   0  19    0.28    0.26
   2   1 -19    0.27    0.23
  -2  -1 -19   -0.01    0.22
  -2  -1  19    0.03    0.23
  -2  -1  19    0.16    0.23
   2   1  19   -0.24    0.26
   2   1  19    0.35    0.25
  -2  -2 -19    2.24    0.32
   2   2 -19    1.79    0.35
   2   2  19    1.98    0.39
  -2  -2  19    1.60    0.32
   2   2  19    2.51    0.38
   2   3 -19    1.29    0.34
   2   3  19    2.73    0.40
   2   3  19    2.27    0.41
  -2  -3  19    1.94    0.33
   2   4 -19    0.88    0.33
  -2  -4  19    0.32    0.23
  -2  -4  19    1.19    0.45
   2   4  19    0.39    0.33
   2   5 -19    0.76    0.35
  -2  -5  19    2.07    0.55
   2   5  19    0.70    0.38
  -2  -6  19    0.34    0.47
   2   6  19    0.73    0.38
  -2   6  20    0.27    0.35
   2  -6  20    0.37    0.51
  -2   5  20    0.09    0.32
   2  -5  20    0.42    0.46
  -2   4 -20    0.16    0.30
  -2   4  20   -0.05    0.27
   2  -4  20   -0.07    0.39
  -2   3 -20   -0.03    0.28
  -2   3  20    0.23    0.29
   2  -3  20    0.15    0.39
   2  -3  20    0.06    0.20
   2  -3  20   -0.15    0.28
  -2   2 -20    0.70    0.30
   2  -2  20    0.22    0.24
  -2   2  20    0.09    0.28
  -2   2  20    0.36    0.28
   2  -1 -20    0.22    0.22
  -2   1 -20    0.15    0.25
  -2   1  20    0.21    0.26
  -2   1  20   -0.04    0.27
   2  -1  20    0.02    0.23
  -2   0 -20    3.24    0.42
   2   0 -20    2.99    0.38
  -2   0  20    3.82    0.45
  -2   0  20    2.80    0.43
   2   0  20    2.98    0.43
  -2  -1 -20    0.10    0.23
   2   1 -20    0.11    0.23
   2   1  20    0.30    0.28
  -2  -1  20    0.06    0.24
   2   1  20   -0.39    0.28
   2   2 -20    0.30    0.27
  -2  -2 -20    0.18    0.22
   2   2  20    0.13    0.29
   2   2  20    0.04    0.32
  -2  -2  20    0.38    0.26
   2   3 -20    0.08    0.28
  -2  -3  20   -0.21    0.23
   2   3  20   -0.22    0.32
   2   3  20    0.01    0.28
   2   4 -20   -0.32    0.27
  -2  -4  20    0.15    0.23
   2   4  20    0.12    0.34
   2   5 -20    0.45    0.36
   2   5  20    0.08    0.35
   2   6  20    0.80    0.40
  -2   6  21    0.15    0.37
   2  -6  21    0.68    0.54
  -2   5  21    1.08    0.40
   2  -5  21    1.81    0.60
  -2   4 -21    0.10    0.32
   2  -4  21   -0.21    0.42
  -2   4  21   -0.24    0.32
  -2   3 -21    0.15    0.32
   2  -3  21   -0.19    0.22
   2  -3  21    0.06    0.33
  -2   3  21   -0.38    0.28
  -2   2 -21   -0.03    0.28
  -2   2  21    0.31    0.31
   2  -2  21   -0.12    0.24
  -2   2  21    0.31    0.30
  -2   1 -21    1.54    0.36
   2  -1 -21    1.38    0.29
   2  -1  21    1.38    0.34
  -2   1  21    1.05    0.34
  -2   1  21    1.38    0.37
   2   0 -21   -0.17    0.23
  -2   0 -21   -0.05    0.25
   2   0  21    0.02    0.26
  -2   0  21    0.10    0.28
  -2   0  21   -0.47    0.26
  -2  -1 -21    1.77    0.34
   2   1 -21    1.17    0.34
   2   1  21    1.31    0.36
   2   1  21    1.37    0.39
  -2  -1  21    1.19    0.33
   2   2 -21    0.57    0.28
  -2  -2 -21    0.22    0.24
   2   2  21    0.55    0.33
  -2  -2  21    0.26    0.26
   2   2  21    0.22    0.33
   2   3 -21    0.21    0.29
  -2  -3  21   -0.16    0.23
   2   3  21    0.01    0.32
   2   3  21    0.40    0.33
   2   4 -21    0.05    0.30
  -2  -4  21    0.08    0.25
   2   4  21    0.10    0.34
   2   5 -21    0.19    0.37
   2   5  21    0.97    0.43
   2   6  21   -0.36    0.37
  -2   5  22   -0.05    0.37
  -2   4 -22    0.08    0.34
  -2   4  22   -0.20    0.32
  -2   3 -22    4.06    0.54
   2  -3  22    3.77    0.41
  -2   3  22    3.82    0.54
  -2   2 -22   -0.05    0.26
  -2   2  22    0.01    0.29
  -2   2  22   -0.19    0.29
   2  -2  22    0.18    0.26
  -2   1 -22    0.61    0.31
   2  -1 -22    0.21    0.23
  -2   1  22    0.76    0.33
  -2   1  22   -0.04    0.32
   2  -1  22    0.68    0.30
   2   0 -22    1.36    0.33
  -2   0 -22    1.06    0.34
  -2   0  22    1.28    0.35
   2   0  22    0.99    0.32
  -2  -1 -22   -0.06    0.27
   2   1 -22    0.24    0.28
  -2  -1  22    0.35    0.30
   2   1  22    0.17    0.32
   2   2 -22   -0.13    0.26
  -2  -2 -22   -0.06    0.23
   2   2  22   -0.10    0.32
   2   2  22   -0.36    0.32
  -2  -2  22    0.25    0.29
   2   3 -22    2.81    0.47
  -2  -3  22    3.55    0.45
   2   3  22    3.77    0.54
   2   3  22    4.23    0.56
   2   4 -22    0.14    0.32
   2   4  22   -0.46    0.35
  -2  -4  22    0.12    0.28
   2   5 -22    0.59    0.39
   2   5  22    0.29    0.39
  -2   4 -23   -0.20    0.35
  -2   4  23    0.28    0.38
  -2   3 -23    2.30    0.47
   2  -3  23    2.21    0.35
  -2   3  23    1.57    0.45
  -2   2 -23   -0.01    0.29
   2  -2  23    0.07    0.28
  -2   2  23    0.04    0.36
  -2   2  23   -0.15    0.30
  -2   1 -23    0.14    0.29
   2  -1 -23    0.45    0.24
  -2   1  23   -0.14    0.31
   2  -1  23   -0.10    0.30
  -2   1  23    0.88    0.38
   2   0 -23    0.08    0.26
  -2   0 -23   -0.17    0.28
  -2   0  23    0.26    0.32
   2   0  23   -0.24    0.27
  -2  -1 -23    0.32    0.28
   2   1 -23    0.19    0.27
  -2  -1  23    0.40    0.30
   2   1  23    0.05    0.32
  -2  -2 -23    0.25    0.25
   2   2 -23    0.30    0.31
   2   2  23   -0.02    0.36
   2   2  23    0.06    0.33
  -2  -2  23    0.24    0.29
   2   3 -23    2.26    0.45
   2   3  23    2.62    0.52
  -2  -3  23    1.55    0.38
   2   3  23    1.64    0.46
   2   4 -23    0.06    0.33
   2   4  23    0.25    0.39
  -2  -4  23    0.24    0.29
  -2   4 -24    0.20    0.38
  -2   4  24    0.94    0.44
  -2   3 -24    0.29    0.35
  -2   3  24    0.01    0.38
   2  -3  24    0.43    0.29
  -2   2 -24   -0.28    0.30
   2  -2  24    0.35    0.30
  -2   2  24   -0.26    0.33
  -2   2  24    0.20    0.38
  -2   1 -24    4.06    0.54
   2  -1 -24    4.74    0.44
  -2   1  24    4.22    0.59
  -2   1  24    4.01    0.54
   2  -1  24    3.88    0.51
   2   0 -24   -0.08    0.28
  -2   0 -24   -0.55    0.28
  -2   0  24   -0.09    0.30
   2   0  24    0.50    0.32
  -2  -1 -24    4.50    0.48
   2   1 -24    4.29    0.52
  -2  -1  24    3.79    0.51
   2   1  24    3.69    0.53
   2   2 -24    0.00    0.31
  -2  -2 -24    0.27    0.27
   2   2  24    0.31    0.36
  -2  -2  24    0.21    0.29
   2   3 -24    0.43    0.35
   2   3  24    0.50    0.39
  -2  -3  24    0.45    0.31
   2   3  24    0.27    0.42
   2   4 -24    0.05    0.37
  -2  -4  24    0.58    0.31
   2   4  24    0.18    0.44
  -2   3 -25    0.98    0.43
   2  -3  25    1.25    0.34
  -2   3  25    1.21    0.48
  -2   2 -25   -0.05    0.35
  -2   2  25    0.12    0.37
  -2   2  25   -0.37    0.38
   2  -2  25   -0.01    0.30
  -2   1 -25    1.52    0.42
   2  -1 -25    0.81    0.29
   2  -1  25    1.66    0.39
  -2   1  25    1.26    0.41
  -2   0 -25    0.12    0.31
   2   0 -25   -0.24    0.28
   2   0  25    0.58    0.37
  -2   0  25    0.57    0.38
  -2  -1 -25    1.35    0.36
   2   1 -25    0.77    0.37
   2   1  25    0.75    0.40
  -2  -1  25    0.97    0.38
  -2  -2 -25   -0.02    0.27
   2   2 -25    0.20    0.35
   2   2  25   -0.19    0.35
  -2  -2  25    0.02    0.33
   2   3 -25    0.49    0.39
   2   3  25    0.57    0.47
   2   3  25    0.61    0.45
  -2  -3  25    0.27    0.33
   2  -1 -26   -0.09    0.25
  -2   1 -26    0.44    0.37
   2  -1  26    0.05    0.34
  -2   1  26    0.19    0.41
   2   0 -26    0.57    0.31
  -2   0 -26    0.45    0.35
   2   0  26    0.44    0.37
  -2   0  26    0.03    0.36
  -2  -1 -26   -0.04    0.30
   2   1 -26    0.59    0.35
   2   1  26   -0.12    0.38
  -2  -1  26    0.35    0.34
   3  -9   0    0.25    0.29
   3  -8   0    0.13    0.26
   3  -7   0   -0.26    0.22
   3  -6   0    0.07    0.18
   3  -5   0    0.01    0.12
  -3   4   0    0.14    0.14
   3  -4   0    0.03    0.12
   3  -3   0   -0.03    0.05
  -3   3   0    0.01    0.10
   3  -2   0    0.06    0.08
  -3   2   0    0.14    0.10
  -3   1   0   -0.18    0.06
   3  -1   0   -0.13    0.06
   3   0   0    0.01    0.03
  -3   0   0    0.04    0.05
  -3   0   0    0.07    0.04
   3   0   0    0.08    0.05
   3   0   0    0.03    0.05
   3   0   0    0.18    0.06
  -3  -1   0    0.04    0.06
  -3  -1   0   -0.09    0.06
  -3  -1   0   -0.12    0.07
   3   1   0    0.03    0.08
   3   1   0    0.01    0.05
   3   1   0   -0.11    0.06
   3   2   0    0.01    0.06
   3   2   0   -0.11    0.08
   3   2   0   -0.08    0.10
   3   3   0   -0.11    0.11
   3   3   0   -0.04    0.06
  -3  -3   0   -0.05    0.06
   3   3   0   -0.14    0.09
  -3  -3   0   -0.07    0.11
  -3  -4   0   -0.05    0.15
   3   4   0   -0.21    0.12
   3   4   0   -0.08    0.11
  -3  -5   0   -0.10    0.17
   3   5   0   -0.26    0.15
  -3  -6   0   -0.11    0.22
   3   6   0   -0.14    0.20
   3   7   0   -0.02    0.26
  -3  -7   0    0.69    0.29
  -3  -8   0   -0.10    0.31
  -3  -9   0    0.05    0.35
   3  -9  -1    0.12    0.29
   3  -9   1   -0.06    0.29
   3  -8  -1   -0.47    0.21
   3  -8   1   -0.19    0.27
   3  -7  -1    0.15    0.22
   3  -7   1    0.11    0.24
   3  -6   1    0.23    0.19
   3  -5   1   -0.04    0.13
   3  -5   1   -0.06    0.13
  -3   4  -1    6.60    0.41
   3  -4   1    5.57    0.39
   3  -3  -1    0.98    0.15
  -3   3  -1    0.84    0.16
  -3   3   1    0.87    0.16
   3  -3   1    0.91    0.15
  -3   2  -1  199.33    7.82
   3  -2  -1  187.14    7.82
   3  -2   1  185.95    7.81
  -3   2   1  185.03    7.81
   3  -1  -1  280.39   11.66
  -3   1  -1  288.84   11.65
  -3   1   1  284.90   11.65
   3  -1   1  281.79   11.66
   3   0  -1    0.01    0.03
   3   0  -1    0.04    0.05
  -3   0  -1   -0.05    0.06
   3   0  -1    0.03    0.05
   3   0  -1   -0.02    0.05
   3   0   1    0.05    0.06
   3   0   1   -0.07    0.04
   3   0   1    0.02    0.04
  -3   0   1    0.03    0.04
  -3   0   1   -0.05    0.05
  -3   0   1    0.04    0.05
   3   0   1    0.03    0.05
   3   1  -1  254.28   10.94
  -3  -1  -1  248.38   10.10
   3   1  -1  253.64   10.45
   3   1  -1  265.36   10.10
  -3  -1  -1  249.65   10.93
  -3  -1  -1  260.31   10.44
   3   1   1  255.50   10.45
  -3  -1   1  248.88   10.93
   3   1   1  254.68   10.94
  -3  -1   1  255.06   10.10
   3   1   1  256.45   10.10
  -3  -1   1  253.36   10.45
   3   2  -1  167.18    6.77
   3   2  -1  173.05    7.01
  -3  -2  -1  169.48    7.35
   3   2  -1  166.56    7.34
  -3  -2  -1  171.41    6.76
   3   2   1  171.33    6.77
   3   2   1  165.75    7.08
  -3  -2   1  174.72    7.00
  -3  -2   1  170.93    6.76
  -3  -2   1  166.25    7.34
   3   2   1  172.55    7.34
  -3  -3  -1    0.91    0.17
   3   3  -1    0.89    0.14
  -3  -3   1    0.93    0.11
   3   3   1    0.73    0.14
   3   3   1    0.64    0.13
  -3  -3   1    0.49    0.16
   3   4  -1    6.22    0.36
  -3  -4  -1    5.55    0.43
   3   4  -1    5.18    0.36
   3   4   1    5.83    0.36
  -3  -4   1    6.11    0.44
   3   4   1    5.06    0.34
  -3  -5  -1   -0.31    0.18
   3   5  -1   -0.22    0.16
  -3  -5   1   -0.13    0.18
   3   5   1    0.11    0.10
   3   5   1   -0.18    0.16
  -3  -6  -1    0.12    0.24
  -3  -6   1   -0.41    0.21
   3   6   1   -0.46    0.18
  -3  -7  -1   -0.10    0.26
  -3  -7   1   -0.04    0.25
   3   7   1    0.12    0.27
  -3  -8  -1   -0.19    0.30
   3   8   1    0.00    0.31
  -3  -8   1   -0.25    0.28
  -3  -9  -1   -0.09    0.33
  -3  -9   1    0.14    0.36
   3  -9  -2    0.54    0.31
   3  -9   2   -0.16    0.29
   3  -8  -2    0.71    0.28
   3  -8   2    0.48    0.30
   3  -7  -2   -0.02    0.21
   3  -7   2    0.07    0.22
   3  -6  -2   -0.07    0.17
   3  -6   2   -0.15    0.17
   3  -5  -2    1.69    0.19
  -3   5  -2    1.75    0.23
   3  -5   2    1.66    0.22
   3  -5   2    1.55    0.22
   3  -5   2    1.80    0.22
  -3   4  -2   43.73    1.85
   3  -4   2   41.90    1.85
   3  -4   2   40.75    1.87
  -3   3  -2   40.45    1.69
   3  -3   2   36.18    1.67
  -3   3   2   39.17    1.71
  -3   2  -2   90.82    3.74
   3  -2  -2   89.18    3.76
   3  -2   2   85.05    3.74
  -3   2   2   93.16    3.76
  -3   1  -2   18.73    0.84
   3  -1  -2   18.65    0.85
   3  -1   2   18.13    0.84
  -3   1   2   18.77    0.85
   3  -1   2   18.31    0.83
   3   0  -2    1.00    0.08
  -3   0  -2    1.06    0.10
  -3   0  -2    0.99    0.12
   3   0  -2    0.96    0.11
   3   0  -2    1.01    0.11
   3   0   2    0.90    0.08
   3   0   2    0.86    0.11
   3   0   2    0.95    0.12
  -3   0   2    0.97    0.10
  -3   0   2    0.91    0.12
  -3   0   2    0.97    0.09
   3   1  -2   17.28    0.73
  -3  -1  -2   17.03    0.80
   3   1  -2   17.44    0.80
  -3  -1  -2   16.74    0.72
   3   1  -2   16.29    0.73
  -3  -1   2   16.41    0.72
  -3  -1   2   16.52    0.74
  -3  -1   2   16.56    0.80
   3   1   2   16.87    0.72
   3   1   2   16.31    0.75
   3   1   2   16.69    0.75
   3   1   2   16.27    0.80
   3   2  -2   81.73    3.26
   3   2  -2   79.02    3.54
  -3  -2  -2   80.59    3.25
  -3  -2  -2   80.37    3.55
   3   2   2   81.42    3.40
   3   2   2   82.54    3.26
   3   2   2   79.43    3.54
  -3  -2   2   79.80    3.55
  -3  -2   2   80.97    3.25
  -3  -3  -2   35.97    1.68
   3   3  -2   36.51    1.67
   3   3  -2   36.18    1.52
   3   3   2   34.36    1.57
  -3  -3   2   37.43    1.49
  -3  -3   2   37.31    1.48
   3   3   2   36.74    1.52
  -3  -3   2   34.58    1.68
  -3  -4  -2   38.87    1.80
   3   4  -2   39.14    1.63
   3   4   2   36.12    1.67
   3   4   2   39.59    1.62
  -3  -4   2   37.15    1.80
   3   5  -2    1.35    0.21
  -3  -5  -2    1.01    0.26
  -3  -5   2    1.34    0.27
   3   5   2    1.31    0.21
  -3  -6  -2    0.17    0.23
   3   6   2    0.05    0.19
  -3  -6   2   -0.14    0.24
  -3  -7  -2    0.13    0.27
   3   7   2   -0.59    0.23
  -3  -7   2   -0.07    0.27
  -3  -8  -2    0.28    0.32
  -3  -8   2    0.62    0.36
   3   8   2    0.86    0.35
  -3  -9  -2   -0.10    0.34
  -3  -9   2    0.06    0.38
   3  -9  -3    0.15    0.29
   3  -9   3    0.11    0.32
   3  -8  -3    0.33    0.27
   3  -8   3    1.13    0.33
   3  -7  -3    1.00    0.27
   3  -7   3    1.29    0.30
   3  -6  -3    3.13    0.32
   3  -6   3    3.99    0.37
  -3   5  -3    1.69    0.23
   3  -5  -3    1.97    0.21
   3  -5  -3    1.82    0.22
   3  -5   3    1.91    0.24
   3  -5   3    2.04    0.25
   3  -5   3    1.78    0.22
  -3   4  -3   47.40    1.99
   3  -4   3   45.35    1.99
   3  -4   3   45.17    2.04
   3  -4   3   44.79    2.04
  -3   3  -3   12.75    0.60
   3  -3   3   12.65    0.57
   3  -3   3    9.91    0.58
   3  -3   3   11.21    0.57
  -3   2  -3    4.43    0.29
   3  -2   3    4.12    0.28
   3  -2   3    4.60    0.26
   3  -2   3    4.37    0.26
  -3   2   3    4.51    0.31
  -3   1  -3    0.69    0.12
   3  -1  -3    0.74    0.09
  -3   1   3    0.83    0.13
   3  -1   3    0.60    0.10
   3  -1   3    0.74    0.12
  -3   0  -3   -0.06    0.07
  -3   0  -3   -0.06    0.06
   3   0  -3    0.03    0.05
   3   0   3   -0.09    0.06
  -3   0   3    0.01    0.05
   3   0   3   -0.04    0.07
  -3   0   3   -0.01    0.07
  -3   0   3   -0.07    0.07
   3   0   3   -0.02    0.07
  -3  -1  -3    0.37    0.10
  -3  -1  -3    0.55    0.13
   3   1  -3    0.67    0.11
   3   1  -3    0.66    0.13
   3   1   3    0.44    0.12
  -3  -1   3    0.55    0.09
  -3  -1   3    0.36    0.09
   3   1   3    0.64    0.12
   3   1   3    0.44    0.10
  -3  -1   3    0.61    0.12
  -3  -2  -3    3.91    0.24
   3   2  -3    4.30    0.27
  -3  -2  -3    3.93    0.30
   3   2  -3    3.84    0.30
   3   2   3    4.02    0.26
   3   2   3    3.64    0.25
  -3  -2   3    3.39    0.29
  -3  -2   3    3.86    0.21
   3   2   3    4.06    0.30
  -3  -2   3    4.57    0.25
   3   3  -3    9.31    0.47
  -3  -3  -3    8.60    0.53
   3   3  -3    8.59    0.53
  -3  -3   3    9.23    0.43
   3   3   3    8.37    0.46
  -3  -3   3    9.49    0.43
   3   3   3    8.88    0.47
  -3  -3   3    8.69    0.54
   3   4  -3   42.84    1.80
  -3  -4  -3   43.21    2.00
   3   4   3   42.66    1.79
  -3  -4   3   42.88    2.00
   3   4   3   41.38    1.86
  -3  -5  -3    1.45    0.28
   3   5  -3    1.72    0.24
  -3  -5   3    1.24    0.29
   3   5   3    1.96    0.23
  -3  -6  -3    3.50    0.42
  -3  -6   3    3.53    0.44
   3   6   3    3.51    0.32
  -3  -7  -3    1.17    0.33
   3   7   3    1.04    0.30
  -3  -7   3    0.96    0.35
  -3  -8  -3    0.06    0.32
  -3  -8   3    0.29    0.34
   3   8   3    0.50    0.33
  -3  -9  -3   -0.20    0.33
  -3  -9   3   -0.39    0.33
   3   9   3    0.30    0.37
   3  -9  -4    0.24    0.29
   3  -9   4   -0.03    0.32
   3  -8  -4   -0.24    0.25
   3  -8   4    0.06    0.27
   3  -7  -4    1.32    0.28
   3  -7   4    0.60    0.27
   3  -6  -4   -0.07    0.19
   3  -6   4    0.37    0.22
   3  -5  -4    2.03    0.23
   3  -5  -4    2.20    0.23
  -3   5  -4    1.95    0.23
   3  -5   4    1.80    0.27
   3  -5   4    1.68    0.22
   3  -5   4    1.81    0.26
   3  -4  -4   11.43    0.62
  -3   4  -4   11.43    0.64
   3  -4   4   13.82    0.67
   3  -4   4   12.21    0.64
   3  -4   4   13.81    0.67
  -3   3  -4   14.39    0.67
   3  -3   4   14.09    0.68
   3  -3   4   11.79    0.66
   3  -3   4   13.58    0.68
   3  -2  -4   -0.07    0.06
   3  -2  -4    0.05    0.07
  -3   2  -4    0.01    0.09
   3  -2   4   -0.02    0.07
   3  -2   4    0.12    0.09
  -3   2   4   -0.03    0.10
   3  -1  -4   12.72    0.62
  -3   1  -4   13.02    0.62
  -3   1   4   12.91    0.64
   3  -1   4   12.10    0.63
   3  -1   4   12.91    0.62
   3   0  -4    0.11    0.07
  -3   0  -4    0.06    0.07
   3   0   4    0.14    0.07
   3   0   4    0.06    0.09
  -3   0   4    0.21    0.09
  -3   0   4    0.07    0.06
   3   0   4    0.24    0.09
   3   1  -4   12.08    0.63
  -3  -1  -4   11.45    0.62
   3   1  -4   11.50    0.56
  -3  -1  -4   12.21    0.56
   3   1   4   12.40    0.56
  -3  -1   4   11.61    0.57
  -3  -1   4   12.48    0.63
  -3  -1   4   13.09    0.56
   3   1   4   12.07    0.58
   3   1   4   12.04    0.63
  -3  -2  -4    0.09    0.11
   3   2  -4    0.04    0.09
  -3  -2  -4   -0.08    0.08
   3   2  -4   -0.06    0.11
  -3  -2   4   -0.01    0.07
  -3  -2   4    0.00    0.11
   3   2   4   -0.08    0.09
   3   2   4   -0.05    0.09
   3   2   4    0.05    0.11
  -3  -2   4    0.00    0.08
  -3  -3  -4   10.03    0.57
  -3  -3  -4   10.42    0.44
   3   3  -4    9.02    0.50
   3   3  -4    9.40    0.56
   3   3   4   10.02    0.49
  -3  -3   4    8.47    0.57
   3   3   4    9.27    0.50
  -3  -3   4    9.83    0.46
   3   4  -4   10.60    0.57
  -3  -4  -4   10.68    0.66
  -3  -4   4   10.63    0.66
   3   4   4   10.99    0.56
   3   4   4   10.16    0.56
  -3  -5  -4    1.61    0.27
   3   5  -4    1.73    0.24
   3   5   4    1.55    0.24
  -3  -5   4    1.82    0.33
  -3  -6  -4   -0.04    0.25
   3   6   4   -0.18    0.19
  -3  -6   4   -0.12    0.25
  -3  -7  -4    0.16    0.29
   3   7   4    0.07    0.22
  -3  -7   4    0.47    0.30
  -3  -8  -4   -0.18    0.29
  -3  -8   4   -0.25    0.30
   3   8   4    0.22    0.30
  -3  -9  -4   -0.15    0.34
  -3  -9   4    0.17    0.37
   3   9   4   -0.07    0.37
   3  -9  -5    0.64    0.31
   3  -9   5    0.39    0.36
   3  -8  -5   -0.32    0.24
   3  -8   5    0.24    0.29
   3  -7  -5    0.72    0.28
   3  -7   5    0.95    0.29
   3  -6  -5    8.36    0.55
   3  -6   5    8.01    0.59
   3  -5  -5    5.13    0.38
   3  -5  -5    4.78    0.35
   3  -5   5    3.52    0.34
   3  -5   5    4.20    0.38
   3  -4  -5    2.46    0.24
  -3   4  -5    2.26    0.24
   3  -4  -5    2.83    0.24
   3  -4   5    1.94    0.26
   3  -4   5    1.99    0.25
   3  -4   5    2.31    0.24
   3  -3  -5   67.21    2.91
  -3   3  -5   67.05    2.82
   3  -3  -5   66.34    2.91
   3  -3   5   66.00    2.95
   3  -3   5   65.07    2.94
   3  -3   5   66.79    2.83
  -3   2  -5   13.35    0.66
   3  -2  -5   13.83    0.67
   3  -2   5   13.35    0.69
   3  -2   5   14.07    0.68
   3  -1  -5    4.98    0.31
  -3   1  -5    4.63    0.27
   3  -1   5    4.74    0.31
   3  -1   5    4.28    0.23
   3  -1   5    4.67    0.31
   3  -1   5    4.35    0.23
  -3   0  -5   -0.09    0.08
   3   0  -5   -0.10    0.07
  -3   0   5   -0.05    0.09
   3   0   5   -0.15    0.09
   3   0   5    0.02    0.07
   3   0   5   -0.05    0.09
  -3   0   5   -0.03    0.06
  -3  -1  -5    5.77    0.31
   3   1  -5    4.39    0.34
  -3  -1   5    5.67    0.30
   3   1   5    5.40    0.36
  -3  -1   5    4.42    0.34
   3   2  -5   12.85    0.61
  -3  -2  -5   12.42    0.68
   3   2  -5   12.63    0.69
  -3  -2  -5   12.69    0.59
  -3  -2   5   12.52    0.59
  -3  -2   5   13.11    0.69
   3   2   5   13.11    0.61
   3   2   5   12.17    0.67
   3   2   5   12.47    0.62
  -3  -3  -5   65.62    2.56
  -3  -3  -5   62.56    2.87
   3   3  -5   65.02    2.87
   3   3  -5   62.06    2.63
   3   3   5   66.31    2.62
   3   3   5   59.92    2.72
  -3  -3   5   63.49    2.59
  -3  -3   5   63.38    2.88
   3   4  -5    2.74    0.26
  -3  -4  -5    1.68    0.29
   3   4   5    2.25    0.25
   3   4   5    2.54    0.26
  -3  -4   5    2.00    0.31
  -3  -5  -5    5.48    0.46
   3   5  -5    4.27    0.39
  -3  -5   5    4.39    0.46
   3   5   5    4.44    0.36
  -3  -6  -5    7.27    0.61
  -3  -6   5    7.47    0.64
   3   6   5    8.35    0.54
  -3  -7  -5    1.08    0.34
  -3  -7   5    1.12    0.37
   3   7   5    1.09    0.29
  -3  -8  -5    0.19    0.31
  -3  -8   5   -0.02    0.33
   3   8   5   -0.08    0.29
  -3  -9  -5    0.21    0.36
   3   9   5    0.59    0.40
  -3  -9   5    0.19    0.38
   3  -9  -6    0.75    0.34
   3  -9   6    0.54    0.36
   3  -8  -6   -0.15    0.26
   3  -8   6   -0.41    0.24
   3  -7  -6    0.41    0.26
   3  -7   6    0.26    0.28
   3  -6  -6    1.21    0.26
   3  -6   6    1.01    0.29
   3  -5  -6   43.62    1.95
   3  -5  -6   39.92    1.93
   3  -5   6   43.12    1.87
   3  -5   6   42.06    1.98
   3  -4  -6   14.51    0.77
   3  -4  -6   15.61    0.78
   3  -4   6   14.95    0.81
   3  -4   6   15.33    0.77
   3  -4   6   15.45    0.82
   3  -3  -6    6.42    0.39
   3  -3  -6    6.64    0.41
   3  -3   6    6.03    0.43
   3  -3   6    6.16    0.40
   3  -2  -6    2.38    0.23
  -3   2  -6    2.40    0.19
   3  -2   6    1.77    0.22
   3  -2   6    1.87    0.22
  -3   1  -6  100.77    4.12
   3  -1  -6  108.35    4.47
  -3   1   6   99.89    4.09
   3  -1   6  100.66    4.09
   3  -1   6  100.84    4.48
   3  -1   6  102.80    4.29
  -3   0  -6    0.06    0.08
   3   0  -6   -0.06    0.07
   3   0   6   -0.10    0.07
   3   0   6   -0.05    0.08
   3   0   6    0.05    0.11
  -3   0   6    0.16    0.10
  -3   0   6    0.00    0.07
   3   1  -6   96.84    4.31
  -3  -1  -6   98.39    3.96
   3   1  -6   97.16    3.96
  -3  -1   6   97.67    3.95
   3   1   6   95.23    4.30
   3   1   6  100.31    3.96
  -3  -1   6   99.57    4.31
   3   1   6   97.98    4.13
  -3  -2  -6    2.21    0.26
  -3  -2  -6    2.24    0.20
   3   2  -6    2.00    0.25
   3   2  -6    2.23    0.23
  -3  -2   6    1.75    0.24
   3   2   6    2.35    0.22
   3   2   6    2.25    0.21
  -3  -2   6    2.15    0.20
   3   2   6    2.33    0.26
  -3  -3  -6    6.34    0.32
   3   3  -6    5.66    0.45
  -3  -3  -6    5.64    0.43
   3   3  -6    5.67    0.39
  -3  -3  -6    5.90    0.31
   3   3   6    5.94    0.37
  -3  -3   6    5.43    0.44
   3   3   6    5.05    0.37
  -3  -3   6    6.25    0.34
   3   4  -6   17.28    0.79
  -3  -4  -6   14.20    0.86
   3   4   6   15.70    0.76
   3   4   6   14.08    0.77
  -3  -4   6   17.10    0.91
  -3  -5  -6   41.68    1.95
   3   5  -6   41.78    1.77
  -3  -5   6   40.01    1.97
   3   5   6   37.58    1.79
  -3  -6  -6    0.69    0.30
  -3  -6   6    0.81    0.33
   3   6   6    1.05    0.27
  -3  -7  -6    0.56    0.31
   3   7   6    0.12    0.24
  -3  -7   6    0.62    0.34
  -3  -8  -6   -0.16    0.29
   3   8   6   -0.04    0.28
  -3  -8   6    0.05    0.35
  -3  -9  -6    0.57    0.40
  -3  -9   6    0.47    0.43
   3   9   6    1.41    0.42
   3  -9  -7    0.02    0.31
   3  -9   7    0.36    0.37
   3  -8  -7   -0.37    0.25
   3  -8   7   -0.22    0.28
   3  -7  -7    5.22    0.47
   3  -7   7    4.45    0.49
   3  -6  -7    4.56    0.44
   3  -6   7    5.39    0.49
   3  -5  -7    0.01    0.18
   3  -5   7    0.03    0.15
   3  -5   7   -0.14    0.20
   3  -4  -7    2.99    0.30
   3  -4  -7    2.54    0.30
   3  -4   7    3.58    0.35
   3  -4   7    3.48    0.30
   3  -3  -7   84.80    3.38
   3  -3   7   64.04    3.22
   3  -3   7   79.07    3.40
   3  -2  -7   25.06    1.10
   3  -2   7   21.79    1.11
   3  -2   7   20.87    1.06
  -3   1  -7   59.59    2.42
   3  -1   7   56.78    2.64
  -3   1   7   59.22    2.39
   3  -1   7   60.39    2.53
   3  -1   7   57.11    2.38
   3   0  -7   -0.02    0.08
  -3   0  -7   -0.12    0.08
   3   0   7    0.10    0.12
   3   0   7    0.15    0.09
  -3   0   7    0.12    0.12
   3   0   7    0.00    0.08
  -3   0   7   -0.13    0.07
   3   1  -7   60.91    2.65
   3   1  -7   60.57    2.89
  -3  -1  -7   64.54    2.65
   3   1   7   68.31    2.65
  -3  -1   7   63.11    2.89
  -3  -1   7   62.28    2.64
   3   1   7   67.57    2.77
   3   1   7   68.87    2.91
   3   2  -7   19.43    1.03
  -3  -2  -7   19.95    0.90
   3   2  -7   20.72    0.93
  -3  -2   7   20.14    1.04
   3   2   7   20.48    0.95
  -3  -2   7   19.71    0.91
   3   2   7   20.40    1.02
   3   2   7   20.81    0.93
   3   3  -7   81.20    3.52
  -3  -3  -7   78.81    3.15
  -3  -3  -7   80.48    3.15
  -3  -3  -7   77.50    3.51
   3   3  -7   79.29    3.23
   3   3   7   72.52    3.33
  -3  -3   7   78.59    3.18
   3   3   7   77.68    3.49
   3   3   7   80.35    3.21
  -3  -3   7   74.30    3.52
  -3  -4  -7    2.75    0.35
   3   4  -7    3.01    0.31
   3   4   7    3.11    0.29
   3   4   7    3.02    0.30
  -3  -4   7    3.71    0.39
   3   5  -7    0.14    0.19
  -3  -5  -7   -0.01    0.23
  -3  -5   7    0.00    0.24
   3   5   7   -0.03    0.19
  -3  -6  -7    4.42    0.49
  -3  -6   7    3.67    0.49
   3   6   7    4.16    0.39
  -3  -7  -7    5.26    0.56
  -3  -7   7    3.43    0.53
   3   7   7    4.64    0.42
  -3  -8  -7   -0.02    0.32
  -3  -8   7    0.56    0.40
   3   8   7    0.14    0.29
  -3  -9  -7   -0.17    0.36
  -3  -9   7    0.14    0.43
   3   9   7   -0.12    0.36
   3  -9  -8   -0.13    0.29
   3  -9   8   -0.17    0.35
   3  -8  -8    0.80    0.32
   3  -8   8    0.78    0.36
   3  -7  -8    1.12    0.30
   3  -7   8    1.05    0.34
   3  -6  -8    2.41    0.33
   3  -6   8    1.73    0.36
   3  -5  -8    0.48    0.21
   3  -5   8    0.29    0.24
   3  -5   8    0.29    0.17
   3  -4  -8   -0.34    0.17
   3  -4   8    0.03    0.13
   3  -4   8   -0.04    0.17
  -3   3  -8    2.77    0.26
   3  -3  -8    2.87    0.31
   3  -3   8    2.98    0.33
  -3   2  -8    1.42    0.19
   3  -2  -8    1.76    0.24
   3  -2   8    1.58    0.24
  -3   2   8    1.34    0.15
   3  -2   8    1.42    0.21
   3  -1  -8    8.92    0.42
  -3   1  -8    9.60    0.50
   3  -1  -8    8.46    0.42
   3  -1   8   10.89    0.47
  -3   1   8    8.44    0.46
   3  -1   8    9.69    0.57
   3   0  -8   67.49    2.81
  -3   0  -8   70.30    2.83
  -3   0   8   68.87    3.07
   3   0   8   67.69    3.09
   3   0   8   67.32    2.81
  -3   0   8   69.82    2.81
   3   1  -8    8.13    0.54
   3   1  -8    8.12    0.47
  -3  -1   8    8.54    0.53
  -3  -1   8    8.75    0.46
  -3  -2  -8    1.66    0.18
   3   2  -8    1.37    0.24
  -3  -2   8    1.10    0.17
   3   2   8    1.20    0.23
  -3  -2   8    0.84    0.23
   3   2   8    1.41    0.20
  -3  -3  -8    2.53    0.22
   3   3  -8    2.66    0.29
   3   3  -8    2.84    0.33
  -3  -3  -8    1.76    0.32
  -3  -3  -8    2.24    0.21
  -3  -3   8    2.86    0.24
   3   3   8    3.20    0.28
  -3  -3   8    2.70    0.34
   3   3   8    2.81    0.28
   3   3   8    3.41    0.33
   3   4  -8    0.32    0.18
  -3  -4  -8   -0.11    0.18
  -3  -4   8    0.22    0.10
  -3  -4   8    0.56    0.22
   3   4   8   -0.04    0.15
   3   4   8    0.14    0.15
   3   5  -8   -0.07    0.20
  -3  -5  -8   -0.04    0.23
  -3  -5   8    0.10    0.25
   3   5   8   -0.12    0.20
  -3  -6  -8    2.37    0.40
   3   6   8    1.63    0.31
  -3  -6   8    2.57    0.44
  -3  -7  -8    1.07    0.37
   3   7   8    1.48    0.35
  -3  -7   8    1.63    0.41
  -3  -8  -8    0.53    0.36
   3   8   8    0.87    0.33
  -3  -8   8    0.50    0.41
  -3  -9  -8    0.25    0.38
  -3  -9   8   -0.12    0.40
   3   9   8   -0.29    0.36
   3  -9  -9    0.04    0.31
   3  -9   9    0.33    0.38
   3  -8  -9    0.45    0.31
   3  -8   9    1.29    0.39
   3  -7  -9    0.72    0.30
   3  -7   9    0.79    0.33
   3  -6  -9    0.00    0.24
   3  -6   9   -0.34    0.23
   3  -5   9    3.46    0.34
   3  -5   9    3.41    0.41
   3  -4   9    4.59    0.37
   3  -4   9    4.52    0.43
   3  -3  -9   39.33    1.71
   3  -3   9   37.87    1.73
   3  -3   9   29.73    1.60
  -3   2  -9    0.30    0.14
   3  -2   9    0.59    0.20
   3  -2   9    0.22    0.16
   3  -2   9    0.19    0.10
   3  -2   9    0.27    0.10
  -3   2   9    0.50    0.12
   3  -1  -9    3.34    0.22
   3  -1  -9    3.20    0.23
  -3   1  -9    3.92    0.30
   3  -1   9    3.76    0.35
  -3   1   9    2.80    0.25
  -3   1   9    3.25    0.30
   3   0  -9    0.04    0.10
  -3   0  -9    0.01    0.11
   3   0   9   -0.01    0.14
  -3   0   9   -0.24    0.13
   3   0   9   -0.07    0.10
  -3   0   9   -0.23    0.09
   3   0   9    0.18    0.09
   3   1  -9    3.26    0.34
   3   1  -9    3.44    0.28
  -3  -1  -9    3.27    0.29
   3   1   9    3.45    0.30
  -3  -1   9    2.99    0.27
   3   1   9    5.01    0.34
   3   1   9    3.32    0.35
  -3  -1   9    3.37    0.35
   3   2  -9    0.23    0.14
  -3  -2  -9    0.28    0.14
   3   2  -9    0.31    0.18
   3   2   9    0.45    0.17
  -3  -2   9    0.40    0.14
   3   2   9    0.23    0.15
  -3  -2   9    0.43    0.20
   3   2   9    0.56    0.20
   3   3  -9   38.34    1.82
   3   3  -9   38.69    1.65
  -3  -3  -9   36.79    1.56
  -3  -3  -9   38.08    1.56
   3   3   9   37.92    1.79
  -3  -3   9   38.45    1.65
  -3  -3   9   36.19    1.82
   3   3   9   37.05    1.63
   3   3   9   34.97    1.68
  -3  -3   9   36.02    1.59
   3   4  -9    4.50    0.41
  -3  -4  -9    4.60    0.45
   3   4   9    4.16    0.37
  -3  -4   9    5.32    0.31
   3   4   9    3.88    0.35
  -3  -4   9    5.05    0.47
  -3  -5  -9    3.88    0.46
   3   5  -9    3.77    0.41
  -3  -5   9    3.80    0.48
   3   5   9    3.93    0.38
  -3  -6  -9   -0.29    0.25
  -3  -6   9   -0.01    0.27
   3   6   9   -0.23    0.22
  -3  -7  -9    0.60    0.34
  -3  -7   9    0.36    0.38
   3   7   9    1.20    0.34
  -3  -8  -9    0.42    0.36
   3   8   9    0.48    0.34
  -3  -8   9    0.18    0.39
  -3  -9  -9    0.70    0.42
  -3  -9   9    0.32    0.44
   3   9   9   -0.11    0.35
   3  -9 -10    0.25    0.33
   3  -9  10    0.64    0.42
  -3   9  10    0.64    0.32
   3  -8 -10    0.83    0.33
   3  -8  10    0.04    0.33
   3  -7 -10   -0.01    0.27
   3  -7  10    0.25    0.34
   3  -6  10    1.27    0.34
   3  -5  10    5.09    0.51
   3  -4  10    0.07    0.20
   3  -4  10   -0.15    0.15
  -3   3 -10   14.53    0.74
   3  -3  10   14.76    0.79
   3  -3  10   14.18    0.85
  -3   2 -10    8.61    0.50
  -3   2  10    8.08    0.46
   3  -2  10    7.98    0.44
   3  -2  10    9.39    0.60
   3  -2  10    8.85    0.54
   3  -2  10    8.41    0.43
  -3   1 -10   26.93    1.25
   3  -1 -10   27.87    1.19
   3  -1  10   27.68    1.22
  -3   1  10   26.59    1.35
   3  -1  10   27.09    1.39
  -3   1  10   27.24    1.22
   3  -1  10   30.76    1.27
   3   0 -10   15.80    0.75
  -3   0 -10   16.54    0.79
   3   0  10   15.20    0.88
   3   0  10   15.59    0.76
   3   1 -10   25.69    1.21
  -3  -1 -10   27.49    1.22
  -3  -1  10   26.43    1.21
   3   1  10   27.16    1.36
  -3  -1  10   27.55    1.37
   3   1  10   27.38    1.27
   3   1  10   27.53    1.22
  -3  -2 -10    8.38    0.48
   3   2 -10    6.74    0.56
   3   2 -10    7.76    0.51
  -3  -2  10    8.45    0.59
   3   2  10    8.99    0.52
   3   2  10   10.97    0.62
   3   2  10    9.45    0.51
  -3  -2  10    8.22    0.48
  -3  -3 -10   13.81    0.65
   3   3 -10   13.11    0.82
  -3  -3  10   14.76    0.70
  -3  -3  10   13.91    0.84
   3   3  10   12.38    0.72
  -3  -3  10   13.13    0.67
   3   3  10   14.31    0.72
   3   4 -10   -0.12    0.19
  -3  -4  10   -0.09    0.13
  -3  -4  10    0.02    0.24
   3   4  10    0.07    0.17
   3   4  10   -0.08    0.17
   3   5 -10    4.90    0.48
  -3  -5 -10    5.45    0.54
  -3  -5  10    5.40    0.57
   3   5  10    5.16    0.44
  -3  -6 -10    0.41    0.31
  -3  -6  10    0.09    0.30
   3   6  10    0.23    0.25
  -3  -7 -10    0.64    0.34
  -3  -7  10    0.06    0.36
   3   7  10   -0.26    0.28
  -3  -8 -10    0.42    0.37
  -3  -8  10    0.13    0.39
   3   8  10    0.33    0.32
  -3  -9 -10    1.10    0.47
   3   9  10    0.60    0.40
  -3  -9  10    1.31    0.51
  -3   9  11   -0.18    0.31
   3  -9  11   -0.62    0.37
   3  -8  11    0.43    0.36
   3  -7  11   -0.39    0.29
   3  -6  11    0.81    0.31
   3  -5  11    0.77    0.33
   3  -4  11   -0.04    0.22
   3  -4  11    0.10    0.16
  -3   3 -11    0.33    0.18
   3  -3  11    0.18    0.22
   3  -3  11    0.25    0.19
  -3   2 -11   10.16    0.58
   3  -2  11    9.95    0.62
   3  -2  11   10.05    0.51
   3  -2  11   10.53    0.68
  -3   2  11   10.09    0.55
   3  -1 -11    8.63    0.48
  -3   1 -11    9.49    0.54
  -3   1  11    9.68    0.52
  -3   1  11    9.27    0.60
   3  -1  11    9.40    0.52
   3  -1  11    9.04    0.51
   3  -1  11    8.81    0.62
  -3   0 -11   -0.05    0.14
   3   0 -11    0.03    0.12
   3   0  11   -0.22    0.16
   3   0  11   -0.11    0.13
   3   0  11   -0.12    0.10
   3   1 -11    9.11    0.53
  -3  -1 -11    9.19    0.54
   3   1  11    9.12    0.53
  -3  -1  11    8.84    0.62
  -3  -1  11    8.72    0.52
   3   1  11    9.65    0.56
   3   1  11    9.67    0.63
   3   2 -11    9.78    0.60
   3   2 -11    9.11    0.67
  -3  -2 -11   11.03    0.57
   3   2  11   12.51    0.70
  -3  -2  11    8.54    0.67
  -3  -2  11    9.21    0.56
   3   2  11   11.82    0.60
   3   2  11   11.36    0.61
   3   3 -11    0.33    0.19
  -3  -3 -11    0.25    0.14
   3   3 -11    0.11    0.23
  -3  -3  11    0.08    0.15
   3   3  11    0.25    0.20
   3   3  11    0.34    0.18
  -3  -3  11    0.13    0.22
   3   4 -11    0.17    0.22
  -3  -4  11    0.11    0.15
  -3  -4  11   -0.19    0.23
   3   4  11    0.02    0.18
   3   4  11    0.13    0.20
   3   5 -11    1.20    0.31
  -3  -5  11    1.09    0.35
   3   5  11    1.08    0.29
  -3  -6 -11    0.33    0.32
  -3  -6  11    0.05    0.31
   3   6  11   -0.07    0.25
  -3  -7 -11   -0.14    0.33
   3   7  11    0.45    0.31
  -3  -7  11    0.69    0.39
  -3  -8 -11    0.15    0.37
  -3  -8  11    0.04    0.38
   3   8  11    0.26    0.32
   3   9  11   -0.40    0.34
  -3  -9  11   -0.10    0.43
   3  -8  12    0.74    0.39
   3  -7  12    0.80    0.37
   3  -6  12    0.86    0.35
   3  -5  12    4.72    0.54
   3  -4  12    0.05    0.18
   3  -4  12    0.07    0.26
  -3   3 -12   14.93    0.75
   3  -3  12   12.29    0.84
   3  -3  12   11.71    0.75
  -3   2 -12    8.56    0.52
   3  -2  12    7.77    0.55
   3  -2  12    8.01    0.44
   3  -2  12    7.37    0.59
  -3   2  12    7.50    0.47
  -3   1 -12   15.93    0.81
   3  -1 -12   15.92    0.73
   3  -1  12   15.33    0.91
  -3   1  12   15.55    0.88
  -3   1  12   15.38    0.77
   3  -1  12   16.01    0.79
   3  -1  12   13.91    0.76
   3   0 -12    6.19    0.40
  -3   0 -12    5.22    0.40
  -3   0  12    5.69    0.39
   3   0  12    6.27    0.50
   3   0  12    5.91    0.41
  -3   0  12    6.08    0.49
   3   1 -12   16.01    0.79
  -3  -1 -12   15.37    0.79
   3   1  12   14.42    0.78
   3   1  12   14.30    0.89
   3   1  12   14.67    0.81
  -3  -1  12   15.76    0.78
  -3  -1  12   16.66    0.92
  -3  -2 -12    6.84    0.45
   3   2 -12    6.89    0.58
   3   2 -12    8.09    0.51
   3   2  12    7.55    0.57
   3   2  12    7.56    0.50
  -3  -2  12    8.04    0.59
   3   2  12    8.02    0.49
  -3  -2  12    7.00    0.46
  -3  -3 -12    7.56    0.41
   3   3 -12    6.54    0.48
   3   3  12    6.83    0.48
  -3  -3  12    6.52    0.44
   3   3  12    6.37    0.48
  -3  -3  12    6.43    0.57
   3   4  12   -0.20    0.19
  -3  -4  12   -0.31    0.13
  -3  -4  12   -0.23    0.23
   3   4  12   -0.12    0.19
   3   5 -12    3.89    0.47
   3   5  12    4.93    0.47
  -3  -5  12    5.45    0.59
  -3  -6  12    0.76    0.37
   3   6  12    0.74    0.30
  -3  -7  12    1.12    0.45
   3   7  12    0.24    0.32
  -3  -8 -12    0.94    0.43
  -3  -8  12    0.23    0.41
   3   8  12    0.32    0.34
   3  -8  13   -0.05    0.36
  -3   8  13    0.21    0.30
   3  -7  13    1.85    0.46
   3  -6  13    0.49    0.33
   3  -5  13    9.30    0.74
   3  -4  13    1.28    0.37
   3  -4  13    0.75    0.20
  -3   3 -13    5.62    0.46
   3  -3  13    4.97    0.47
   3  -3  13    5.18    0.54
  -3   2 -13   -0.18    0.16
  -3   2  13   -0.09    0.14
   3  -2  13    0.08    0.18
   3  -2  13   -0.30    0.22
   3  -2  13   -0.04    0.14
  -3   1 -13   10.14    0.62
   3  -1 -13   10.98    0.56
   3  -1  13   10.37    0.58
   3  -1  13    9.80    0.71
   3  -1  13   10.68    0.60
  -3   1  13   11.06    0.60
   3   0 -13   -0.07    0.14
  -3   0 -13    0.74    0.18
   3   0  13    0.07    0.12
  -3   0  13   -0.14    0.13
   3   0  13    0.44    0.23
  -3   0  13   -0.18    0.19
   3   0  13    0.18    0.15
   3   1 -13    9.42    0.59
  -3  -1 -13    9.79    0.60
  -3  -1  13    9.64    0.58
  -3  -1  13   11.20    0.72
   3   1  13   10.74    0.60
   3   1  13   10.37    0.71
   3   1  13   10.36    0.63
   3   2 -13   -0.16    0.16
   3   2 -13    0.01    0.21
  -3  -2 -13   -0.17    0.15
  -3  -2  13    0.14    0.24
  -3  -2  13    0.05    0.15
   3   2  13   -0.06    0.19
   3   2  13    0.01    0.17
   3   3 -13    5.15    0.46
  -3  -3 -13    5.32    0.36
  -3  -3  13    6.35    0.57
   3   3  13    5.70    0.44
   3   3  13    5.56    0.45
  -3  -3  13    5.29    0.41
   3   4 -13    0.80    0.27
  -3  -4  13    0.71    0.22
   3   4  13    1.25    0.29
   3   4  13    0.51    0.26
  -3  -4  13    0.61    0.35
  -3  -5  13    9.04    0.73
   3   5  13    7.38    0.58
   3   6  13    0.27    0.27
  -3  -6  13    0.29    0.36
  -3  -7  13    1.62    0.50
   3   7  13    1.39    0.38
  -3  -8  13    0.03    0.42
   3   8  13    0.20    0.34
   3  -8  14    0.02    0.37
  -3   8  14    0.20    0.32
   3  -7  14    0.52    0.42
   3  -6  14   -0.42    0.30
   3  -5  14    0.01    0.30
   3  -4  14    3.12    0.48
  -3   3 -14    3.45    0.39
   3  -3  14    4.08    0.43
   3  -3  14    3.37    0.47
  -3   2 -14    0.26    0.21
  -3   2  14    0.07    0.17
   3  -2  14    0.84    0.30
   3  -2  14    0.43    0.17
  -3   1 -14    0.13    0.19
   3  -1 -14    0.18    0.15
  -3   1  14    0.00    0.15
   3  -1  14    0.09    0.17
   3  -1  14   -0.21    0.17
   3  -1  14   -0.32    0.22
  -3   0 -14    4.56    0.40
   3   0 -14    6.14    0.41
  -3   0  14    6.84    0.55
  -3   0  14    5.16    0.40
   3   0  14    4.69    0.40
   3   0  14    4.88    0.51
   3   1 -14   -0.01    0.15
  -3  -1 -14   -0.02    0.17
  -3  -1  14   -0.05    0.23
   3   1  14    0.05    0.19
  -3  -1  14   -0.26    0.14
   3   1  14   -0.05    0.21
   3   1  14    0.16    0.20
   3   2 -14   -0.10    0.25
  -3  -2 -14    0.04    0.16
   3   2 -14    0.20    0.19
  -3  -2  14   -0.23    0.16
   3   2  14   -0.20    0.19
   3   2  14    0.15    0.18
  -3  -2  14    0.12    0.17
  -3  -2  14    0.25    0.28
  -3  -3 -14    3.40    0.31
   3   3 -14    3.44    0.41
  -3  -3  14    2.95    0.46
   3   3  14    4.04    0.41
   3   3  14    4.17    0.40
  -3  -3  14    3.47    0.35
   3   4  14    2.78    0.38
   3   4  14    3.29    0.40
   3   5 -14    0.26    0.26
  -3  -5  14    0.50    0.33
   3   5  14   -0.14    0.26
   3   6  14    0.16    0.28
  -3  -7  14    0.33    0.43
   3   7  14    0.58    0.35
   3   8  14    0.21    0.35
  -3  -8  14   -0.01    0.44
   3  -8  15    0.66    0.44
  -3   8  15    0.59    0.37
   3  -7  15    0.40    0.40
   3  -6  15    0.17    0.37
   3  -5  15    0.14    0.32
   3  -4  15    0.99    0.37
   3  -4  15    0.60    0.26
  -3   3 -15   15.58    0.89
   3  -3  15   15.77    1.04
   3  -3  15   16.29    0.95
  -3   2 -15    1.17    0.28
   3  -2  15    2.24    0.27
   3  -2  15    1.70    0.39
  -3   1 -15    1.34    0.27
   3  -1 -15    1.49    0.22
   3  -1  15    0.85    0.23
  -3   1  15    0.92    0.23
   3  -1  15    0.82    0.34
  -3   0 -15   -0.10    0.18
   3   0 -15   -0.09    0.15
   3   0  15    0.38    0.27
   3   0  15   -0.29    0.15
  -3   0  15   -0.23    0.16
   3   0  15    0.07    0.14
   3   1 -15    1.30    0.25
   3   1  15    1.12    0.31
  -3  -1  15    0.33    0.20
  -3  -1  15    1.12    0.34
   3   2 -15    1.09    0.26
  -3  -2 -15    1.30    0.25
  -3  -2  15    1.38    0.28
  -3  -2  15    1.57    0.27
   3   2  15    1.38    0.29
  -3  -2  15    1.47    0.38
   3   2  15    1.78    0.32
  -3  -3 -15   13.45    0.71
   3   3 -15   13.87    0.81
   3   3  15   13.78    0.82
   3   3  15   14.30    0.81
  -3  -3  15   13.58    0.76
  -3  -3  15   15.57    0.98
   3   4 -15    1.73    0.33
   3   4  15    1.56    0.32
  -3  -4  15    1.21    0.24
  -3  -4  15    1.16    0.40
   3   4  15    0.76    0.30
   3   5 -15   -0.07    0.26
   3   5  15   -0.01    0.26
  -3  -5  15   -0.12    0.32
   3   6  15    0.47    0.32
  -3  -6  15    0.51    0.41
   3   7  15    0.51    0.35
  -3  -7  15   -0.12    0.42
   3   8  15    0.57    0.37
  -3  -8  15   -0.23    0.46
   3  -7  16   -0.05    0.43
  -3   7  16   -0.41    0.28
   3  -6  16    0.54    0.38
   3  -5  16    3.93    0.59
   3  -4  16    0.14    0.25
   3  -4  16   -0.38    0.30
  -3   3 -16    0.43    0.26
   3  -3  16    0.37    0.26
   3  -3  16    0.21    0.34
  -3   2 -16    7.63    0.57
   3  -2  16    6.87    0.49
  -3   2  16    7.18    0.52
   3  -2  16    7.39    0.70
   3  -1 -16   19.89    0.92
  -3   1 -16   18.95    1.00
   3  -1  16   18.67    0.97
  -3   1  16   19.25    0.98
   3  -1  16   18.26    1.16
  -3   0 -16    1.24    0.28
   3   0 -16    0.94    0.24
   3   0  16    1.36    0.38
   3   0  16    1.33    0.28
  -3   0  16    1.30    0.27
   3   0  16    0.55    0.22
  -3  -1 -16   19.83    1.00
   3   1 -16   18.80    0.99
   3   1  16   19.94    1.04
  -3  -1  16   18.42    0.98
   3   1  16   18.74    1.00
  -3  -2 -16    6.55    0.47
   3   2 -16    6.69    0.52
   3   2  16    6.83    0.53
  -3  -2  16    5.60    0.47
   3   2  16    6.74    0.54
  -3  -2  16    6.72    0.66
  -3  -3 -16    0.97    0.21
   3   3 -16    0.56    0.25
   3   3  16    1.17    0.31
  -3  -3  16    0.44    0.33
  -3  -3  16    0.58    0.23
   3   3  16    0.77    0.28
   3   4 -16   -0.06    0.24
  -3  -4  16    0.15    0.20
  -3  -4  16    0.63    0.36
   3   4  16    0.38    0.29
   3   5 -16    4.49    0.52
   3   5  16    5.59    0.55
  -3  -5  16    4.69    0.63
   3   6  16    0.06    0.30
  -3  -6  16   -0.10    0.39
   3   7  16    0.03    0.34
  -3  -7  16    0.47    0.47
   3  -7  17    0.45    0.47
  -3   7  17    0.13    0.33
   3  -6  17   -0.28    0.38
   3  -5  17    0.46    0.40
   3  -4  17    1.03    0.43
  -3   3 -17    3.97    0.43
   3  -3  17    3.11    0.54
   3  -3  17    3.30    0.45
  -3   2 -17    4.85    0.48
  -3   2  17    5.51    0.45
   3  -2  17    4.36    0.41
   3  -2  17    5.19    0.62
  -3   1 -17   12.15    0.76
   3  -1 -17   12.37    0.66
  -3   1  17   11.98    0.73
   3  -1  17   12.41    0.73
   3  -1  17   11.83    0.90
   3   0 -17    0.24    0.20
  -3   0 -17   -0.04    0.21
   3   0  17    0.03    0.32
   3   0  17   -0.08    0.20
  -3   0  17   -0.23    0.19
   3   0  17   -0.17    0.23
  -3  -1 -17   12.64    0.74
   3   1 -17   11.40    0.72
  -3  -1  17   12.03    0.75
   3   1  17   12.08    0.75
   3   1  17   12.98    0.78
  -3  -1  17   12.49    0.73
   3   2 -17    4.77    0.48
  -3  -2 -17    5.33    0.44
  -3  -2  17    4.83    0.45
   3   2  17    4.79    0.49
   3   2  17    6.36    0.53
  -3  -3 -17    3.83    0.34
   3   3 -17    3.27    0.42
   3   3  17    3.37    0.45
  -3  -3  17    3.14    0.37
   3   3  17    3.86    0.44
  -3  -3  17    2.78    0.50
   3   4 -17    1.22    0.33
   3   4  17    1.02    0.34
  -3  -4  17    1.19    0.27
  -3  -4  17    1.13    0.42
   3   5 -17    0.61    0.31
  -3  -5  17    0.06    0.37
   3   5  17   -0.13    0.30
   3   6  17   -0.22    0.31
  -3  -6  17    0.34    0.42
   3   7  17    0.28    0.36
  -3  -7  17    0.74    0.52
  -3   7  18    0.71    0.37
   3  -7  18    1.19    0.55
   3  -6  18    0.39    0.44
  -3   6  18    0.15    0.29
   3  -5  18    0.42    0.41
   3  -4  18    0.59    0.39
  -3   3 -18    0.83    0.32
   3  -3  18    0.89    0.42
   3  -3  18    1.38    0.24
   3  -3  18    0.84    0.33
  -3   2 -18    1.60    0.34
   3  -2  18    1.71    0.44
  -3   2  18    1.04    0.29
   3  -2  18    1.33    0.27
  -3   1 -18   13.95    0.82
   3  -1 -18   13.36    0.71
   3  -1  18   12.85    0.77
   3  -1  18   13.56    0.98
  -3   1  18   12.49    0.77
  -3   0 -18    5.53    0.50
   3   0 -18    5.26    0.44
  -3   0  18    5.01    0.48
   3   0  18    5.12    0.48
   3   1 -18   13.10    0.78
  -3  -1 -18   12.35    0.76
   3   1  18   12.19    0.79
   3   1  18   13.99    0.83
  -3  -1  18   14.14    0.82
  -3  -1  18   13.19    0.78
  -3  -2 -18    0.86    0.25
   3   2 -18    1.20    0.29
   3   2  18    1.34    0.34
  -3  -2  18    0.91    0.27
   3   2  18    1.06    0.33
   3   3 -18    1.83    0.34
  -3  -3 -18    1.48    0.26
   3   3  18    1.14    0.34
  -3  -3  18    1.64    0.30
   3   3  18    1.34    0.36
   3   4 -18    0.80    0.32
  -3  -4  18    1.05    0.44
   3   4  18    1.22    0.37
  -3  -4  18    0.97    0.26
   3   5 -18   -0.25    0.28
  -3  -5  18    0.21    0.42
   3   5  18    0.01    0.32
   3   6  18    0.41    0.34
  -3  -6  18   -0.12    0.42
   3   7  18    0.84    0.42
  -3  -7  18    1.23    0.57
  -3   6  19   -0.05    0.32
   3  -6  19    0.08    0.47
   3  -5  19    0.17    0.43
   3  -4  19    1.06    0.46
  -3   3 -19    4.22    0.50
   3  -3  19    4.26    0.62
   3  -3  19    3.46    0.51
   3  -3  19    3.59    0.35
  -3   2 -19    0.70    0.30
   3  -2  19    1.10    0.44
  -3   2  19    0.97    0.29
   3  -2  19    0.61    0.26
  -3   1 -19    1.19    0.31
   3  -1 -19    1.63    0.26
   3  -1  19    1.22    0.31
  -3   1  19    0.92    0.28
  -3   0 -19    0.12    0.25
   3   0 -19   -0.11    0.18
  -3   0  19    0.41    0.25
  -3   0  19   -0.24    0.22
   3   0  19   -0.19    0.22
   3   1 -19    1.12    0.29
  -3  -1 -19    0.32    0.26
   3   1  19    0.70    0.30
  -3  -1  19    0.95    0.30
   3   1  19    0.89    0.33
  -3  -1  19    1.48    0.34
   3   2 -19    0.72    0.29
  -3  -2 -19    1.03    0.27
  -3  -2  19    0.37    0.26
   3   2  19    0.98    0.35
   3   2  19    0.74    0.33
  -3  -3 -19    3.49    0.35
   3   3 -19    3.54    0.45
   3   3  19    3.72    0.49
  -3  -3  19    3.35    0.40
   3   3  19    3.92    0.48
   3   4 -19    0.52    0.32
  -3  -4  19    0.68    0.25
   3   4  19    0.60    0.35
   3   5 -19   -0.21    0.29
   3   5  19   -0.04    0.33
   3   6  19    0.23    0.38
  -3  -6  19   -0.57    0.43
   3  -6  20    0.15    0.48
  -3   6  20   -0.19    0.32
   3  -5  20    2.45    0.60
  -3   5  20    2.50    0.45
   3  -4  20    0.68    0.44
  -3   3 -20    1.19    0.36
   3  -3  20    1.60    0.41
   3  -3  20    0.99    0.45
  -3   2 -20    0.61    0.31
   3  -2  20    0.66    0.27
  -3   2  20    0.86    0.30
  -3   1 -20    1.58    0.35
   3  -1 -20    1.68    0.28
  -3   1  20    1.96    0.37
   3  -1  20    1.87    0.35
  -3   1  20    1.86    0.38
   3   0 -20    7.23    0.54
  -3   0 -20    7.18    0.58
  -3   0  20    6.90    0.58
   3   0  20    7.50    0.59
  -3   0  20    8.25    0.63
  -3  -1 -20    1.73    0.35
   3   1 -20    1.39    0.32
  -3  -1  20    1.40    0.33
   3   1  20    1.29    0.37
   3   1  20    1.87    0.38
   3   2 -20    0.96    0.31
  -3  -2 -20    0.81    0.28
   3   2  20    0.74    0.33
   3   2  20    0.86    0.36
  -3  -2  20    0.79    0.29
   3   3 -20    1.38    0.35
  -3  -3 -20    1.29    0.27
   3   3  20    0.84    0.37
   3   3  20    0.71    0.35
  -3  -3  20    1.16    0.30
   3   4 -20    0.10    0.30
   3   4  20    0.56    0.35
  -3  -4  20    0.16    0.26
   3   5 -20    2.26    0.45
   3   5  20    1.45    0.46
   3   6  20   -0.25    0.37
  -3   5  21   -0.16    0.32
   3  -5  21    0.31    0.52
  -3   4  21   -0.06    0.31
   3  -4  21    0.20    0.43
  -3   3 -21   -0.01    0.32
  -3   3  21    0.42    0.32
   3  -3  21   -0.09    0.34
   3  -3  21   -0.04    0.23
  -3   2 -21    1.79    0.38
  -3   2  21    1.96    0.40
  -3   2  21    1.64    0.39
   3  -2  21    1.13    0.31
   3  -2  21    2.26    0.48
  -3   1 -21    1.39    0.36
   3  -1 -21    1.18    0.26
   3  -1  21    1.57    0.33
  -3   1  21    1.32    0.35
  -3   1  21    1.00    0.36
   3   0 -21    0.92    0.28
  -3   0 -21    0.20    0.28
   3   0  21   -0.22    0.26
  -3   0  21    0.81    0.33
  -3   0  21    0.84    0.31
  -3  -1 -21    1.42    0.33
   3   1 -21    1.37    0.32
   3   1  21    0.89    0.34
  -3  -1  21    0.68    0.31
  -3  -2 -21    1.06    0.30
   3   2 -21    1.25    0.35
   3   2  21    2.36    0.44
   3   2  21    2.10    0.45
  -3  -2  21    1.59    0.35
   3   3 -21    0.74    0.32
  -3  -3 -21   -0.18    0.21
  -3  -3  21    0.13    0.26
   3   3  21   -0.14    0.31
   3   3  21    0.39    0.35
   3   4 -21   -0.34    0.27
   3   4  21    0.01    0.36
  -3  -4  21   -0.15    0.25
   3   5 -21   -0.31    0.32
   3   5  21    0.23    0.38
   3  -5  22    1.41    0.59
  -3   5  22    1.93    0.47
  -3   4  22    0.23    0.35
  -3   3 -22    0.37    0.35
  -3   3  22    0.62    0.37
  -3   2 -22    2.16    0.43
   3  -2  22    1.63    0.34
  -3   2  22    1.75    0.43
  -3   2  22    2.24    0.42
   3  -2  22    2.34    0.51
   3  -1 -22    1.76    0.29
  -3   1 -22    2.23    0.40
   3  -1  22    2.02    0.37
  -3   1  22    2.70    0.46
  -3   1  22    2.27    0.43
   3   0 -22    0.17    0.25
  -3   0 -22    0.31    0.29
   3   0  22    0.43    0.31
  -3   0  22    0.23    0.30
  -3   0  22    0.29    0.32
  -3  -1 -22    1.40    0.35
   3   1 -22    1.56    0.35
  -3  -1  22    1.69    0.38
   3   1  22    2.01    0.41
   3   2 -22    1.25    0.36
  -3  -2 -22    1.98    0.34
   3   2  22    2.12    0.42
   3   2  22    2.33    0.47
  -3  -2  22    2.05    0.39
   3   3 -22    0.91    0.35
   3   3  22    1.12    0.41
   3   3  22    0.96    0.41
  -3  -3  22    0.74    0.32
   3   4 -22   -0.19    0.31
  -3  -4  22    0.23    0.29
   3   4  22   -0.01    0.38
   3   5 -22    1.73    0.46
   3   5  22    2.00    0.49
  -3   4  23    0.16    0.36
  -3   3 -23    1.30    0.41
  -3   3  23    0.93    0.42
   3  -3  23    0.41    0.27
  -3   2 -23    0.54    0.35
   3  -2  23    0.74    0.31
  -3   2  23    0.38    0.37
  -3   2  23    0.53    0.37
  -3   1 -23    1.15    0.37
   3  -1 -23    1.40    0.29
   3  -1  23    1.02    0.34
  -3   1  23    0.96    0.39
  -3   1  23    1.07    0.39
   3   0 -23    0.03    0.26
  -3   0 -23    0.00    0.31
   3   0  23   -0.09    0.30
  -3   0  23    0.21    0.31
  -3  -1 -23    1.25    0.34
   3   1 -23    0.62    0.32
  -3  -1  23    1.30    0.36
   3   1  23    1.02    0.39
   3   2 -23    0.98    0.35
  -3  -2 -23    0.76    0.30
  -3  -2  23    1.06    0.34
   3   2  23    0.60    0.38
   3   3 -23    0.64    0.36
   3   3  23    1.73    0.48
   3   3  23   -0.10    0.37
  -3  -3  23    1.25    0.35
   3   4 -23    0.62    0.39
   3   4  23    0.10    0.41
  -3  -4  23    0.48    0.30
  -3   4  24   -0.17    0.38
  -3   3 -24   -0.05    0.33
  -3   3  24    0.14    0.36
  -3   2 -24    0.22    0.31
  -3   2  24   -0.11    0.35
   3  -2  24   -0.37    0.25
  -3   2  24   -0.04    0.34
   3  -1 -24    0.16    0.22
  -3   1 -24   -0.14    0.30
  -3   1  24   -0.41    0.33
   3  -1  24   -0.08    0.29
  -3   1  24    0.26    0.34
   3   0 -24    2.03    0.38
  -3   0 -24    1.90    0.43
  -3   0  24    1.26    0.41
   3   0  24    1.77    0.40
   3   1 -24   -0.15    0.26
  -3  -1 -24   -0.34    0.26
  -3  -1  24    0.09    0.30
   3   1  24    0.41    0.37
  -3  -2 -24   -0.49    0.24
   3   2 -24   -0.30    0.30
  -3  -2  24   -0.11    0.29
   3   2  24   -0.42    0.35
   3   3 -24   -0.03    0.31
   3   3  24   -0.22    0.39
  -3  -3  24    0.26    0.31
   3   3  24    0.22    0.42
  -3  -4  24   -0.25    0.28
   3   4  24    0.24    0.44
  -3   3  25    2.53    0.54
  -3   2 -25    0.53    0.37
  -3   2  25   -0.21    0.36
  -3   2  25    0.39    0.41
   3  -2  25    0.24    0.32
  -3   1 -25    4.23    0.56
   3  -1  25    3.34    0.50
  -3   1  25    2.82    0.52
   3   0 -25    0.00    0.27
  -3   0 -25   -0.27    0.31
  -3   0  25    0.09    0.33
   3   0  25    0.48    0.36
  -3  -1 -25    3.56    0.48
   3   1 -25    4.79    0.54
  -3  -1  25    4.12    0.55
   3   1  25    3.42    0.55
   3   2 -25   -0.05    0.31
  -3  -2 -25    0.16    0.29
  -3  -2  25   -0.44    0.27
   3   2  25    0.57    0.43
  -3  -3  25    1.90    0.43
   3   3  25    2.68    0.56
  -3   1 -26    1.10    0.43
   3  -1  26    1.16    0.39
  -3   1  26    1.50    0.48
  -3   0 -26    0.86    0.39
   3   0 -26    0.96    0.33
   3   0  26    1.77    0.44
  -3   0  26    0.82    0.40
  -3  -1 -26    1.01    0.36
   3   1 -26    1.91    0.41
   3   1  26    1.60    0.46
  -3  -1  26    0.77    0.39
   4  -9   0   -0.11    0.26
   4  -8   0    0.70    0.29
   4  -7   0   -0.03    0.20
   4  -6   0   -0.25    0.15
   4  -4   0    6.47    0.41
  -4   3   0   -0.18    0.10
   4  -3   0   -0.12    0.10
   4  -2   0   34.25    1.56
  -4   2   0   36.81    1.57
   4  -1   0  143.76    6.11
  -4   1   0  151.34    6.12
   4   0   0  169.09    7.38
   4   0   0  184.87    7.38
  -4   0   0  170.34    7.07
   4   0   0  172.91    6.81
   4   0   0  168.84    7.07
  -4   0   0  165.68    6.81
  -4   0   0  172.60    7.37
   4   0   0  167.03    6.81
  -4  -1   0  131.60    5.72
  -4  -1   0  131.86    5.28
   4   1   0  132.62    5.46
   4   1   0  130.21    5.72
  -4  -1   0  132.38    5.45
   4   1   0  133.45    5.27
  -4  -2   0   30.67    1.46
   4   2   0   31.16    1.35
   4   2   0   31.65    1.47
  -4  -2   0   32.94    1.35
  -4  -2   0   30.29    1.32
   4   2   0   32.29    1.33
   4   3   0    0.02    0.12
   4   3   0    0.06    0.10
   4   3   0    0.09    0.07
  -4  -4   0   30.63    1.56
   4   4   0   34.21    1.41
  -4  -5   0   -0.02    0.19
   4   5   0   -0.14    0.15
   4   5   0   -0.27    0.17
  -4  -6   0   -0.26    0.24
  -4  -7   0   -0.16    0.29
  -4  -8   0    0.71    0.37
  -4  -9   0    0.50    0.40
   4  -9  -1    0.19    0.28
   4  -9   1   -0.30    0.27
   4  -8  -1   -0.17    0.25
   4  -8   1   -0.37    0.25
   4  -7  -1   -0.06    0.20
   4  -7   1   -0.37    0.20
   4  -6  -1    7.12    0.46
   4  -6   1    7.73    0.48
   4  -5   1    0.90    0.20
   4  -4   1    0.23    0.15
  -4   3  -1    2.64    0.24
   4  -3  -1    2.23    0.23
  -4   3   1    2.45    0.24
   4  -3   1    1.63    0.20
   4  -2  -1    5.32    0.35
  -4   2  -1    5.74    0.36
  -4   2   1    5.74    0.36
   4  -2   1    5.68    0.35
   4  -1  -1   25.95    1.17
  -4   1  -1   26.49    1.17
  -4   1   1   27.19    1.18
   4  -1   1   25.26    1.17
  -4   0  -1   -0.17    0.06
   4   0  -1   -0.15    0.06
   4   0  -1   -0.18    0.05
  -4   0  -1    0.12    0.08
  -4   0  -1    0.29    0.10
   4   0  -1   -0.13    0.07
  -4   0   1   -0.05    0.07
   4   0   1   -0.02    0.08
  -4   0   1   -0.12    0.05
  -4   0   1   -0.17    0.06
   4   0   1    0.00    0.07
   4   0   1   -0.19    0.05
   4   1  -1   24.15    1.00
  -4  -1  -1   24.01    1.04
   4   1  -1   23.15    1.10
   4   1  -1   22.43    1.03
  -4  -1  -1   23.31    1.00
  -4  -1  -1   22.87    1.10
  -4  -1   1   23.93    1.00
   4   1   1   23.01    1.04
   4   1   1   24.11    1.00
  -4  -1   1   23.56    1.10
  -4  -1   1   23.27    1.03
   4   1   1   24.32    1.11
   4   2  -1    5.24    0.30
  -4  -2  -1    4.96    0.34
   4   2  -1    5.14    0.35
  -4  -2  -1    5.07    0.29
   4   2  -1    4.86    0.27
   4   2   1    4.84    0.28
   4   2   1    4.53    0.29
  -4  -2   1    4.92    0.27
  -4  -2   1    4.54    0.33
  -4  -2   1    4.62    0.28
   4   2   1    4.55    0.34
  -4  -3  -1    3.54    0.30
  -4  -3  -1    2.71    0.19
   4   3  -1    1.92    0.21
   4   3  -1    2.23    0.26
   4   3   1    2.89    0.28
  -4  -3   1    3.02    0.21
   4   3   1    2.20    0.20
  -4  -3   1    2.20    0.26
   4   3   1    2.68    0.23
   4   4  -1    0.10    0.15
  -4  -4  -1    0.24    0.20
  -4  -4   1    0.14    0.19
   4   4   1   -0.13    0.17
   4   4   1    0.19    0.15
   4   4   1    0.27    0.11
  -4  -5  -1    1.07    0.26
   4   5  -1    0.76    0.20
   4   5   1    0.60    0.20
   4   5   1    0.96    0.14
   4   5   1    0.65    0.22
  -4  -5   1    0.87    0.25
  -4  -6  -1    6.45    0.55
  -4  -6   1    6.31    0.54
   4   6   1    5.71    0.45
  -4  -7  -1   -0.03    0.28
   4   7   1   -0.28    0.27
  -4  -7   1    0.04    0.28
  -4  -8  -1   -0.16    0.32
  -4  -8   1    0.25    0.33
  -4  -9  -1    0.03    0.36
  -4  -9   1   -0.25    0.35
   4  -9  -2   -0.30    0.27
   4  -9   2    0.08    0.29
   4  -8  -2   -0.38    0.23
   4  -8   2   -0.15    0.26
   4  -7  -2    0.05    0.19
   4  -7   2   -0.22    0.21
   4  -6  -2    0.60    0.21
   4  -6   2    0.83    0.22
   4  -5   2   -0.02    0.15
   4  -5   2    0.08    0.14
   4  -4   2    1.57    0.23
  -4   3  -2    0.24    0.14
   4  -3  -2    0.40    0.13
   4  -3   2    0.23    0.10
  -4   2  -2   12.30    0.61
   4  -2  -2   11.83    0.62
  -4   2   2   12.30    0.63
   4  -2   2   11.46    0.60
   4  -1  -2   91.47    4.12
   4  -1  -2   98.01    4.00
  -4   1  -2   97.04    3.99
   4  -1   2   94.11    3.99
   4  -1   2   93.73    4.13
  -4   1   2   98.49    4.00
   4   0  -2  155.65    6.46
   4   0  -2  158.07    6.74
  -4   0  -2  152.87    6.22
   4   0  -2  158.51    6.22
  -4   0  -2  152.79    6.46
   4   0  -2  160.19    6.21
  -4   0   2  168.50    6.46
  -4   0   2  154.62    6.22
  -4   0   2  157.51    6.73
   4   0   2  152.79    6.46
   4   0   2  150.42    6.21
   4   0   2  154.40    6.74
  -4  -1  -2   89.20    3.59
   4   1  -2   86.21    3.77
  -4  -1  -2   83.63    3.47
   4   1  -2   84.25    3.58
  -4  -1  -2   84.53    3.77
   4   1  -2   89.07    3.47
   4   1   2   87.05    3.60
  -4  -1   2   86.53    3.47
  -4  -1   2   86.00    3.58
   4   1   2   84.47    3.77
  -4  -1   2   86.00    3.76
  -4  -2  -2   10.28    0.58
   4   2  -2    9.84    0.48
   4   2  -2   11.54    0.59
   4   2  -2   10.58    0.52
  -4  -2  -2   10.23    0.50
  -4  -2   2   10.45    0.50
   4   2   2   10.63    0.51
   4   2   2   10.14    0.52
  -4  -2   2   10.61    0.58
   4   2   2   10.59    0.58
   4   2   2   10.30    0.53
  -4  -2   2   11.17    0.49
  -4  -3  -2    0.57    0.17
   4   3  -2    0.20    0.13
  -4  -3  -2    0.33    0.11
   4   3  -2    0.19    0.15
   4   3   2    0.10    0.13
  -4  -3   2    0.49    0.17
   4   3   2    0.09    0.11
   4   3   2    0.43    0.15
   4   3   2    0.23    0.11
  -4  -3   2    0.17    0.10
  -4  -4  -2    1.91    0.30
   4   4  -2    2.38    0.26
   4   4   2    2.25    0.26
   4   4   2    2.16    0.24
   4   4   2    2.09    0.20
  -4  -4   2    2.47    0.32
   4   5  -2    0.17    0.16
  -4  -5  -2    0.13    0.21
  -4  -5   2    0.12    0.20
   4   5   2   -0.27    0.16
   4   5   2   -0.24    0.11
   4   5   2   -0.20    0.14
  -4  -6  -2    0.58    0.29
  -4  -6   2    0.47    0.30
   4   6   2    0.16    0.25
  -4  -7  -2   -0.17    0.27
  -4  -7   2   -0.20    0.28
   4   7   2   -0.35    0.27
  -4  -8  -2    0.07    0.33
  -4  -8   2    0.13    0.31
  -4  -9  -2    0.70    0.40
  -4  -9   2   -0.13    0.36
   4  -9  -3    0.17    0.28
   4  -9   3    0.14    0.31
   4  -8  -3   -0.29    0.24
   4  -8   3    0.09    0.26
   4  -7  -3    0.38    0.21
   4  -7   3    0.26    0.23
   4  -6  -3   11.07    0.62
   4  -6   3   11.88    0.67
   4  -5   3    0.91    0.19
   4  -5   3    0.54    0.17
   4  -5   3    0.91    0.19
   4  -4   3   42.40    1.86
   4  -4   3   42.10    1.87
   4  -4   3   41.13    1.86
  -4   3  -3    3.10    0.29
  -4   2  -3   57.94    2.44
   4  -2  -3   55.67    2.46
  -4   2   3   58.76    2.47
   4  -2   3   55.65    2.49
   4  -2   3   57.82    2.45
   4  -1  -3    5.43    0.26
   4  -1  -3    3.34    0.29
   4  -1   3    5.34    0.31
  -4   1   3    3.50    0.30
   4   0  -3   -0.05    0.05
   4   0  -3    0.01    0.07
  -4   0  -3    0.05    0.07
   4   0  -3    0.04    0.09
  -4   0  -3   -0.09    0.09
   4   0   3   -0.10    0.06
  -4   0   3    0.14    0.09
   4   0   3    0.13    0.08
   4   0   3   -0.15    0.08
  -4   0   3    0.19    0.09
  -4   0   3    0.02    0.06
   4   1  -3    3.40    0.23
   4   1  -3    3.53    0.22
  -4  -1  -3    3.03    0.23
   4   1  -3    4.52    0.29
  -4  -1  -3    3.51    0.27
  -4  -1   3    3.38    0.23
   4   1   3    3.47    0.25
   4   1   3    2.70    0.27
   4   1   3    2.87    0.23
   4   1   3    3.15    0.24
  -4  -2  -3   51.01    2.10
  -4  -2  -3   49.87    2.30
   4   2  -3   52.61    2.32
   4   2  -3   50.99    2.11
   4   2   3   50.35    2.18
  -4  -2   3   48.87    2.31
  -4  -2   3   51.69    2.10
  -4  -2   3   51.87    2.14
   4   2   3   51.32    2.20
   4   2   3   51.24    2.30
   4   2   3   51.73    2.10
   4   3  -3    3.48    0.26
  -4  -3  -3    2.42    0.28
  -4  -3  -3    2.38    0.20
   4   3  -3    2.35    0.27
   4   3   3    2.62    0.23
   4   3   3    2.59    0.24
  -4  -3   3    2.40    0.22
  -4  -3   3    2.54    0.30
   4   3   3    2.18    0.25
  -4  -4  -3   39.23    1.91
   4   4  -3   41.65    1.73
  -4  -4   3   37.80    1.91
   4   4   3   42.00    1.72
   4   4   3   39.75    1.78
   4   5  -3    0.59    0.19
  -4  -5  -3    0.92    0.27
  -4  -5   3    0.83    0.27
   4   5   3    0.64    0.19
   4   5   3    0.70    0.20
  -4  -6  -3   10.28    0.73
  -4  -6   3   11.03    0.76
   4   6   3   10.69    0.64
  -4  -7  -3    0.18    0.30
  -4  -7   3    0.17    0.30
   4   7   3   -0.11    0.27
  -4  -8  -3   -0.33    0.30
  -4  -8   3    0.59    0.34
   4   8   3    0.08    0.33
  -4  -9  -3    0.14    0.36
  -4  -9   3   -0.57    0.35
   4  -9  -4   -0.18    0.26
   4  -9   4    0.13    0.32
   4  -8  -4    0.27    0.26
   4  -8   4    0.07    0.29
   4  -7  -4    0.08    0.21
   4  -7   4    0.45    0.25
   4  -6  -4    0.85    0.22
   4  -6   4    1.61    0.27
   4  -5   4    1.06    0.23
   4  -5   4    1.58    0.22
   4  -5   4    1.37    0.22
   4  -4   4   10.01    0.56
   4  -4   4    9.57    0.54
   4  -4   4    9.28    0.53
  -4   3  -4   24.80    1.12
   4  -3   4   22.66    1.11
   4  -3   4   24.75    1.12
   4  -2  -4   14.85    0.68
  -4   2  -4   14.79    0.73
   4  -2   4   14.76    0.72
   4  -2   4   14.83    0.73
   4  -1  -4    0.40    0.10
  -4   1  -4    0.43    0.12
  -4   1   4    0.48    0.13
   4  -1   4    0.52    0.11
   4  -1   4    0.64    0.13
   4   0  -4   84.83    3.35
  -4   0  -4   80.72    3.37
   4   0   4   82.48    3.52
   4   0   4   81.28    3.67
   4   0   4   82.82    3.36
  -4   0   4   87.43    3.65
  -4   0   4   86.70    3.52
  -4   0   4   82.91    3.36
   4   1  -4    0.42    0.12
  -4  -1  -4    0.55    0.12
  -4  -1  -4    0.32    0.13
   4   1  -4    0.44    0.13
  -4  -1   4    0.29    0.10
  -4  -1   4    0.44    0.11
   4   1   4    0.45    0.13
   4   1   4    0.69    0.13
   4   1   4    0.47    0.12
   4   1   4    0.42    0.11
  -4  -2  -4   13.42    0.73
   4   2  -4   14.13    0.66
  -4  -2  -4   14.46    0.65
   4   2  -4   13.88    0.74
   4   2   4   13.50    0.67
   4   2   4   13.90    0.65
  -4  -2   4   13.70    0.64
  -4  -2   4   13.00    0.73
   4   2   4   13.77    0.73
  -4  -2   4   13.95    0.64
   4   3  -4   21.87    1.00
  -4  -3  -4   21.79    1.12
  -4  -3  -4   22.35    0.96
   4   3  -4   22.11    1.12
  -4  -3   4   21.38    1.12
  -4  -3   4   22.91    0.98
   4   3   4   23.45    1.00
   4   3   4   20.90    1.02
   4   3   4   23.73    1.11
  -4  -4  -4    9.71    0.57
   4   4  -4    7.40    0.47
   4   4   4    8.21    0.48
  -4  -4   4    7.57    0.38
  -4  -4   4    6.61    0.53
   4   4   4    7.13    0.45
   4   5  -4    1.31    0.24
  -4  -5  -4    1.42    0.29
  -4  -5   4    1.04    0.29
   4   5   4    1.53    0.24
  -4  -6  -4    0.64    0.31
  -4  -6   4    0.69    0.33
   4   6   4    0.82    0.27
  -4  -7  -4    0.06    0.29
   4   7   4    0.25    0.27
  -4  -7   4    0.45    0.32
  -4  -8  -4   -0.09    0.32
   4   8   4    0.09    0.32
  -4  -8   4   -0.07    0.33
  -4  -9  -4    0.00    0.37
   4   9   4   -0.07    0.38
  -4  -9   4   -0.03    0.39
   4  -9  -5    0.19    0.29
   4  -9   5    0.13    0.35
   4  -8  -5   -0.43    0.23
   4  -8   5    0.11    0.29
   4  -7  -5    0.55    0.24
   4  -7   5    0.85    0.29
   4  -6  -5    5.81    0.43
   4  -6   5    5.92    0.49
   4  -5  -5    9.94    0.54
   4  -5  -5    9.86    0.53
   4  -5   5    8.45    0.57
   4  -5   5    9.46    0.56
   4  -4   5    7.65    0.49
   4  -4   5    7.41    0.47
   4  -4   5    7.67    0.48
   4  -3  -5    3.28    0.24
   4  -3   5    2.78    0.27
  -4   2  -5   25.58    1.23
   4  -2  -5   31.51    1.25
   4  -2   5   26.43    1.24
   4  -2   5   25.22    1.27
  -4   1  -5    0.50    0.11
  -4   1  -5    0.97    0.15
   4  -1  -5    0.94    0.15
   4  -1   5    0.77    0.15
   4  -1   5    0.82    0.15
  -4   0  -5    0.22    0.10
   4   0  -5    0.00    0.07
  -4   0   5   -0.13    0.09
   4   0   5    0.14    0.10
   4   0   5   -0.01    0.08
   4   0   5    0.08    0.11
  -4   0   5   -0.06    0.07
  -4   0   5   -0.11    0.09
   4   1  -5    0.69    0.15
   4   1  -5    0.60    0.13
  -4  -1  -5    0.75    0.13
   4   1   5    0.89    0.17
  -4  -1   5    0.62    0.15
  -4  -1   5    1.03    0.13
   4   1   5    0.94    0.14
  -4  -1   5    0.63    0.13
   4   2  -5   25.28    1.24
  -4  -2  -5   24.27    1.23
  -4  -2  -5   23.98    1.10
   4   2  -5   23.96    1.11
  -4  -2   5   24.72    1.10
   4   2   5   27.68    1.16
   4   2   5   29.83    1.13
   4   2   5   24.33    1.23
  -4  -2   5   24.21    1.23
  -4  -2   5   25.60    1.12
  -4  -3  -5    3.53    0.34
   4   3  -5    2.97    0.27
   4   3  -5    3.28    0.33
  -4  -3  -5    2.75    0.23
   4   3   5    3.11    0.31
   4   3   5    2.82    0.25
  -4  -3   5    2.93    0.33
  -4  -3   5    2.64    0.25
   4   3   5    3.15    0.27
  -4  -4  -5    6.85    0.52
   4   4  -5    7.25    0.46
   4   4  -5    5.89    0.50
   4   4   5    7.10    0.44
  -4  -4   5    7.31    0.37
   4   4   5    7.20    0.45
  -4  -4   5    7.58    0.38
  -4  -4   5    6.46    0.52
  -4  -5  -5   10.68    0.68
   4   5  -5    9.23    0.60
  -4  -5   5    8.34    0.66
   4   5   5   10.03    0.57
  -4  -6  -5    5.92    0.55
   4   6   5    5.22    0.44
  -4  -6   5    7.23    0.61
  -4  -7  -5    1.09    0.33
  -4  -7   5    0.57    0.34
   4   7   5    0.62    0.29
  -4  -8  -5    0.39    0.34
  -4  -8   5    0.09    0.35
   4   8   5    0.25    0.31
  -4  -9  -5    0.06    0.37
   4   9   5    0.99    0.42
  -4  -9   5   -0.18    0.37
   4  -9  -6   -0.26    0.28
   4  -9   6    0.16    0.34
   4  -8  -6    0.57    0.29
   4  -8   6    0.44    0.30
   4  -7  -6   -0.05    0.21
   4  -7   6    0.05    0.25
   4  -6  -6    1.52    0.26
   4  -6   6    0.39    0.28
   4  -5  -6   -0.09    0.18
   4  -5  -6    0.13    0.16
   4  -5   6    0.07    0.15
   4  -5   6   -0.23    0.18
   4  -4  -6    8.66    0.49
   4  -4  -6    8.87    0.48
   4  -4   6    6.67    0.52
   4  -4   6    8.86    0.52
   4  -4   6    8.39    0.54
   4  -3  -6    5.65    0.36
   4  -3   6    5.82    0.38
   4  -3   6    4.21    0.34
   4  -2  -6    4.83    0.33
   4  -2   6    5.26    0.36
   4  -2   6    4.79    0.35
  -4   1  -6   -0.10    0.09
   4  -1  -6   -0.15    0.10
   4  -1   6   -0.12    0.06
   4  -1   6   -0.06    0.12
  -4   0  -6    7.63    0.42
   4   0  -6    7.54    0.39
   4   0   6    7.62    0.48
  -4   0   6    8.03    0.46
   4   0   6    7.89    0.46
   4   0   6    7.38    0.40
  -4   0   6    7.92    0.40
   4   0   6    8.00    0.42
  -4  -1  -6   -0.03    0.09
   4   1  -6    0.26    0.11
   4   1   6   -0.05    0.09
   4   1   6   -0.10    0.11
  -4  -1   6   -0.16    0.11
  -4  -1   6   -0.05    0.08
   4   1   6   -0.14    0.09
  -4  -2  -6    3.59    0.34
  -4  -2  -6    4.41    0.29
  -4  -2   6    3.86    0.29
   4   2   6    4.21    0.30
  -4  -2   6    4.74    0.37
   4   2   6    4.49    0.36
  -4  -2   6    4.74    0.30
   4   2   6    4.71    0.31
   4   3  -6    6.15    0.46
  -4  -3  -6    5.08    0.42
  -4  -3  -6    5.49    0.32
   4   3  -6    5.83    0.38
  -4  -3   6    4.64    0.31
   4   3   6    4.70    0.40
  -4  -3   6    5.68    0.35
   4   3   6    4.70    0.37
   4   3   6    5.04    0.36
  -4  -3   6    6.42    0.47
  -4  -4  -6    7.62    0.57
   4   4  -6    7.86    0.56
   4   4  -6    8.20    0.50
   4   4   6    7.60    0.49
  -4  -4   6    8.14    0.58
  -4  -4   6    8.43    0.43
   4   4   6    7.50    0.50
  -4  -4   6    8.57    0.42
   4   5  -6    0.27    0.20
  -4  -5  -6    0.35    0.25
   4   5   6    0.06    0.20
  -4  -5   6   -0.01    0.23
  -4  -6  -6    0.99    0.31
  -4  -6   6    0.52    0.32
   4   6   6    0.70    0.24
  -4  -7  -6   -0.18    0.27
  -4  -7   6    0.20    0.33
   4   7   6   -0.08    0.24
  -4  -8  -6    0.36    0.34
  -4  -8   6    1.12    0.41
   4   8   6    0.69    0.35
  -4  -9  -6   -0.04    0.37
  -4  -9   6   -0.02    0.41
   4   9   6   -0.02    0.37
   4  -9  -7    0.83    0.34
   4  -9   7    0.76    0.36
   4  -8  -7    0.31    0.28
   4  -8   7    0.81    0.33
   4  -7  -7    0.72    0.26
   4  -7   7    0.66    0.31
   4  -6  -7    0.13    0.21
   4  -6   7    0.29    0.26
   4  -5  -7    1.51    0.24
   4  -5   7    1.63    0.28
   4  -5   7    1.66    0.25
   4  -4  -7    0.96    0.18
   4  -4  -7    0.70    0.19
   4  -4   7    0.03    0.20
   4  -4   7    0.78    0.19
   4  -3  -7   48.37    2.18
   4  -3   7   46.86    2.21
   4  -3   7   48.96    2.13
  -4   2  -7    0.22    0.11
   4  -2  -7    0.24    0.15
   4  -2   7    0.16    0.14
   4  -2   7    0.43    0.15
  -4   1  -7    0.06    0.11
   4  -1   7    0.70    0.12
   4  -1   7    0.42    0.15
   4  -1   7    1.48    0.21
   4   0  -7    0.00    0.08
  -4   0  -7   -0.06    0.10
  -4   0   7   -0.13    0.11
  -4   0   7    0.02    0.08
   4   0   7    0.19    0.10
   4   1  -7   -0.14    0.09
  -4  -1  -7    0.00    0.10
   4   1  -7   -0.15    0.12
  -4  -1   7   -0.04    0.11
   4   1   7    0.00    0.13
   4   1   7   -0.05    0.11
  -4  -1   7   -0.03    0.09
   4   1   7    0.01    0.10
   4   2  -7   -0.04    0.14
   4   2  -7    0.18    0.17
  -4  -2  -7    0.28    0.11
  -4  -2   7    0.40    0.17
   4   2   7    0.60    0.16
   4   2   7    0.51    0.17
   4   2   7    0.47    0.14
  -4  -2   7    0.26    0.12
   4   3  -7   45.08    1.94
   4   3  -7   45.41    2.12
  -4  -3  -7   44.78    2.12
  -4  -3  -7   45.77    1.88
  -4  -3   7   45.82    1.93
   4   3   7   44.76    2.10
   4   3   7   41.98    1.99
  -4  -3   7   44.89    1.89
  -4  -3   7   45.44    2.13
   4   3   7   46.33    1.92
   4   4  -7    0.78    0.20
  -4  -4  -7    0.38    0.22
   4   4   7    0.31    0.19
  -4  -4   7    0.46    0.24
  -4  -4   7    0.48    0.14
   4   4   7    0.76    0.20
   4   5  -7    1.41    0.27
  -4  -5  -7    1.21    0.31
  -4  -5   7    1.55    0.34
   4   5   7    1.87    0.30
  -4  -6  -7    0.79    0.32
   4   6   7    0.37    0.24
  -4  -6   7    0.23    0.30
  -4  -7  -7   -0.08    0.30
   4   7   7    0.54    0.26
  -4  -7   7    0.22    0.36
  -4  -8  -7    0.77    0.40
  -4  -8   7    1.00    0.43
   4   8   7    1.56    0.39
  -4  -9  -7    1.00    0.43
  -4  -9   7    0.58    0.43
   4   9   7    0.44    0.39
   4  -9  -8   -0.14    0.30
   4  -9   8    0.11    0.37
   4  -8  -8    0.08    0.27
   4  -8   8    0.12    0.31
   4  -7  -8    0.31    0.24
   4  -7   8    0.58    0.31
   4  -6  -8    0.85    0.25
   4  -6   8    0.52    0.27
   4  -5  -8    5.70    0.43
   4  -5   8    5.44    0.43
   4  -5   8    4.74    0.47
   4  -4   8    0.61    0.20
   4  -4   8    0.20    0.20
  -4   3  -8    0.87    0.17
   4  -3  -8    0.82    0.20
   4  -3   8    0.78    0.21
   4  -3   8    0.57    0.19
   4  -2  -8    1.84    0.26
  -4   2  -8    1.38    0.19
   4  -2   8    1.72    0.25
   4  -2   8    1.58    0.23
  -4   1  -8   17.72    0.79
   4  -1   8   16.01    0.74
  -4   1   8   16.51    0.75
   4  -1   8   17.13    0.86
   4  -1   8   16.06    0.88
  -4   0  -8    8.36    0.43
   4   0  -8    6.59    0.37
  -4   0   8    6.69    0.39
  -4   0   8    5.70    0.43
  -4  -1  -8   16.87    0.80
   4   1  -8   16.81    0.80
   4   1  -8   16.10    0.90
   4   1   8   16.79    0.82
  -4  -1   8   17.13    0.89
   4   1   8   16.91    0.90
  -4  -1   8   17.09    0.79
   4   1   8   17.13    0.80
  -4  -2  -8    1.36    0.19
   4   2  -8    1.75    0.27
   4   2   8    1.58    0.21
   4   2   8    1.74    0.22
  -4  -2   8    1.24    0.24
  -4  -2   8    1.27    0.19
   4   3  -8    0.37    0.18
  -4  -3  -8    0.75    0.16
   4   3  -8    0.49    0.22
  -4  -3   8    0.67    0.16
   4   3   8    0.32    0.20
  -4  -3   8    0.66    0.23
   4   3   8    0.64    0.19
   4   3   8    0.81    0.20
   4   4  -8    1.17    0.24
  -4  -4  -8    0.83    0.26
   4   4   8    0.63    0.21
  -4  -4   8    1.13    0.28
  -4  -4   8    1.00    0.17
   4   4   8    0.74    0.21
   4   5  -8    4.97    0.45
  -4  -5  -8    5.39    0.52
   4   5   8    4.54    0.42
  -4  -5   8    6.02    0.55
  -4  -6  -8    0.11    0.30
   4   6   8    0.69    0.26
  -4  -6   8    0.81    0.34
  -4  -7  -8    0.57    0.35
   4   7   8    0.38    0.28
  -4  -7   8   -0.02    0.34
  -4  -8  -8    0.12    0.34
  -4  -8   8   -0.02    0.39
   4   8   8   -0.32    0.30
  -4  -9  -8   -0.02    0.39
  -4  -9   8    0.07    0.42
   4   9   8    0.34    0.39
   4  -9  -9    0.00    0.33
   4  -9   9   -0.04    0.36
   4  -8  -9    0.09    0.29
   4  -8   9   -0.12    0.32
   4  -7  -9    2.47    0.37
   4  -7   9    2.75    0.44
   4  -6  -9   -0.06    0.21
   4  -6   9    0.28    0.28
   4  -5   9    1.18    0.24
   4  -4   9    1.13    0.26
   4  -4   9    0.84    0.21
   4  -3  -9    1.86    0.27
   4  -2  -9    1.44    0.25
  -4   2  -9    1.76    0.21
   4  -2   9    2.12    0.26
   4  -2   9    1.49    0.26
  -4   2   9    1.30    0.16
  -4   1  -9   16.82    0.81
  -4   1   9   16.04    0.77
   4  -1   9   17.10    0.87
   4  -1   9   16.19    0.76
   4  -1   9   17.25    0.91
   4   0  -9   -0.10    0.10
  -4   0  -9    0.07    0.11
   4   0   9    0.04    0.15
  -4   0   9    0.00    0.14
   4   0   9   -0.06    0.11
   4   0   9   -0.06    0.12
  -4   0   9   -0.21    0.09
   4   1  -9   18.71    0.97
   4   1  -9   17.77    0.85
  -4  -1  -9   16.16    0.84
   4   1   9   17.29    0.89
  -4  -1   9   20.86    0.86
   4   1   9   16.05    0.95
   4   1   9   16.55    0.84
  -4  -1   9   20.40    0.97
  -4  -2  -9    1.50    0.21
   4   2  -9    1.35    0.26
   4   2  -9    1.20    0.21
  -4  -2   9    1.47    0.26
  -4  -2   9    1.72    0.21
   4   2   9    1.16    0.21
   4   2   9    1.22    0.23
   4   2   9    1.04    0.25
  -4  -3  -9    2.33    0.23
   4   3   9    1.83    0.25
   4   3   9    2.34    0.29
   4   3   9    1.72    0.29
  -4  -4  -9    1.10    0.29
   4   4  -9    1.58    0.27
   4   4   9    0.83    0.24
   4   4   9    1.03    0.25
  -4  -4   9    1.07    0.30
  -4  -4   9    0.97    0.18
  -4  -5  -9    0.46    0.28
   4   5  -9    0.68    0.26
  -4  -5   9    0.57    0.32
   4   5   9    0.14    0.23
  -4  -6  -9    0.34    0.28
   4   6   9    0.33    0.27
  -4  -6   9    0.41    0.31
  -4  -7  -9    1.64    0.41
   4   7   9    2.02    0.38
  -4  -7   9    2.07    0.47
  -4  -8  -9   -0.28    0.34
  -4  -8   9   -0.35    0.36
   4   8   9   -0.11    0.30
  -4  -9  -9   -0.33    0.37
  -4  -9   9   -0.12    0.42
   4   9   9    0.07    0.39
   4  -9  10    0.02    0.36
   4  -8  10   -0.02    0.33
   4  -7  10    0.43    0.30
   4  -6  10    0.70    0.30
   4  -5  10   10.65    0.77
   4  -5  10   12.62    0.72
   4  -4  10    3.37    0.42
   4  -4  10    3.63    0.36
  -4   3 -10    0.82    0.19
   4  -3  10    0.91    0.22
   4  -3  10    1.24    0.26
  -4   2 -10    9.41    0.54
   4  -2  10    9.52    0.59
   4  -2  10    8.82    0.62
  -4   2  10    9.45    0.50
   4  -1 -10    4.49    0.27
  -4   1 -10    4.37    0.35
   4  -1 -10    4.56    0.27
  -4   1  10    4.51    0.32
   4  -1  10    4.86    0.40
   4  -1  10    4.28    0.41
   4  -1  10    4.49    0.31
  -4   0 -10   35.24    1.53
   4   0 -10   33.88    1.49
  -4   0  10   35.26    1.51
  -4   0  10   35.87    1.67
   4   0  10   34.53    1.51
   4   0  10   35.21    1.57
   4   0  10   33.63    1.69
   4   1 -10    4.42    0.43
  -4  -1 -10    4.32    0.34
   4   1 -10    5.23    0.35
   4   1  10    4.80    0.38
  -4  -1  10    5.03    0.42
  -4  -1  10    4.32    0.34
   4   1  10    4.41    0.42
   4   1  10    4.57    0.35
   4   2 -10    8.89    0.65
  -4  -2 -10   10.24    0.54
   4   2 -10    9.15    0.56
  -4  -2  10    8.94    0.63
   4   2  10    9.78    0.58
  -4  -2  10    8.94    0.53
   4   2  10   11.08    0.67
   4   2  10   11.68    0.58
  -4  -3 -10    1.00    0.18
   4   3 -10    0.93    0.27
  -4  -3  10    0.83    0.26
  -4  -3  10    1.03    0.19
   4   3  10    1.05    0.21
   4   3  10    0.84    0.22
   4   4 -10    4.14    0.40
  -4  -4  10    3.19    0.44
   4   4  10    3.35    0.36
  -4  -4  10    3.18    0.29
   4   4  10    3.32    0.36
   4   5 -10   10.39    0.67
  -4  -5 -10   10.63    0.75
   4   5  10    9.41    0.63
  -4  -5  10   10.50    0.78
  -4  -6 -10    0.49    0.34
   4   6  10    0.01    0.27
  -4  -6  10    0.27    0.35
  -4  -7 -10    0.31    0.35
  -4  -7  10    0.99    0.40
   4   7  10    0.10    0.29
  -4  -8 -10    0.40    0.37
   4   8  10    0.37    0.34
  -4  -8  10    0.20    0.41
  -4  -9 -10    0.87    0.45
  -4  -9  10    0.53    0.46
   4   9  10    0.69    0.42
   4  -8  11   -0.21    0.31
   4  -7  11    5.71    0.62
   4  -6  11    0.28    0.29
   4  -5  11    0.99    0.33
   4  -4  11    2.65    0.39
  -4   3 -11    9.81    0.58
   4  -3  11    9.53    0.62
   4  -3  11    9.24    0.66
  -4   2 -11    3.85    0.34
   4  -2  11    3.73    0.41
   4  -2  11    3.14    0.26
  -4   2  11    3.77    0.30
   4  -2  11    3.38    0.25
   4  -2  11    3.91    0.38
  -4   1 -11   22.30    1.06
   4  -1 -11   22.47    0.97
   4  -1 -11   23.47    0.97
  -4   1  11   22.33    1.03
   4  -1  11   22.09    1.20
   4  -1  11   23.04    1.05
  -4   1  11   23.32    1.14
   4  -1  11   20.29    1.00
  -4   0 -11    0.07    0.15
   4   0 -11    0.07    0.13
   4   0  11    0.43    0.16
  -4   0  11   -0.13    0.18
  -4   0  11   -0.17    0.13
   4   0  11    0.41    0.18
   4   0  11    0.25    0.20
   4   1 -11   21.97    1.04
  -4  -1 -11   22.00    1.05
   4   1 -11   23.01    1.20
   4   1  11   22.93    1.10
   4   1  11   21.87    1.05
  -4  -1  11   22.61    1.18
   4   1  11   22.88    1.20
  -4  -1  11   22.27    1.04
   4   2 -11    4.30    0.36
  -4  -2 -11    3.58    0.32
   4   2 -11    4.42    0.44
   4   2  11    4.84    0.45
  -4  -2  11    4.71    0.46
   4   2  11    4.10    0.36
  -4  -2  11    4.07    0.33
   4   2  11    4.57    0.38
  -4  -3 -11    8.99    0.50
   4   3 -11    8.71    0.57
   4   3 -11    9.30    0.67
  -4  -3  11    8.32    0.52
  -4  -3  11    9.46    0.67
   4   3  11    8.76    0.56
   4   3  11    9.47    0.56
   4   4 -11    2.29    0.35
   4   4  11    2.15    0.32
  -4  -4  11    3.35    0.30
   4   4  11    2.21    0.34
  -4  -4  11    3.09    0.44
   4   5 -11    1.12    0.33
   4   5  11    0.66    0.28
  -4  -5  11    1.13    0.37
  -4  -6 -11    0.40    0.34
   4   6  11    0.43    0.30
  -4  -6  11    0.56    0.37
  -4  -7 -11    4.26    0.58
  -4  -7  11    5.39    0.67
   4   7  11    3.64    0.48
  -4  -8 -11   -0.04    0.38
  -4  -8  11    0.07    0.43
   4   8  11   -0.29    0.32
   4  -8  12    0.19    0.36
   4  -7  12    0.12    0.33
   4  -6  12    0.34    0.30
   4  -5  12    8.72    0.71
   4  -4  12    0.67    0.30
   4  -4  12    0.06    0.13
  -4   3 -12    4.36    0.42
   4  -3  12    5.82    0.47
   4  -3  12    5.44    0.51
  -4   2 -12    0.04    0.16
   4  -2  12    0.18    0.22
   4  -2  12   -0.07    0.12
  -4   2  12   -0.02    0.14
   4  -2  12    0.17    0.19
   4  -1 -12    4.43    0.29
   4  -1 -12    3.86    0.29
  -4   1 -12    4.19    0.36
   4  -1  12    4.84    0.46
   4  -1  12    4.79    0.35
  -4   1  12    3.84    0.35
   4  -1  12    4.26    0.33
  -4   0 -12   28.18    1.29
   4   0 -12   27.13    1.24
   4   0  12   27.20    1.26
  -4   0  12   27.65    1.41
   4   0  12   28.74    1.45
   4   0  12   27.64    1.31
  -4   0  12   28.31    1.27
   4   1 -12    4.12    0.35
  -4  -1 -12    4.00    0.36
   4   1 -12    4.65    0.45
   4   1  12    4.27    0.40
  -4  -1  12    4.57    0.36
  -4  -1  12    5.00    0.46
   4   1  12    4.88    0.47
   4   1  12    4.24    0.36
   4   2 -12   -0.01    0.20
  -4  -2 -12   -0.11    0.14
   4   2 -12   -0.18    0.14
  -4  -2  12   -0.09    0.13
   4   2  12    0.03    0.19
  -4  -2  12    0.18    0.22
   4   2  12   -0.03    0.16
   4   2  12   -0.04    0.19
  -4  -3 -12    3.73    0.33
   4   3 -12    4.64    0.40
   4   3  12    4.53    0.42
  -4  -3  12    3.91    0.35
   4   3  12    4.87    0.41
  -4  -3  12    4.75    0.50
  -4  -4  12    0.38    0.20
   4   4  12    0.08    0.23
  -4  -4  12    0.67    0.32
   4   4  12    0.69    0.24
   4   5 -12    6.29    0.56
  -4  -5  12    6.29    0.64
   4   5  12    5.51    0.49
   4   6  12    0.51    0.30
  -4  -6  12    1.01    0.38
  -4  -7 -12   -0.32    0.35
  -4  -7  12    0.10    0.39
   4   7  12    0.18    0.30
  -4  -8 -12    0.07    0.39
  -4  -8  12    0.25    0.44
   4   8  12    0.17    0.33
   4  -8  13   -0.35    0.32
   4  -7  13    0.41    0.36
   4  -6  13    0.49    0.35
   4  -5  13   -0.16    0.28
   4  -4  13    0.51    0.24
   4  -4  13    0.32    0.30
  -4   3 -13    4.32    0.40
   4  -3  13    3.50    0.48
   4  -3  13    3.66    0.42
  -4   2 -13   28.65    1.33
   4  -2  13   26.75    1.23
   4  -2  13   28.62    1.41
   4  -2  13   27.07    1.49
  -4   2  13   29.16    1.28
  -4   1 -13    2.85    0.33
   4  -1  13    3.81    0.43
   4  -1  13    3.16    0.30
   4   0 -13   -0.03    0.13
  -4   0 -13    0.01    0.15
   4   0  13    0.13    0.16
   4   0  13    0.15    0.21
  -4   0  13   -0.04    0.19
  -4   0  13   -0.17    0.13
   4   0  13    0.11    0.17
   4   1 -13    3.05    0.41
  -4  -1 -13    3.29    0.34
   4   1 -13    3.06    0.32
   4   1  13    3.92    0.43
   4   1  13    4.32    0.39
  -4  -1  13    3.28    0.33
   4   1  13    3.23    0.32
  -4  -1  13    2.86    0.40
  -4  -2 -13   26.37    1.23
   4   2 -13   27.66    1.44
   4   2 -13   27.72    1.28
   4   2  13   26.75    1.27
  -4  -2  13   26.84    1.25
   4   2  13   25.04    1.30
  -4  -2  13   27.79    1.44
   4   3 -13    3.06    0.37
  -4  -3 -13    3.07    0.31
  -4  -3  13    3.28    0.33
   4   3  13    3.16    0.37
   4   3  13    3.45    0.39
  -4  -3  13    2.76    0.45
   4   4 -13   -0.02    0.21
  -4  -4  13   -0.21    0.17
  -4  -4  13    0.21    0.28
   4   4  13    0.22    0.23
   4   4  13    0.04    0.24
  -4  -5  13    0.06    0.32
   4   5  13    0.52    0.29
   4   6  13    0.20    0.29
  -4  -6  13    0.73    0.40
  -4  -7  13   -0.70    0.36
   4   7  13    0.20    0.31
  -4  -8  13   -0.11    0.43
   4   8  13   -0.35    0.32
   4  -8  14   -0.06    0.36
   4  -7  14   -0.25    0.34
   4  -6  14   -0.01    0.34
   4  -5  14   -0.16    0.31
   4  -4  14    2.16    0.43
   4  -4  14    2.33    0.36
  -4   3 -14    0.78    0.25
   4  -3  14    0.70    0.28
   4  -3  14    0.84    0.33
  -4   2 -14   -0.03    0.17
   4  -2  14   -0.14    0.15
   4  -2  14   -0.16    0.21
   4  -2  14    0.01    0.26
  -4   2  14   -0.07    0.16
  -4   1 -14    7.85    0.53
   4  -1  14    7.27    0.47
   4  -1  14    6.87    0.62
   4   0 -14   23.81    1.13
  -4   0 -14   23.55    1.17
   4   0  14   25.59    1.20
   4   0  14   25.14    1.35
  -4   0  14   24.95    1.16
   4   0  14   23.31    1.16
   4   1 -14    6.80    0.47
  -4  -1 -14    7.10    0.50
   4   1  14    6.75    0.48
   4   1  14    8.46    0.63
  -4  -1  14    6.05    0.57
  -4  -1  14    6.91    0.47
   4   1  14    7.48    0.53
   4   2 -14   -0.12    0.24
  -4  -2 -14    0.03    0.19
   4   2 -14    0.06    0.18
  -4  -2  14   -0.14    0.22
   4   2  14   -0.12    0.22
   4   2  14   -0.05    0.20
  -4  -2  14    0.25    0.19
  -4  -3 -14    0.58    0.20
   4   3 -14    1.04    0.26
  -4  -3  14    0.57    0.31
  -4  -3  14    0.70    0.21
   4   3  14    0.85    0.27
   4   3  14    1.10    0.28
   4   4 -14    1.50    0.31
   4   4  14    2.08    0.36
   4   4  14    2.28    0.35
  -4  -4  14    2.27    0.29
  -4  -4  14    1.06    0.38
   4   5 -14   -0.02    0.24
   4   5  14   -0.15    0.27
  -4  -5  14   -0.10    0.32
   4   6  14    0.67    0.33
  -4  -6  14    0.91    0.42
  -4  -7  14    0.11    0.40
   4   7  14    0.15    0.31
  -4  -8  14    0.29    0.45
   4   8  14   -0.14    0.34
   4  -8  15    0.53    0.42
   4  -7  15    0.28    0.40
   4  -6  15    0.15    0.35
   4  -4  15   -0.20    0.23
   4  -4  15    0.31    0.32
  -4   3 -15    0.01    0.22
   4  -3  15    0.20    0.31
   4  -3  15   -0.08    0.22
  -4   2 -15    1.71    0.30
   4  -2  15    1.78    0.25
   4  -2  15    1.51    0.33
  -4   2  15    1.86    0.28
   4  -2  15    1.98    0.40
   4  -1 -15   -0.10    0.13
  -4   1 -15   -0.06    0.19
   4  -1  15   -0.09    0.17
   4  -1  15   -0.21    0.24
  -4   1  15   -0.21    0.17
  -4   0 -15    0.63    0.23
   4   0 -15   -0.15    0.16
   4   0  15    0.54    0.21
   4   0  15    0.39    0.29
  -4   0  15   -0.19    0.16
   4   0  15    0.26    0.23
  -4  -1 -15   -0.20    0.18
   4   1 -15   -0.12    0.17
   4   1  15    0.04    0.24
   4   1  15   -0.25    0.16
   4   1  15    0.35    0.23
  -4  -1  15    0.00    0.18
  -4  -2 -15    1.81    0.29
   4   2 -15    1.83    0.30
   4   2  15    1.02    0.29
  -4  -2  15    1.54    0.37
  -4  -2  15    1.64    0.28
   4   2  15    1.30    0.32
  -4  -3 -15   -0.08    0.18
   4   3 -15    0.08    0.22
   4   3  15   -0.07    0.23
   4   3  15   -0.17    0.24
  -4  -3  15   -0.50    0.26
  -4  -3  15    0.09    0.20
   4   4 -15    0.74    0.28
   4   4  15   -0.32    0.23
  -4  -4  15    0.18    0.29
   4   4  15   -0.27    0.26
  -4  -4  15    0.13    0.19
   4   5 -15    0.98    0.33
   4   5  15    1.37    0.36
  -4  -5  15    1.22    0.44
   4   6  15    0.29    0.32
  -4  -6  15    0.54    0.42
   4   7  15   -0.32    0.31
  -4  -7  15    0.04    0.44
  -4  -8  15    0.55    0.50
   4   8  15    0.70    0.40
   4  -7  16    0.11    0.42
   4  -6  16    0.04    0.39
   4  -5  16   -0.22    0.32
   4  -4  16    5.65    0.67
   4  -4  16    6.55    0.61
  -4   3 -16    2.14    0.35
   4  -3  16    2.27    0.45
   4  -3  16    1.61    0.37
  -4   2 -16    4.19    0.44
  -4   2  16    3.60    0.40
   4  -2  16    4.21    0.37
   4  -2  16    5.33    0.53
   4  -2  16    5.00    0.57
  -4   1 -16    0.06    0.21
   4  -1 -16    0.12    0.17
  -4   1  16    0.22    0.21
   4  -1  16    0.02    0.30
   4  -1  16    0.10    0.20
   4   0 -16   39.16    1.75
  -4   0 -16   36.79    1.80
   4   0  16   38.98    1.79
  -4   0  16   40.88    1.79
   4   0  16   41.59    1.86
   4   0  16   40.70    2.05
  -4  -1 -16    0.41    0.23
   4   1 -16   -0.03    0.18
   4   1  16    0.46    0.26
   4   1  16   -0.05    0.21
  -4  -1  16   -0.08    0.21
   4   2 -16    3.93    0.42
  -4  -2 -16    3.59    0.38
  -4  -2  16    3.67    0.40
   4   2  16    3.99    0.43
   4   2  16    4.72    0.48
  -4  -2  16    4.18    0.54
   4   3 -16    1.54    0.32
  -4  -3 -16    1.61    0.26
   4   3  16    1.46    0.32
  -4  -3  16    1.45    0.29
   4   3  16    2.16    0.37
  -4  -3  16    1.57    0.42
   4   4 -16    6.08    0.54
  -4  -4  16    6.36    0.67
   4   4  16    6.30    0.56
  -4  -4  16    5.05    0.44
   4   4  16    5.90    0.57
   4   5 -16    0.31    0.29
   4   5  16    0.06    0.30
  -4  -5  16    0.07    0.38
  -4  -6  16   -0.20    0.39
   4   6  16    0.33    0.33
   4   7  16    0.23    0.36
  -4  -7  16   -0.16    0.44
   4  -7  17    0.09    0.42
   4  -6  17    1.54    0.48
   4  -5  17   -0.39    0.36
   4  -4  17    0.07    0.36
  -4   3 -17    0.50    0.26
   4  -3  17    0.50    0.30
   4  -3  17    0.80    0.37
  -4   2 -17    5.83    0.52
   4  -2  17    6.71    0.69
   4  -2  17    5.15    0.56
   4  -2  17    6.22    0.45
   4  -1 -17    7.45    0.47
  -4   1 -17    8.38    0.59
  -4   1  17    7.29    0.55
   4  -1  17    7.50    0.71
   4  -1  17    6.69    0.52
   4   0 -17   -0.24    0.18
  -4   0 -17    0.11    0.22
   4   0  17    0.13    0.32
  -4   0  17    0.09    0.21
   4   0  17    0.10    0.23
  -4  -1 -17    8.11    0.58
   4   1 -17    7.94    0.57
   4   1  17    8.38    0.60
  -4  -1  17    7.31    0.56
   4   1  17    8.59    0.64
   4   2 -17    4.88    0.48
  -4  -2 -17    5.25    0.45
  -4  -2  17    5.27    0.48
   4   2  17    5.32    0.50
   4   2  17    5.62    0.53
   4   3 -17    0.27    0.26
  -4  -3 -17    0.31    0.21
   4   3  17    0.29    0.29
   4   3  17    0.50    0.28
  -4  -3  17    0.71    0.25
   4   4 -17    0.37    0.28
   4   4  17    0.43    0.31
  -4  -4  17    0.91    0.26
   4   4  17    0.46    0.34
  -4  -4  17    1.11    0.42
   4   5 -17    0.48    0.31
  -4  -5  17    0.75    0.44
   4   5  17    0.05    0.33
  -4  -6  17    1.80    0.56
   4   6  17    1.87    0.45
   4   7  17    0.08    0.36
  -4  -7  17    0.24    0.51
  -4   7  18    0.61    0.36
   4  -7  18    0.06    0.46
   4  -6  18    0.20    0.43
   4  -5  18    0.56    0.42
   4  -4  18   -0.20    0.36
  -4   3 -18    0.98    0.32
   4  -3  18    0.65    0.40
   4  -3  18    0.82    0.34
  -4   2 -18    0.01    0.25
   4  -2  18    0.15    0.27
   4  -2  18    0.16    0.20
   4  -2  18    0.41    0.32
  -4   1 -18    1.16    0.31
   4  -1 -18    2.30    0.27
   4  -1  18    1.45    0.31
   4  -1  18    2.23    0.49
  -4   1  18    1.58    0.30
   4   0 -18   14.40    0.78
  -4   0 -18   13.69    0.83
   4   0  18   13.34    0.81
  -4   0  18   13.38    0.80
  -4  -1 -18    1.90    0.33
   4   1 -18    0.82    0.27
   4   1  18    1.07    0.32
  -4  -1  18    1.28    0.31
   4   1  18    2.14    0.39
   4   2 -18    0.00    0.21
  -4  -2 -18   -0.02    0.20
   4   2  18   -0.28    0.27
   4   2  18   -0.36    0.22
  -4  -2  18    0.46    0.25
  -4  -3 -18    0.83    0.24
   4   3 -18    1.07    0.30
  -4  -3  18    0.55    0.25
   4   3  18    0.89    0.35
   4   3  18    1.00    0.34
   4   4 -18    0.00    0.25
   4   4  18   -0.39    0.29
   4   4  18   -0.59    0.30
  -4  -4  18   -0.05    0.22
   4   5 -18    0.61    0.32
  -4  -5  18    0.89    0.45
   4   5  18   -0.04    0.32
  -4  -6  18    0.44    0.47
   4   6  18    0.27    0.37
  -4  -7  18    0.48    0.53
   4   7  18    0.18    0.39
   4  -6  19    0.97    0.50
   4  -5  19    0.11    0.43
   4  -4  19    0.67    0.45
  -4   3 -19    3.14    0.45
   4  -3  19    2.18    0.47
   4  -3  19    2.15    0.53
  -4   2 -19   16.99    0.98
   4  -2  19   17.22    1.17
   4  -2  19   15.69    0.86
   4  -2  19   16.68    1.08
   4  -1 -19   -0.35    0.16
  -4   1 -19    0.19    0.25
   4  -1  19    0.28    0.24
  -4   1  19    0.31    0.24
   4   0 -19    0.21    0.21
  -4   0 -19    0.04    0.23
  -4   0  19   -0.07    0.22
   4   0  19   -0.04    0.24
  -4  -1 -19   -0.27    0.21
   4   1 -19    0.06    0.21
  -4  -1  19   -0.08    0.23
  -4  -1  19    0.18    0.26
   4   1  19   -0.01    0.29
   4   1  19   -0.19    0.25
   4   2 -19   17.20    0.95
  -4  -2 -19   15.98    0.88
  -4  -2  19   15.29    0.91
   4   2  19   16.42    0.99
   4   2  19   16.60    0.96
   4   3 -19    2.16    0.39
  -4  -3 -19    2.74    0.34
  -4  -3  19    2.11    0.36
   4   3  19    3.34    0.48
   4   3  19    2.89    0.46
   4   4 -19    1.08    0.34
   4   4  19    0.62    0.36
  -4  -4  19    0.65    0.28
   4   4  19    0.95    0.38
   4   5 -19   -0.36    0.29
   4   5  19   -0.17    0.34
   4   6  19    0.45    0.39
  -4   6  20   -0.15    0.33
   4  -6  20    0.62    0.52
   4  -5  20    0.24    0.45
   4  -4  20    0.25    0.43
  -4   3 -20   -0.10    0.29
   4  -3  20   -0.14    0.39
   4  -3  20    0.39    0.34
  -4   2 -20    0.14    0.27
   4  -2  20   -0.25    0.36
   4  -2  20    0.33    0.23
   4  -2  20    0.17    0.31
   4  -1 -20    1.20    0.24
  -4   1 -20    0.88    0.32
   4  -1  20    0.78    0.28
  -4   1  20    0.78    0.30
   4   0 -20   10.73    0.67
  -4   0 -20   11.09    0.74
  -4   0  20   11.59    0.73
   4   0  20    9.59    0.69
   4   1 -20    0.94    0.29
  -4  -1 -20    1.42    0.33
  -4  -1  20    0.88    0.32
   4   1  20    1.25    0.36
  -4  -1  20    1.08    0.31
  -4  -2 -20   -0.02    0.22
   4   2 -20    0.30    0.27
   4   2  20    0.17    0.30
  -4  -2  20    0.73    0.27
   4   2  20    0.00    0.30
   4   3 -20   -0.19    0.24
  -4  -3 -20   -0.26    0.21
  -4  -3  20    0.15    0.25
   4   3  20   -0.20    0.32
   4   3  20   -0.18    0.31
   4   4 -20    1.07    0.36
   4   4  20    1.87    0.44
   4   4  20    1.73    0.45
  -4  -4  20    1.14    0.31
   4   5 -20    0.59    0.36
   4   5  20    0.21    0.39
   4   6  20    0.64    0.40
  -4   5  21   -0.04    0.33
   4  -5  21   -0.03    0.48
   4  -4  21   -0.25    0.43
  -4   3 -21    0.62    0.35
   4  -3  21    0.02    0.42
   4  -3  21    0.09    0.35
  -4   2 -21   -0.10    0.28
   4  -2  21   -0.09    0.24
   4  -2  21   -0.17    0.32
  -4   1 -21    0.18    0.27
   4  -1 -21    0.09    0.20
   4  -1  21    0.12    0.27
  -4   1  21    0.29    0.28
   4   0 -21   -0.20    0.20
  -4   0 -21    0.29    0.28
   4   0  21    0.05    0.26
  -4   0  21    0.00    0.26
  -4   0  21    0.15    0.29
   4   1 -21   -0.08    0.23
  -4  -1 -21    0.30    0.27
   4   1  21    0.63    0.32
  -4  -1  21   -0.06    0.27
   4   2 -21    0.15    0.27
  -4  -2 -21   -0.38    0.23
   4   2  21    0.10    0.33
   4   2  21   -0.45    0.31
  -4  -2  21    0.26    0.28
  -4  -3 -21    0.19    0.23
   4   3 -21    0.42    0.32
   4   3  21    0.62    0.37
  -4  -3  21    0.23    0.28
   4   3  21    0.56    0.38
   4   4 -21    0.16    0.30
  -4  -4  21   -0.10    0.26
   4   4  21   -0.19    0.36
   4   4  21   -0.24    0.37
   4   5 -21    0.01    0.32
   4   5  21   -0.18    0.36
  -4   5  22    0.19    0.35
   4  -5  22   -0.18    0.49
   4  -4  22    1.15    0.55
  -4   4  22    0.76    0.38
  -4   3 -22    0.57    0.35
   4  -3  22    0.88    0.45
  -4   3  22    0.70    0.35
  -4   2 -22    0.54    0.34
   4  -2  22    0.31    0.39
   4  -2  22    0.24    0.27
  -4   2  22    0.07    0.32
  -4   1 -22    0.11    0.29
   4  -1 -22   -0.18    0.19
   4  -1  22    0.20    0.26
  -4   1  22    0.30    0.34
  -4   1  22   -0.32    0.28
   4   0 -22    5.29    0.49
  -4   0 -22    5.91    0.58
   4   0  22    4.69    0.53
  -4   0  22    5.46    0.56
  -4   0  22    5.63    0.60
   4   1 -22   -0.33    0.23
  -4  -1 -22   -0.14    0.27
  -4  -1  22    0.03    0.28
   4   1  22   -0.11    0.29
   4   2 -22    0.28    0.29
  -4  -2 -22    0.35    0.27
  -4  -2  22    0.14    0.28
   4   2  22   -0.29    0.31
  -4  -3 -22    0.43    0.26
   4   3 -22    0.44    0.32
   4   3  22    0.84    0.43
   4   3  22    0.25    0.40
  -4  -3  22    0.53    0.31
   4   4 -22    0.64    0.36
   4   4  22    0.77    0.43
  -4  -4  22    0.85    0.32
   4   4  22    0.82    0.44
   4   5 -22    0.03    0.36
   4   5  22   -0.24    0.36
  -4   4  23    0.59    0.37
  -4   3 -23    2.80    0.50
  -4   3  23    2.81    0.51
  -4   2 -23    2.72    0.47
  -4   2  23    3.13    0.51
   4  -2  23    2.27    0.38
  -4   1 -23    0.44    0.35
  -4   1  23    0.76    0.39
   4  -1  23    0.51    0.31
  -4   1  23    0.72    0.36
  -4   0 -23   -0.13    0.30
   4   0 -23   -0.03    0.25
  -4   0  23   -0.15    0.31
   4   0  23    0.56    0.32
  -4   0  23    0.31    0.31
   4   1 -23    0.64    0.30
  -4  -1 -23    0.66    0.33
  -4  -1  23    0.20    0.31
   4   1  23    0.56    0.34
  -4  -2 -23    2.48    0.39
   4   2 -23    2.54    0.44
   4   2  23    2.36    0.48
  -4  -2  23    2.36    0.42
   4   3 -23    3.04    0.49
  -4  -3 -23    2.98    0.36
   4   3  23    3.17    0.53
   4   3  23    2.32    0.49
  -4  -3  23    2.29    0.43
   4   4 -23    0.64    0.38
  -4  -4  23    0.52    0.32
   4   4  23    0.79    0.45
   4   4  23    0.57    0.39
  -4   3 -24    0.24    0.36
  -4   3  24    0.52    0.40
  -4   2 -24   -0.27    0.30
  -4   2  24    0.00    0.35
   4  -2  24   -0.40    0.26
  -4   1 -24    1.26    0.40
  -4   1  24    1.18    0.40
  -4   1  24    2.37    0.47
   4  -1  24    0.96    0.34
  -4   0 -24    0.32    0.34
   4   0 -24   -0.29    0.24
  -4   0  24   -0.21    0.31
   4   0  24    0.14    0.33
  -4  -1 -24    1.39    0.37
   4   1 -24    1.35    0.37
  -4  -1  24    1.07    0.38
   4   1  24    1.04    0.40
   4   2 -24    0.13    0.32
  -4  -2 -24   -0.03    0.27
  -4  -2  24    0.22    0.31
   4   2  24   -0.32    0.34
   4   3 -24    0.64    0.37
   4   3  24    0.37    0.42
  -4  -3  24    0.05    0.31
  -4   2 -25    1.27    0.42
   4  -2  25    0.89    0.35
  -4   2  25    0.92    0.44
  -4   1 -25    0.39    0.37
  -4   1  25    0.35    0.36
  -4   1  25    0.19    0.38
   4  -1  25    0.00    0.31
  -4   0 -25    0.56    0.37
   4   0 -25   -0.02    0.26
  -4   0  25   -0.28    0.32
   4   0  25    0.35    0.34
   4   1 -25    0.41    0.33
  -4  -1 -25    0.21    0.32
   4   1  25    0.63    0.40
  -4  -1  25    0.41    0.36
   4   2 -25    1.05    0.38
  -4  -2 -25    0.74    0.33
  -4  -2  25    0.99    0.38
   4   2  25    1.04    0.44
  -4   0 -26    0.15    0.37
   4   0 -26   -0.14    0.26
   4   0  26   -0.05    0.33
  -4   0  26    0.16    0.36
   5  -9   0   -0.01    0.29
   5  -8   0   -0.08    0.24
   5  -5   0    0.09    0.15
   5  -4   0   -0.10    0.13
   5  -3   0    0.13    0.11
  -5   2   0    0.24    0.12
   5  -2   0    0.11    0.09
  -5   1   0   -0.17    0.10
   5  -1   0   -0.22    0.07
   5  -1   0   -0.13    0.08
  -5   0   0    0.07    0.09
   5   0   0    0.06    0.09
   5   0   0    0.07    0.08
  -5   0   0    0.14    0.09
  -5   0   0   -0.04    0.07
   5   0   0    0.05    0.05
  -5  -1   0    0.05    0.10
  -5  -1   0    0.01    0.08
   5   1   0   -0.07    0.07
  -5  -1   0   -0.06    0.07
   5   1   0    0.03    0.10
   5   1   0    0.01    0.08
  -5  -2   0    0.11    0.12
   5   2   0    1.07    0.18
   5   2   0    1.28    0.16
  -5  -2   0    0.09    0.10
   5   2   0    0.49    0.11
  -5  -3   0   -0.07    0.14
  -5  -3   0    0.02    0.10
   5   3   0    0.08    0.15
   5   3   0   -0.05    0.11
   5   3   0   -0.03    0.08
  -5  -4   0    0.23    0.11
  -5  -4   0    0.25    0.20
   5   4   0   -0.13    0.09
   5   4   0    0.09    0.17
  -5  -4   0    0.16    0.11
   5   4   0    0.17    0.15
   5   5   0   -0.08    0.15
  -5  -5   0   -0.10    0.19
  -5  -6   0   -0.29    0.27
  -5  -7   0   -0.02    0.29
  -5  -8   0   -0.10    0.34
  -5  -9   0   -0.25    0.37
   5  -9  -1   -0.18    0.27
   5  -9   1   -0.26    0.28
   5  -8  -1    2.07    0.33
   5  -8   1    2.45    0.35
   5  -7   1    0.37    0.21
   5  -5   1    0.32    0.18
   5  -4  -1    0.94    0.20
   5  -4   1    0.93    0.18
   5  -3  -1    0.00    0.12
   5  -3   1    0.23    0.12
  -5   2  -1   82.35    3.34
   5  -2  -1   77.14    3.34
  -5   2   1   79.00    3.34
   5  -2   1   75.78    3.33
   5  -1  -1    0.53    0.08
   5  -1  -1    0.43    0.12
   5  -1   1    0.36    0.12
  -5   1   1    0.38    0.12
   5   0  -1   -0.27    0.08
   5   0  -1   -0.10    0.08
   5   0  -1    0.00    0.08
  -5   0  -1   -0.20    0.08
  -5   0  -1   -0.10    0.07
  -5   0   1    0.00    0.09
  -5   0   1   -0.10    0.06
   5   0   1   -0.01    0.09
   5   0   1    0.00    0.09
   5   0   1   -0.14    0.05
   5   0   1    0.08    0.06
   5   1  -1    0.58    0.14
  -5  -1  -1    0.33    0.10
   5   1  -1    0.29    0.09
   5   1  -1    0.44    0.10
  -5  -1  -1    0.31    0.11
  -5  -1  -1    0.28    0.12
  -5  -1   1    0.57    0.12
   5   1   1    0.35    0.10
   5   1   1    0.51    0.10
  -5  -1   1    0.55    0.13
  -5  -1   1    0.19    0.09
   5   2  -1   72.94    2.85
   5   2  -1   69.00    3.11
  -5  -2  -1   68.99    3.11
  -5  -2  -1   71.18    2.92
  -5  -2  -1   68.61    2.84
   5   2  -1   68.64    2.91
  -5  -2   1   67.31    3.10
  -5  -2   1   66.87    2.84
  -5  -2   1   70.53    2.91
   5   2   1   69.92    3.11
   5   2   1   70.62    2.93
   5   2   1   70.81    2.84
   5   3  -1    0.01    0.08
  -5  -3  -1    0.03    0.14
   5   3  -1    0.17    0.12
  -5  -3  -1   -0.01    0.11
   5   3  -1    0.39    0.17
  -5  -3   1   -0.10    0.13
   5   3   1    0.07    0.12
   5   3   1   -0.05    0.09
  -5  -3   1   -0.15    0.10
   5   3   1   -0.03    0.14
   5   4  -1    0.31    0.21
  -5  -4  -1    0.82    0.23
   5   4  -1    0.60    0.18
  -5  -4  -1    0.85    0.13
  -5  -4  -1    0.60    0.13
  -5  -4   1    0.58    0.13
  -5  -4   1    0.43    0.23
   5   4   1    0.80    0.14
  -5  -4   1    0.69    0.14
   5   4   1    0.57    0.18
  -5  -5  -1    1.08    0.26
   5   5  -1    0.16    0.18
   5   5   1    0.77    0.14
   5   5   1    0.84    0.21
  -5  -5   1    0.22    0.21
  -5  -6  -1    4.28    0.49
  -5  -6   1    3.89    0.48
  -5  -7  -1    0.11    0.30
  -5  -7   1    0.56    0.33
  -5  -8  -1    2.29    0.48
  -5  -8   1    1.37    0.44
  -5  -9  -1    0.13    0.40
  -5  -9   1    0.35    0.40
   5  -9  -2   -0.33    0.26
   5  -9   2    0.01    0.30
   5  -8  -2    1.86    0.32
   5  -8   2    2.20    0.35
   5  -7   2    0.86    0.24
   5  -6   2    3.91    0.38
   5  -5   2   -0.13    0.15
   5  -4   2    0.25    0.09
   5  -3  -2    4.14    0.32
   5  -3   2    3.64    0.30
  -5   2  -2    4.01    0.31
   5  -2  -2    4.39    0.32
   5  -2   2    4.06    0.31
   5  -1  -2   13.56    0.62
  -5   1  -2   12.89    0.67
   5  -1  -2   14.06    0.68
   5  -1   2   12.20    0.64
  -5   1   2   14.67    0.68
   5  -1   2   12.64    0.66
   5   0  -2  178.06    6.91
   5   0  -2  181.21    6.91
   5   0  -2  171.74    7.19
  -5   0  -2  177.22    7.20
   5   0  -2  176.17    7.51
  -5   0  -2  170.86    6.92
   5   0   2  170.76    7.51
  -5   0   2  177.42    7.49
   5   0   2  169.75    7.19
  -5   0   2  171.77    7.19
   5   0   2  169.96    6.91
  -5   0   2  172.46    6.92
  -5  -1  -2   12.89    0.58
  -5  -1  -2   13.37    0.65
  -5  -1  -2   12.78    0.61
   5   1  -2   12.19    0.57
   5   1  -2   11.63    0.64
   5   1  -2   12.52    0.59
   5   1   2   12.75    0.57
  -5  -1   2   11.37    0.63
  -5  -1   2   11.74    0.60
   5   1   2   12.27    0.61
  -5  -1   2   12.01    0.57
   5   1   2   11.99    0.65
   5   2  -2    3.60    0.31
   5   2  -2    3.81    0.27
   5   2  -2    3.24    0.24
  -5  -2  -2    2.84    0.30
  -5  -2  -2    3.86    0.26
  -5  -2   2    3.02    0.24
   5   2   2    4.36    0.27
   5   2   2    4.74    0.33
   5   2   2    4.31    0.27
  -5  -2   2    3.65    0.30
  -5  -2   2    3.93    0.26
   5   3  -2    3.38    0.34
  -5  -3  -2    3.58    0.33
   5   3  -2    3.18    0.20
  -5  -3  -2    3.06    0.24
   5   3  -2    3.53    0.29
  -5  -3   2    3.10    0.25
   5   3   2    3.20    0.32
   5   3   2    2.90    0.29
  -5  -3   2    3.65    0.21
  -5  -3   2    3.43    0.33
   5   3   2    3.19    0.29
   5   3   2    3.33    0.25
   5   4  -2   13.05    0.76
  -5  -4  -2   11.12    0.74
  -5  -4  -2   13.25    0.59
   5   4  -2   13.46    0.67
  -5  -4  -2   13.32    0.59
  -5  -4   2   13.81    0.61
  -5  -4   2   12.50    0.76
  -5  -4   2   13.30    0.61
   5   4   2   13.62    0.64
   5   4   2   11.44    0.67
   5   4   2   12.95    0.67
   5   5  -2   -0.33    0.16
  -5  -5  -2    0.11    0.22
  -5  -5   2   -0.24    0.19
   5   5   2    0.07    0.13
   5   5   2    0.08    0.20
   5   5   2    0.29    0.18
  -5  -6  -2    4.42    0.50
   5   6   2    3.75    0.43
  -5  -6   2    4.33    0.50
  -5  -7  -2    0.79    0.34
  -5  -7   2    0.56    0.33
  -5  -8  -2    2.18    0.48
  -5  -8   2    1.67    0.45
  -5  -9  -2    0.40    0.41
  -5  -9   2    0.52    0.41
   5  -9  -3   -0.05    0.27
   5  -9   3    0.19    0.32
   5  -8  -3    0.27    0.26
   5  -8   3    0.27    0.28
   5  -7  -3    0.55    0.21
   5  -7   3    0.91    0.25
   5  -6   3    1.58    0.26
   5  -5   3    2.03    0.28
   5  -4   3    0.11    0.09
   5  -3   3    2.77    0.27
   5  -2  -3    8.69    0.49
  -5   2  -3    8.46    0.49
   5  -2   3    7.89    0.48
   5  -2   3    8.29    0.43
  -5   1  -3    1.96    0.22
   5  -1  -3    2.23    0.22
  -5   1   3    2.00    0.22
   5   0  -3    0.03    0.09
   5   0  -3   -0.05    0.06
   5   0  -3   -0.07    0.07
   5   0  -3   -0.02    0.06
  -5   0  -3    0.08    0.10
  -5   0  -3   -0.22    0.07
  -5   0   3    0.06    0.10
  -5   0   3    0.14    0.10
   5   0   3    0.16    0.11
   5   0   3    0.05    0.07
  -5   0   3   -0.05    0.07
   5   0   3    0.13    0.09
   5   1  -3    2.28    0.20
   5   1  -3    1.91    0.18
  -5  -1  -3    1.57    0.19
  -5  -1  -3    1.97    0.22
   5   1  -3    2.18    0.22
  -5  -1  -3    1.99    0.18
  -5  -1   3    2.00    0.19
   5   1   3    1.86    0.20
  -5  -1   3    2.03    0.21
   5   1   3    1.96    0.18
   5   1   3    1.91    0.22
  -5  -1   3    1.97    0.18
   5   2  -3    7.69    0.48
  -5  -2  -3    7.54    0.41
   5   2  -3    7.46    0.42
   5   2  -3    7.37    0.39
  -5  -2  -3    6.59    0.46
  -5  -2   3    7.61    0.48
  -5  -2   3    8.09    0.41
   5   2   3    7.20    0.43
   5   2   3    7.85    0.43
   5   2   3    7.15    0.41
  -5  -2   3    7.60    0.40
   5   2   3    7.86    0.48
   5   3  -3    3.18    0.27
  -5  -3  -3    2.55    0.30
  -5  -3  -3    3.37    0.23
   5   3  -3    2.60    0.31
  -5  -3   3    2.11    0.28
  -5  -3   3    2.42    0.18
   5   3   3    2.48    0.27
   5   3   3    2.20    0.24
   5   3   3    2.74    0.25
  -5  -3   3    2.48    0.23
   5   4  -3    0.50    0.17
  -5  -4  -3    0.64    0.23
   5   4  -3    0.29    0.21
  -5  -4  -3    0.22    0.12
  -5  -4   3    0.37    0.13
   5   4   3    0.69    0.18
   5   4   3    0.52    0.15
  -5  -4   3    0.40    0.14
  -5  -4   3    0.48    0.23
   5   4   3    0.42    0.20
   5   5  -3    1.71    0.26
  -5  -5  -3    1.94    0.33
   5   5   3    2.12    0.23
   5   5   3    2.16    0.28
   5   5   3    1.99    0.29
  -5  -5   3    2.35    0.36
  -5  -6  -3    0.77    0.33
   5   6   3    0.54    0.30
  -5  -6   3    1.50    0.36
  -5  -7  -3    0.88    0.35
  -5  -7   3    0.53    0.32
   5   7   3    0.39    0.30
  -5  -8  -3    0.34    0.37
  -5  -8   3    0.27    0.35
  -5  -9  -3   -0.30    0.37
  -5  -9   3    0.57    0.43
   5  -9  -4   -0.09    0.27
   5  -9   4    0.30    0.32
   5  -8  -4    0.46    0.27
   5  -8   4    0.55    0.29
   5  -7  -4    0.06    0.20
   5  -7   4   -0.16    0.23
   5  -6   4    2.15    0.30
   5  -5   4    0.69    0.22
   5  -5   4    0.67    0.21
   5  -5   4    0.57    0.21
   5  -4   4   17.90    0.86
   5  -4   4   17.39    0.86
   5  -3   4   17.87    0.86
   5  -3   4   16.38    0.81
   5  -2  -4    6.09    0.32
   5  -2   4    6.56    0.37
   5  -2   4    5.94    0.40
   5  -1  -4   14.51    0.70
   5  -1  -4   14.79    0.73
  -5   1  -4   13.87    0.72
   5  -1   4   15.12    0.73
   5  -1   4   14.04    0.72
   5   0  -4  229.20    9.70
  -5   0  -4  225.55    9.69
   5   0  -4  242.25    9.33
  -5   0  -4  231.52    9.35
   5   0  -4  239.36   10.13
  -5   0   4  239.14   10.11
   5   0   4  235.86    9.71
   5   0   4  232.22   10.14
  -5   0   4  237.75    9.70
   5   0   4  233.80    9.34
  -5   0   4  238.88    9.34
   5   1  -4   12.94    0.62
   5   1  -4   13.03    0.64
  -5  -1  -4   13.02    0.62
  -5  -1  -4   12.71    0.69
   5   1  -4   12.77    0.70
   5   1   4   13.63    0.71
  -5  -1   4   13.18    0.62
   5   1   4   13.46    0.62
   5   1   4   13.85    0.67
  -5  -1   4   13.51    0.69
  -5  -1   4   12.83    0.65
  -5  -2  -4    5.94    0.41
   5   2  -4    5.74    0.36
  -5  -2  -4    6.16    0.35
   5   2  -4    5.71    0.42
   5   2   4    5.63    0.41
   5   2   4    5.59    0.37
   5   2   4    5.49    0.35
   5   2   4    5.32    0.36
  -5  -2   4    5.32    0.34
  -5  -2   4    6.10    0.34
  -5  -2   4    5.51    0.41
   5   3  -4   13.43    0.71
   5   3  -4   12.94    0.80
  -5  -3  -4   15.49    0.82
  -5  -3  -4   14.57    0.69
   5   3   4   16.42    0.72
  -5  -3   4   14.26    0.66
   5   3   4   15.74    0.75
  -5  -3   4   13.30    0.68
   5   3   4   14.59    0.80
  -5  -3   4   13.32    0.80
   5   3   4   16.23    0.74
  -5  -4  -4   17.67    0.75
   5   4  -4   16.60    0.85
  -5  -4  -4   17.72    0.96
   5   4  -4   17.00    0.95
  -5  -4   4   16.90    0.78
  -5  -4   4   16.83    0.96
   5   4   4   16.26    0.85
   5   4   4   17.61    0.84
  -5  -5  -4    0.64    0.25
   5   5  -4    0.70    0.21
   5   5   4    0.54    0.16
   5   5   4    0.72    0.22
  -5  -5   4    0.30    0.26
   5   5   4    1.01    0.22
  -5  -6  -4    2.78    0.42
   5   6   4    2.85    0.37
  -5  -6   4    3.12    0.46
  -5  -7  -4    0.25    0.31
  -5  -7   4    0.02    0.30
   5   7   4    0.05    0.28
  -5  -8  -4    0.07    0.34
  -5  -8   4    0.67    0.39
   5   8   4   -0.07    0.33
  -5  -9  -4   -0.30    0.36
  -5  -9   4   -0.45    0.38
   5  -9  -5    0.13    0.28
   5  -9   5    0.06    0.32
   5  -8  -5    0.28    0.25
   5  -8   5    0.13    0.28
   5  -7  -5    0.03    0.19
   5  -7   5   -0.42    0.24
   5  -6  -5    4.42    0.34
   5  -6   5    3.21    0.38
   5  -5   5    0.50    0.20
   5  -5   5    0.88    0.21
   5  -4   5   27.63    1.22
   5  -4   5   27.31    1.22
   5  -4   5   20.71    1.18
   5  -3   5   16.15    0.81
   5  -3   5   16.32    0.83
   5  -2  -5   79.85    3.40
   5  -2   5   78.07    3.33
   5  -2   5   75.94    3.43
   5  -1  -5   20.91    1.00
  -5   1  -5   20.43    0.91
   5  -1   5   22.95    1.01
   5  -1   5   20.00    1.02
   5   0  -5    0.05    0.10
   5   0  -5    0.14    0.08
  -5   0  -5   -0.08    0.09
  -5   0   5    0.26    0.12
  -5   0   5    0.03    0.08
  -5   0   5    0.14    0.10
  -5  -1  -5   21.96    0.97
   5   1  -5   19.69    0.96
   5   1  -5   20.56    1.08
  -5  -1   5   20.36    0.96
   5   1   5   23.51    1.01
   5   1   5   22.72    1.04
   5   1   5   24.13    0.97
  -5  -1   5   20.86    1.06
   5   1   5   24.50    1.09
  -5  -1   5   20.27    1.00
   5   2  -5   71.01    3.22
   5   2  -5   73.13    2.95
  -5  -2  -5   68.91    2.94
  -5  -2  -5   72.25    3.22
   5   2   5   72.69    3.08
   5   2   5   71.14    3.06
  -5  -2   5   73.29    3.02
   5   2   5   72.27    3.22
   5   2   5   71.71    2.94
  -5  -2   5   71.97    2.93
  -5  -2   5   69.27    3.21
  -5  -3  -5   14.50    0.84
   5   3  -5   15.93    0.85
   5   3  -5   16.03    0.76
  -5  -3  -5   13.93    0.70
  -5  -3   5   14.98    0.85
  -5  -3   5   15.20    0.72
  -5  -3   5   16.31    0.70
   5   3   5   14.92    0.83
   5   3   5   14.70    0.74
   5   3   5   14.15    0.76
   5   4  -5   26.20    1.32
  -5  -4  -5   25.62    1.33
  -5  -4  -5   26.34    1.10
   5   4  -5   26.44    1.21
   5   4   5   25.14    1.23
  -5  -4   5   25.69    1.35
  -5  -4   5   25.79    1.13
   5   4   5   26.73    1.19
   5   5  -5    0.27    0.20
  -5  -5  -5    0.15    0.24
   5   5   5    0.95    0.25
   5   5   5    0.45    0.20
  -5  -5   5    0.63    0.28
  -5  -6  -5    5.20    0.53
  -5  -6   5    2.75    0.46
   5   6   5    4.22    0.43
  -5  -7  -5    0.27    0.31
  -5  -7   5   -0.24    0.30
   5   7   5   -0.26    0.26
  -5  -8  -5    0.06    0.35
   5   8   5   -0.21    0.34
  -5  -8   5   -0.15    0.34
  -5  -9  -5    0.50    0.41
  -5  -9   5   -0.13    0.37
   5  -9  -6    0.12    0.29
   5  -9   6    0.10    0.33
   5  -8  -6   -0.04    0.23
   5  -8   6   -0.09    0.29
   5  -7  -6    0.47    0.22
   5  -7   6    0.20    0.27
   5  -6  -6    5.00    0.39
   5  -6   6    4.58    0.45
   5  -5  -6    1.90    0.25
   5  -5  -6    1.80    0.23
   5  -5   6    2.11    0.28
   5  -5   6    2.70    0.30
   5  -4  -6    0.65    0.17
   5  -4  -6    1.02    0.17
   5  -4   6    1.19    0.22
   5  -4   6    0.68    0.17
   5  -3  -6    1.37    0.19
   5  -3   6    1.14    0.20
   5  -3   6    1.34    0.22
   5  -2  -6    8.91    0.48
   5  -2   6    8.20    0.50
   5  -2   6    8.75    0.52
   5  -1  -6   28.91    1.31
  -5   1  -6   26.54    1.19
   5  -1   6   28.16    1.30
   5  -1   6   27.46    1.33
  -5   0  -6   18.55    0.82
   5   0  -6   18.42    0.78
   5   0   6   16.73    0.79
  -5   0   6   18.96    0.88
   5   0   6   17.08    0.88
   5   0   6   16.35    0.90
  -5   0   6   17.64    0.79
   5   1  -6   25.73    1.14
   5   1  -6   25.80    1.28
  -5  -1  -6   25.47    1.15
  -5  -1   6   25.61    1.14
   5   1   6   25.30    1.22
  -5  -1   6   25.85    1.20
   5   1   6   27.67    1.20
  -5  -1   6   27.30    1.27
   5   1   6   25.37    1.28
   5   1   6   26.86    1.14
   5   2  -6    7.83    0.45
  -5  -2  -6    7.39    0.43
  -5  -2  -6    7.16    0.50
   5   2  -6    6.67    0.50
  -5  -2   6    8.18    0.43
   5   2   6    7.31    0.50
   5   2   6    8.03    0.46
   5   2   6    7.25    0.44
  -5  -2   6    7.71    0.44
  -5  -2   6    7.28    0.51
  -5  -3  -6    1.79    0.27
   5   3  -6    1.12    0.21
  -5  -3  -6    1.26    0.18
   5   3  -6    0.74    0.24
  -5  -3   6    0.97    0.14
  -5  -3   6    0.85    0.17
  -5  -3   6    1.01    0.25
  -5  -4  -6    0.69    0.14
  -5  -4  -6    0.95    0.26
  -5  -4  -6    0.63    0.14
   5   4  -6    0.98    0.21
   5   4   6    0.85    0.20
  -5  -4   6    0.84    0.17
   5   4   6    0.70    0.21
  -5  -4   6    0.64    0.26
   5   5  -6    1.72    0.29
  -5  -5  -6    1.62    0.33
   5   5   6    1.49    0.28
  -5  -5   6    1.74    0.35
   5   5   6    1.54    0.26
  -5  -6  -6    5.50    0.56
  -5  -6   6    5.10    0.60
   5   6   6    5.41    0.48
  -5  -7  -6    0.07    0.30
   5   7   6    0.44    0.30
  -5  -7   6   -0.26    0.29
  -5  -8  -6    0.22    0.37
   5   8   6    0.05    0.35
  -5  -8   6   -0.23    0.36
  -5  -9  -6    0.22    0.40
  -5  -9   6    0.38    0.42
   5   9   6   -0.14    0.38
   5  -9  -7   -0.24    0.28
   5  -9   7   -0.47    0.29
   5  -8  -7    0.22    0.27
   5  -8   7    0.26    0.33
   5  -7  -7    0.14    0.24
   5  -7   7   -0.25    0.26
   5  -6  -7   10.95    0.64
   5  -6   7   10.08    0.71
   5  -5  -7    0.08    0.17
   5  -5   7    0.17    0.17
   5  -5   7    0.25    0.22
   5  -4  -7    0.14    0.16
   5  -4   7    0.12    0.19
   5  -4   7    0.07    0.12
   5  -3  -7    3.92    0.34
   5  -3   7    4.49    0.37
   5  -3   7    4.15    0.36
  -5   2  -7    0.49    0.14
   5  -2   7    0.46    0.18
   5  -2   7    0.86    0.18
  -5   1  -7   11.30    0.57
   5  -1  -7   11.93    0.65
   5  -1   7   11.40    0.64
   5  -1   7   11.14    0.65
  -5   1   7   11.29    0.54
   5  -1   7   11.34    0.52
   5  -1   7   11.93    0.52
  -5   0  -7    0.13    0.11
   5   0  -7   -0.12    0.08
   5   0   7    0.45    0.16
   5   0   7   -0.06    0.12
   5   0   7   -0.20    0.11
   5   0   7   -0.04    0.09
  -5   0   7   -0.04    0.12
  -5   0   7    0.04    0.09
   5   1  -7   11.04    0.65
   5   1  -7   11.77    0.58
  -5  -1  -7   11.21    0.59
   5   1   7   11.38    0.58
  -5  -1   7   11.55    0.65
   5   1   7   11.49    0.60
   5   1   7   11.07    0.66
   5   1   7   11.11    0.63
  -5  -1   7   11.38    0.57
   5   2  -7    0.54    0.19
  -5  -2  -7    0.35    0.13
   5   2  -7    0.51    0.17
   5   2   7    0.54    0.19
   5   2   7    0.72    0.16
  -5  -2   7    0.45    0.19
  -5  -2   7    0.76    0.15
   5   2   7    0.53    0.17
  -5  -2   7    0.68    0.15
   5   3  -7    4.11    0.35
   5   3  -7    4.69    0.43
  -5  -3   7    4.09    0.41
  -5  -3   7    4.08    0.31
  -5  -3   7    4.13    0.30
  -5  -4  -7    0.13    0.12
  -5  -4  -7    0.26    0.22
   5   4  -7    0.17    0.17
   5   4   7    0.01    0.17
   5   4   7   -0.12    0.17
  -5  -4   7    0.04    0.22
  -5  -4   7    0.02    0.13
   5   5  -7   -0.08    0.20
  -5  -5  -7    0.41    0.26
  -5  -5   7    0.41    0.28
   5   5   7    0.37    0.22
  -5  -6  -7   10.10    0.77
  -5  -6   7   11.17    0.81
   5   6   7    9.46    0.65
  -5  -7  -7    0.96    0.39
  -5  -7   7    0.54    0.36
   5   7   7    0.37    0.31
  -5  -8  -7    0.50    0.38
   5   8   7    0.55    0.37
  -5  -8   7    0.50    0.41
  -5  -9  -7   -0.10    0.38
   5   9   7   -0.01    0.40
  -5  -9   7   -0.30    0.40
   5  -9  -8   -0.13    0.30
   5  -9   8    0.09    0.35
   5  -8  -8    1.76    0.35
   5  -8   8    2.18    0.41
   5  -7  -8    0.76    0.27
   5  -7   8    0.50    0.28
   5  -6  -8    0.92    0.24
   5  -6   8   -0.01    0.25
   5  -5   8    1.50    0.31
   5  -5   8    1.63    0.27
   5  -4  -8    6.34    0.46
   5  -4   8    6.00    0.48
   5  -3  -8    2.89    0.30
   5  -3   8    2.00    0.27
   5  -3   8    3.00    0.32
   5  -2  -8    3.53    0.34
  -5   2  -8    3.08    0.27
   5  -2   8    3.31    0.34
   5  -2   8    3.41    0.33
  -5   1  -8   12.97    0.64
   5  -1   8   13.51    0.72
  -5   1   8   12.80    0.60
   5  -1   8   12.80    0.59
   5  -1   8   12.25    0.73
   5   0  -8    4.14    0.26
  -5   0  -8    4.01    0.30
   5   0   8    3.47    0.28
   5   0   8    3.48    0.27
  -5   0   8    3.77    0.32
   5   0   8    3.42    0.33
  -5   0   8    3.33    0.26
   5   0   8    3.44    0.35
   5   1  -8   12.95    0.64
   5   1  -8   12.39    0.73
  -5  -1  -8   12.53    0.64
  -5  -1   8   11.77    0.71
  -5  -1   8   12.76    0.63
   5   1   8   12.15    0.73
   5   1   8   12.60    0.63
   5   1   8   13.30    0.67
   5   2  -8    2.65    0.33
  -5  -2  -8    3.23    0.29
  -5  -2   8    2.92    0.27
  -5  -2   8    3.24    0.35
  -5  -2   8    3.37    0.28
   5   3  -8    1.82    0.31
  -5  -3  -8    2.05    0.31
  -5  -3  -8    2.50    0.24
   5   3  -8    2.30    0.28
  -5  -3   8    1.92    0.22
  -5  -3   8    2.19    0.24
  -5  -3   8    2.18    0.33
   5   3   8    2.17    0.28
   5   3   8    1.78    0.30
   5   3   8    2.25    0.26
  -5  -4  -8    6.03    0.52
  -5  -4  -8    6.04    0.34
   5   4  -8    5.53    0.43
   5   4   8    5.57    0.42
  -5  -4   8    5.98    0.51
  -5  -4   8    5.11    0.36
   5   4   8    4.92    0.40
   5   5  -8    1.68    0.31
  -5  -5  -8    1.22    0.33
  -5  -5   8    2.21    0.39
   5   5   8    1.90    0.31
  -5  -6  -8    0.29    0.31
   5   6   8    0.01    0.25
  -5  -6   8    0.26    0.33
  -5  -7  -8    0.82    0.38
  -5  -7   8    0.64    0.39
   5   7   8    1.07    0.34
  -5  -8  -8    1.79    0.49
  -5  -8   8    1.97    0.51
   5   8   8    2.47    0.45
  -5  -9  -8   -0.29    0.40
  -5  -9   8   -0.28    0.40
   5   9   8    0.37    0.42
   5  -9  -9   -0.09    0.29
   5  -9   9   -0.12    0.34
   5  -8  -9    0.34    0.29
   5  -8   9    0.61    0.35
   5  -7  -9   -0.12    0.23
   5  -7   9    0.85    0.32
   5  -6   9   -0.41    0.23
   5  -5   9    3.87    0.38
   5  -5   9    2.89    0.40
   5  -4   9    1.32    0.27
   5  -4   9    0.14    0.13
   5  -3  -9   -0.20    0.16
  -5   3  -9   -0.02    0.14
   5  -3   9    0.01    0.18
   5  -3   9    0.01    0.16
   5  -2  -9    3.59    0.35
  -5   2  -9    2.95    0.27
   5  -2   9    3.07    0.34
  -5   2   9    2.85    0.24
   5  -2   9    2.81    0.33
  -5   1  -9   20.50    0.95
   5  -1   9   20.26    0.90
   5  -1   9   19.70    1.07
  -5   1   9   20.70    0.92
   5  -1   9   20.84    1.04
   5   0  -9   -0.12    0.10
  -5   0  -9   -0.29    0.10
   5   0   9    0.00    0.13
  -5   0   9   -0.17    0.14
   5   0   9   -0.02    0.11
   5   0   9   -0.01    0.15
   5   0   9   -0.04    0.13
  -5   0   9   -0.11    0.10
   5   1  -9   20.33    0.94
   5   1  -9   19.84    1.07
  -5  -1  -9   21.80    0.96
  -5  -1   9   19.37    0.93
   5   1   9   20.24    0.98
   5   1   9   19.50    0.94
   5   1   9   19.59    1.07
  -5  -1   9   20.59    1.06
  -5  -2  -9    2.67    0.27
   5   2   9    2.82    0.35
   5   2   9    3.08    0.30
   5   2   9    2.90    0.30
   5   3  -9    0.12    0.20
   5   3  -9    0.07    0.18
  -5  -3  -9    0.07    0.14
   5   3   9    0.08    0.18
   5   3   9   -0.15    0.19
   5   3   9   -0.23    0.15
  -5  -3   9    0.34    0.22
  -5  -3   9   -0.20    0.12
  -5  -3   9    0.01    0.13
  -5  -4  -9    1.02    0.31
   5   4  -9    0.70    0.25
   5   4   9    1.09    0.26
  -5  -4   9    1.46    0.33
   5   4   9    1.48    0.26
  -5  -4   9    1.21    0.21
  -5  -5  -9    3.17    0.47
   5   5  -9    3.36    0.40
  -5  -5   9    3.43    0.47
   5   5   9    3.19    0.38
  -5  -6  -9    0.32    0.33
  -5  -6   9    0.16    0.31
   5   6   9    0.09    0.26
  -5  -7  -9    0.15    0.32
   5   7   9    0.06    0.28
  -5  -7   9    0.01    0.37
  -5  -8  -9    0.23    0.38
  -5  -8   9    0.44    0.41
   5   8   9    0.37    0.36
  -5  -9  -9   -0.01    0.41
   5   9   9   -0.38    0.38
  -5  -9   9   -0.53    0.42
   5  -9  10   -0.39    0.35
   5  -8  10   -0.07    0.33
   5  -7  10    0.16    0.28
   5  -6  10    1.26    0.34
   5  -5  10    0.11    0.27
   5  -5  10    0.20    0.20
   5  -4  10    0.60    0.25
   5  -4  10    0.56    0.20
  -5   3 -10    0.39    0.17
   5  -3  10    0.41    0.19
   5  -3  10    0.35    0.21
   5  -2 -10   -0.07    0.19
  -5   2 -10    0.25    0.15
   5  -2  10    0.32    0.19
  -5   2  10   -0.03    0.11
   5  -2  10   -0.23    0.14
   5  -1  10    0.28    0.15
   5  -1  10    0.55    0.21
  -5   1  10    0.85    0.16
   5  -1  10    0.88    0.25
  -5   0 -10    1.28    0.21
   5   0 -10    1.20    0.19
   5   0  10    2.20    0.29
   5   0  10    1.69    0.23
  -5   0  10    1.46    0.26
   5   0  10    1.78    0.21
  -5   0  10    1.45    0.21
   5   0  10    1.86    0.29
   5   1 -10    0.32    0.15
   5   1 -10    0.61    0.22
  -5  -1 -10    0.69    0.19
   5   1  10    0.35    0.21
   5   1  10    0.55    0.17
  -5  -1  10    0.47    0.21
  -5  -1  10    0.61    0.17
   5   1  10    0.16    0.16
   5   2 -10   -0.19    0.17
   5   2 -10   -0.12    0.14
  -5  -2 -10   -0.01    0.14
  -5  -2  10    0.08    0.14
   5   2  10   -0.14    0.17
   5   2  10   -0.04    0.15
   5   2  10    0.09    0.16
  -5  -2  10   -0.19    0.17
   5   3 -10    0.04    0.21
  -5  -3 -10    0.35    0.16
  -5  -3  10    0.45    0.16
   5   3  10    0.46    0.19
   5   3  10    0.38    0.20
  -5  -3  10    0.21    0.23
   5   4 -10    0.69    0.26
  -5  -4 -10    0.14    0.15
   5   4  10    0.43    0.23
  -5  -4  10    0.42    0.31
  -5  -4  10    0.40    0.18
   5   4  10    0.00    0.20
   5   5 -10   -0.23    0.24
  -5  -5 -10    0.15    0.29
  -5  -5  10    0.27    0.30
   5   5  10   -0.37    0.23
  -5  -6 -10    0.50    0.34
  -5  -6  10    0.54    0.38
   5   6  10    0.36    0.30
  -5  -7 -10    0.21    0.35
   5   7  10   -0.37    0.27
  -5  -7  10   -0.42    0.36
  -5  -8 -10   -0.09    0.39
  -5  -8  10    0.28    0.44
   5   8  10   -0.08    0.35
  -5  -9 -10   -0.27    0.42
   5   9  10    0.10    0.42
  -5  -9  10    0.33    0.48
   5  -8  11   -0.06    0.34
   5  -7  11   -0.19    0.28
   5  -6  11   -0.09    0.28
   5  -5  11    0.63    0.32
   5  -4  11    3.97    0.40
   5  -4  11    3.34    0.43
   5  -3  11    7.11    0.54
   5  -3  11    6.71    0.55
   5  -2  11    1.50    0.31
   5  -2  11    1.72    0.29
  -5   1 -11    0.17    0.16
   5  -1  11    0.26    0.14
  -5   1  11    0.07    0.13
   5  -1  11    0.14    0.20
  -5   0 -11   -0.01    0.14
   5   0 -11   -0.07    0.12
  -5   0  11    0.20    0.14
   5   0  11   -0.15    0.12
   5   0  11   -0.06    0.15
   5   0  11    0.22    0.19
  -5   0  11    0.25    0.18
  -5  -1 -11    0.20    0.16
   5   1 -11    0.02    0.13
   5   1 -11   -0.20    0.17
  -5  -1  11    0.40    0.22
   5   1  11    0.63    0.20
   5   1  11    0.08    0.18
  -5  -1  11    0.06    0.14
   5   1  11    0.58    0.18
  -5  -2 -11    0.20    0.17
   5   2 -11    0.61    0.24
   5   2 -11    0.17    0.15
   5   2  11    0.19    0.18
  -5  -2  11    0.77    0.25
   5   2  11    0.18    0.19
  -5  -2  11    0.62    0.17
   5   2  11    0.24    0.24
   5   3 -11    7.07    0.51
  -5  -3 -11    7.85    0.46
   5   3 -11    7.29    0.62
  -5  -3  11    6.39    0.46
   5   3  11    8.37    0.55
  -5  -3  11    6.52    0.58
   5   3  11    8.30    0.52
   5   4 -11    3.86    0.41
  -5  -4  11    3.19    0.47
   5   4  11    3.83    0.39
   5   4  11    3.64    0.41
  -5  -4  11    3.37    0.33
   5   5 -11    0.42    0.28
   5   5  11    0.42    0.27
  -5  -5  11    0.06    0.34
  -5  -5  11    0.72    0.19
  -5  -6 -11   -0.20    0.29
   5   6  11   -0.03    0.28
  -5  -6  11   -0.13    0.32
  -5  -7 -11   -0.36    0.34
   5   7  11   -0.19    0.28
  -5  -7  11   -0.06    0.36
  -5  -8 -11    0.31    0.41
   5   8  11    0.48    0.38
  -5  -8  11    0.06    0.43
   5  -8  12    0.14    0.38
   5  -7  12    0.83    0.37
   5  -6  12    0.00    0.30
   5  -4  12    0.22    0.27
   5  -4  12    0.38    0.23
   5  -3  12    0.34    0.25
   5  -3  12    0.11    0.21
  -5   2 -12    0.14    0.16
   5  -2  12    0.05    0.19
  -5   2  12    0.94    0.19
   5  -2  12    0.00    0.21
   5  -1 -12    0.80    0.14
  -5   1 -12    1.29    0.23
   5  -1  12    0.94    0.19
  -5   1  12    0.69    0.19
   5  -1  12    0.79    0.22
   5  -1  12    0.95    0.27
  -5   0 -12    0.42    0.18
   5   0 -12    0.54    0.16
   5   0  12    0.58    0.24
   5   0  12    0.38    0.16
  -5   0  12    0.39    0.16
   5   0  12    0.32    0.20
  -5   0  12    0.26    0.21
  -5  -1 -12    0.72    0.21
   5   1 -12    1.13    0.27
   5   1  12    1.18    0.29
   5   1  12    1.08    0.24
   5   1  12    0.82    0.21
  -5  -1  12    1.02    0.21
  -5  -1  12    0.36    0.23
  -5  -2 -12   -0.15    0.15
   5   2 -12   -0.38    0.20
   5   2 -12    0.02    0.17
   5   2  12    0.16    0.19
  -5  -2  12    0.03    0.16
  -5  -2  12    0.15    0.23
   5   2  12   -0.09    0.18
   5   2  12    0.10    0.22
   5   3 -12   -0.06    0.17
  -5  -3  12    0.13    0.17
  -5  -3  12   -0.21    0.23
   5   3  12    0.56    0.23
  -5  -4 -12   -0.04    0.15
   5   4  12    0.18    0.24
   5   4  12    0.13    0.23
  -5  -4  12    0.19    0.30
  -5  -4  12    0.25    0.19
   5   5 -12    0.33    0.30
  -5  -5  12    0.00    0.31
  -5  -5  12    0.06    0.16
   5   5  12   -0.32    0.22
   5   6  12   -0.12    0.27
  -5  -6  12    0.04    0.33
  -5  -7 -12    0.21    0.37
   5   7  12   -0.20    0.29
  -5  -7  12    0.18    0.41
  -5  -8 -12    0.38    0.42
  -5  -8  12    0.69    0.48
   5   8  12   -0.08    0.37
   5  -8  13    0.11    0.39
   5  -7  13    0.45    0.37
   5  -6  13    0.25    0.34
   5  -5  13    0.26    0.30
   5  -4  13   -0.20    0.22
   5  -4  13   -0.01    0.28
   5  -3  13    0.15    0.23
   5  -3  13    0.08    0.28
  -5   2 -13    1.80    0.29
  -5   2  13    2.55    0.29
   5  -2  13    2.10    0.23
   5  -2  13    2.20    0.35
   5  -2  13    2.18    0.39
  -5   1 -13    0.99    0.24
   5  -1 -13    1.03    0.16
   5  -1  13    0.95    0.20
  -5   1  13    1.25    0.22
   5  -1  13    0.71    0.25
   5  -1  13    0.78    0.30
  -5   0 -13   -0.15    0.15
   5   0 -13   -0.01    0.14
   5   0  13    0.13    0.21
  -5   0  13    0.08    0.16
   5   0  13   -0.03    0.15
   5   0  13    0.04    0.18
   5   1 -13    1.05    0.21
   5   1 -13    0.79    0.29
  -5  -1 -13    1.08    0.24
   5   1  13    0.92    0.23
   5   1  13    0.96    0.30
  -5  -1  13    1.20    0.22
  -5  -1  13    1.11    0.28
  -5  -2 -13    2.36    0.30
   5   2 -13    2.29    0.30
   5   2 -13    2.05    0.38
  -5  -2  13    1.88    0.36
   5   2  13    2.39    0.32
  -5  -2  13    2.03    0.29
   5   2  13    2.31    0.38
   5   2  13    2.38    0.33
  -5  -3 -13   -0.11    0.17
   5   3 -13   -0.02    0.20
   5   3  13   -0.31    0.20
  -5  -3  13    0.19    0.29
   5   3  13    0.43    0.28
  -5  -3  13    0.36    0.20
  -5  -4 -13    0.16    0.16
   5   4 -13    0.09    0.22
   5   4  13    0.34    0.27
  -5  -4  13    0.26    0.30
  -5  -4  13   -0.29    0.18
   5   4  13   -0.04    0.23
  -5  -5  13   -0.05    0.18
  -5  -5  13    0.36    0.36
   5   5  13    0.27    0.30
  -5  -6  13    0.80    0.39
   5   6  13    0.30    0.32
   5   7  13    0.00    0.31
  -5  -7  13    0.67    0.44
   5   8  13    0.05    0.37
  -5  -8  13    0.42    0.48
   5  -8  14    0.22    0.40
   5  -7  14    0.42    0.38
   5  -6  14   -0.40    0.30
   5  -5  14   -0.39    0.30
   5  -4  14    5.60    0.53
   5  -4  14    5.82    0.62
   5  -3  14    1.81    0.36
   5  -3  14    1.91    0.40
   5  -2  14    0.70    0.26
   5  -2  14    0.50    0.17
   5  -2  14    0.45    0.26
   5  -1 -14    0.41    0.14
  -5   1 -14    0.61    0.23
   5  -1  14    0.29    0.23
   5  -1  14    0.86    0.30
  -5   1  14    0.25    0.18
   5  -1  14    0.33    0.19
   5   0 -14   31.99    1.44
  -5   0 -14   31.60    1.50
   5   0  14   34.33    1.54
   5   0  14   31.30    1.69
   5   0  14   31.53    1.47
  -5   0  14   33.81    1.49
  -5  -1 -14    0.15    0.18
   5   1 -14    0.30    0.27
   5   1 -14    0.43    0.19
  -5  -1  14   -0.07    0.23
   5   1  14    0.03    0.20
   5   1  14   -0.02    0.24
  -5  -1  14    0.24    0.18
   5   1  14    0.27    0.20
  -5  -2 -14   -0.30    0.17
   5   2 -14    0.07    0.26
   5   2 -14    0.14    0.19
  -5  -2  14    0.06    0.27
  -5  -2  14   -0.32    0.16
   5   2  14    0.06    0.21
   5   2  14    0.27    0.23
   5   3 -14    1.09    0.28
  -5  -3 -14    1.27    0.26
  -5  -3  14    1.99    0.29
   5   3  14    2.03    0.35
  -5  -3  14    2.87    0.44
   5   3  14    1.68    0.35
  -5  -4 -14    4.90    0.35
   5   4 -14    4.94    0.49
  -5  -4  14    4.57    0.41
  -5  -4  14    5.84    0.63
   5   4  14    6.05    0.55
   5   4  14    5.68    0.51
   5   5 -14    0.10    0.25
  -5  -5  14    0.27    0.35
  -5  -5  14    0.19    0.18
   5   5  14   -0.05    0.25
   5   6  14   -0.33    0.29
  -5  -6  14    0.65    0.41
  -5  -7  14    0.19    0.43
   5   7  14   -0.32    0.31
   5   8  14    0.06    0.38
  -5  -8  14   -0.50    0.45
   5  -7  15   -0.26    0.36
   5  -6  15    1.76    0.48
   5  -5  15    0.33    0.36
   5  -4  15    0.59    0.34
   5  -4  15    0.41    0.26
   5  -3  15    0.39    0.31
   5  -3  15    0.43    0.27
  -5   2 -15    2.03    0.33
   5  -2  15    1.70    0.40
   5  -2  15    2.62    0.27
   5  -2  15    1.70    0.35
  -5   1 -15    5.86    0.49
  -5   1  15    6.12    0.46
   5  -1  15    5.36    0.60
   5  -1  15    5.17    0.43
   5  -1  15    5.87    0.54
   5   0 -15   -0.11    0.14
  -5   0 -15   -0.02    0.20
   5   0  15   -0.03    0.21
   5   0  15   -0.15    0.18
  -5   0  15   -0.09    0.17
   5   0  15    0.03    0.24
   5   1 -15    5.56    0.44
   5   1 -15    5.43    0.57
  -5  -1 -15    5.53    0.46
   5   1  15    5.35    0.46
   5   1  15    5.79    0.47
   5   1  15    6.15    0.60
  -5  -1  15    5.61    0.44
   5   2 -15    1.57    0.30
  -5  -2 -15    2.05    0.31
   5   2 -15    2.30    0.42
   5   2  15    3.15    0.38
  -5  -2  15    2.21    0.42
   5   2  15    2.21    0.36
  -5  -2  15    1.84    0.31
  -5  -3 -15    0.44    0.21
   5   3 -15    0.20    0.23
   5   3  15    0.46    0.26
  -5  -3  15    0.02    0.31
  -5  -3  15    0.07    0.20
   5   3  15   -0.13    0.26
   5   4 -15    0.16    0.24
   5   4  15    0.12    0.29
   5   4  15    0.91    0.27
  -5  -4  15    0.24    0.21
  -5  -4  15    0.06    0.32
   5   5 -15    0.56    0.29
  -5  -5  15    0.38    0.21
   5   5  15    0.48    0.30
  -5  -5  15    0.90    0.41
  -5  -6  15    2.80    0.57
   5   6  15    2.17    0.42
   5   7  15    0.18    0.34
  -5  -7  15   -0.49    0.41
   5  -7  16    0.20    0.41
   5  -6  16   -0.01    0.38
   5  -5  16    0.45    0.36
   5  -4  16    0.37    0.36
   5  -4  16    0.51    0.30
   5  -3  16    1.79    0.38
   5  -3  16    2.12    0.45
  -5   2 -16    1.52    0.32
   5  -2  16    1.67    0.40
   5  -2  16    1.71    0.25
   5  -2  16    1.08    0.35
  -5   1 -16    0.29    0.24
   5  -1 -16    0.17    0.17
   5  -1  16    0.51    0.34
   5  -1  16    0.62    0.29
   5  -1  16    0.33    0.22
  -5   1  16    0.11    0.22
  -5   0 -16   28.81    1.36
   5   0 -16   28.77    1.29
   5   0  16   28.82    1.56
   5   0  16   26.11    1.31
  -5   0  16   26.82    1.32
  -5  -1 -16    0.36    0.24
   5   1 -16    0.16    0.30
   5   1 -16    0.60    0.23
   5   1  16    0.56    0.26
   5   1  16    0.68    0.28
  -5  -1  16    0.43    0.23
   5   2 -16    1.60    0.30
  -5  -2 -16    1.65    0.30
   5   2  16    1.71    0.34
  -5  -2  16    1.36    0.30
   5   2  16    1.96    0.35
   5   3 -16    1.38    0.32
  -5  -3 -16    1.48    0.27
  -5  -3  16    1.49    0.29
  -5  -3  16    1.38    0.41
   5   3  16    1.61    0.36
   5   3  16    1.63    0.35
   5   4 -16    0.04    0.26
  -5  -4  16    0.59    0.23
   5   4  16    0.39    0.30
  -5  -4  16    0.47    0.38
   5   4  16    0.15    0.31
   5   5 -16    0.09    0.29
  -5  -5  16    1.61    0.48
  -5  -5  16    0.92    0.24
   5   5  16   -0.14    0.28
   5   6  16    0.83    0.38
  -5  -6  16    0.77    0.45
   5   7  16   -0.17    0.34
  -5  -7  16   -0.20    0.45
   5  -7  17    0.12    0.42
   5  -6  17    1.97    0.51
   5  -5  17    0.40    0.41
   5  -4  17    2.52    0.44
   5  -4  17    1.99    0.50
  -5   3 -17   -0.33    0.23
   5  -3  17    0.35    0.36
   5  -3  17    0.25    0.30
  -5   2 -17   34.07    1.56
   5  -2  17   31.30    1.66
   5  -2  17   32.75    1.77
   5  -2  17   29.52    1.41
  -5   1 -17    1.41    0.32
   5  -1 -17    1.40    0.22
   5  -1  17    1.22    0.27
   5  -1  17    0.91    0.38
  -5   1  17    1.01    0.28
   5  -1  17    1.20    0.35
  -5   0 -17   -0.14    0.22
   5   0 -17    0.07    0.19
   5   0  17   -0.08    0.21
  -5   0  17    0.08    0.20
   5   0  17   -0.16    0.28
   5   1 -17    1.09    0.28
   5   1 -17    1.28    0.40
  -5  -1 -17    0.88    0.29
   5   1  17    1.36    0.31
  -5  -1  17    0.87    0.28
   5   1  17    1.37    0.34
   5   2 -17   34.50    1.52
  -5  -2 -17   30.73    1.45
  -5  -2  17   30.41    1.47
   5   2  17   29.72    1.54
   5   2  17   30.04    1.50
  -5  -3 -17   -0.21    0.20
   5   3 -17   -0.09    0.23
   5   3  17    0.07    0.29
   5   3  17   -0.06    0.25
  -5  -3  17    0.02    0.22
   5   4 -17    1.33    0.34
  -5  -4  17    0.97    0.27
   5   4  17    1.13    0.36
   5   4  17    1.09    0.36
   5   5 -17    0.14    0.29
  -5  -5  17   -0.25    0.39
   5   5  17    0.14    0.34
  -5  -5  17    0.00    0.22
   5   6  17    2.89    0.50
  -5  -6  17    2.57    0.60
  -5  -7  17    0.64    0.52
   5   7  17    0.44    0.38
   5  -7  18   -0.28    0.43
   5  -6  18    1.28    0.48
   5  -5  18   -0.42    0.36
   5  -4  18   13.49    1.04
  -5   3 -18   -0.17    0.26
   5  -3  18    0.01    0.33
   5  -3  18   -0.17    0.27
  -5   2 -18    3.47    0.44
   5  -2  18    3.57    0.56
   5  -2  18    3.49    0.35
   5  -2  18    3.13    0.49
  -5   1 -18    5.09    0.49
   5  -1 -18    4.27    0.34
   5  -1  18    4.53    0.59
   5  -1  18    4.29    0.55
  -5   1  18    4.40    0.43
   5  -1  18    3.74    0.40
  -5   0 -18   17.17    0.95
   5   0 -18   16.79    0.86
   5   0  18   15.22    0.89
  -5   0  18   16.55    0.92
   5   1 -18    4.46    0.43
  -5  -1 -18    4.55    0.47
   5   1 -18    4.82    0.60
   5   1  18    4.54    0.48
  -5  -1  18    4.56    0.46
   5   1  18    3.68    0.44
  -5  -2 -18    3.53    0.41
   5   2 -18    3.88    0.43
  -5  -2  18    3.77    0.43
   5   2  18    3.98    0.47
   5   2  18    3.99    0.47
  -5  -3 -18    0.11    0.23
   5   3 -18   -0.14    0.24
   5   3  18   -0.01    0.29
   5   3  18    0.22    0.28
  -5  -3  18    0.06    0.23
   5   4 -18   12.57    0.84
  -5  -4  18   13.08    0.76
   5   4  18   12.84    0.86
   5   4  18   12.28    0.84
   5   5 -18   -0.02    0.30
   5   5  18    0.05    0.33
  -5  -5  18    0.06    0.23
   5   6  18    0.63    0.40
   5   7  18   -0.10    0.39
   5  -6  19    0.17    0.47
   5  -5  19    0.33    0.45
   5  -4  19    0.15    0.41
  -5   3 -19    0.40    0.31
   5  -3  19    0.16    0.37
   5  -3  19    0.25    0.32
  -5   2 -19    0.22    0.27
   5  -2  19    0.16    0.22
   5  -2  19   -0.15    0.34
   5  -2  19   -0.40    0.29
  -5   1 -19    0.62    0.27
   5  -1 -19    0.69    0.19
   5  -1  19    1.24    0.38
   5  -1  19    0.63    0.25
  -5   1  19    0.71    0.29
   5  -1  19    0.77    0.40
  -5   0 -19    0.15    0.27
   5   0 -19   -0.28    0.18
   5   0  19   -0.03    0.23
  -5   0  19   -0.14    0.22
   5   1 -19    0.48    0.24
  -5  -1 -19    1.19    0.32
   5   1  19    0.82    0.30
  -5  -1  19    0.86    0.29
  -5  -2 -19    0.04    0.22
   5   2 -19   -0.04    0.23
   5   2  19    0.21    0.28
   5   2  19   -0.10    0.28
  -5  -2  19    0.20    0.25
   5   3 -19   -0.40    0.22
  -5  -3 -19    0.08    0.23
  -5  -3  19   -0.10    0.23
   5   3  19   -0.05    0.31
   5   3  19   -0.06    0.31
   5   4 -19   -0.05    0.27
  -5  -4  19   -0.07    0.24
   5   4  19    0.24    0.32
   5   4  19   -0.15    0.31
   5   5 -19   -0.05    0.31
  -5  -5  19    0.15    0.25
   5   5  19    0.87    0.39
   5   6 -19   -0.17    0.34
   5   6  19   -0.01    0.39
   5  -6  20    0.00    0.47
   5  -5  20    0.68    0.50
   5  -4  20    5.32    0.76
  -5   3 -20    0.01    0.29
   5  -3  20    0.22    0.35
   5  -3  20   -0.09    0.41
  -5   2 -20    0.04    0.27
   5  -2  20   -0.18    0.20
   5  -2  20   -0.33    0.29
   5  -2  20   -0.12    0.34
  -5   1 -20    0.26    0.28
   5  -1  20    0.24    0.25
   5  -1  20    0.60    0.36
  -5   1  20    0.05    0.25
   5   0 -20   13.80    0.76
  -5   0 -20   13.28    0.84
   5   0  20   13.02    0.81
  -5   0  20   13.28    0.83
  -5  -1 -20    0.40    0.28
   5   1 -20    0.71    0.26
   5   1  20    0.45    0.30
  -5  -1  20    0.22    0.25
  -5  -2 -20   -0.16    0.23
   5   2 -20    0.06    0.24
  -5  -2  20   -0.11    0.23
   5   2  20    0.01    0.28
   5   2  20    0.03    0.30
  -5  -3 -20    0.21    0.25
   5   3 -20   -0.16    0.24
  -5  -3  20    0.12    0.25
   5   3  20    0.43    0.34
   5   3  20    0.19    0.34
   5   4 -20    4.37    0.55
   5   4  20    4.75    0.59
   5   4  20    5.21    0.60
  -5  -4  20    4.83    0.48
   5   5 -20    0.32    0.35
  -5  -5  20    0.68    0.28
   5   5  20    0.50    0.39
   5   6 -20   -0.01    0.38
   5   6  20    0.28    0.40
   5  -5  21   -0.05    0.48
   5  -4  21   -0.17    0.46
  -5   3 -21    0.39    0.34
   5  -3  21   -0.20    0.34
   5  -3  21    0.02    0.42
  -5   2 -21   18.13    1.07
   5  -2  21   17.56    1.18
   5  -2  21   17.00    0.91
  -5   1 -21    1.04    0.33
  -5   1  21    0.11    0.29
   5  -1  21   -0.07    0.35
   5  -1  21    0.27    0.26
   5   0 -21   -0.03    0.21
  -5   0 -21    0.29    0.28
  -5   0  21    0.01    0.25
   5   0  21    0.13    0.26
  -5  -1 -21    0.63    0.30
   5   1 -21    0.00    0.25
  -5  -1  21    0.40    0.29
   5   1  21    0.59    0.33
   5   2 -21   16.46    0.96
  -5  -2 -21   17.15    0.92
   5   2  21   16.52    0.99
  -5  -2  21   14.31    0.92
   5   3 -21    0.18    0.30
  -5  -3 -21    0.09    0.25
   5   3  21    0.37    0.35
   5   3  21    0.00    0.34
  -5  -3  21   -0.08    0.26
   5   4 -21   -0.10    0.31
   5   4  21    0.00    0.36
   5   4  21   -0.06    0.35
  -5  -4  21   -0.27    0.27
   5   5 -21    0.20    0.34
   5   5  21    0.02    0.38
  -5  -5  21    0.23    0.27
   5  -5  22   -0.25    0.50
   5  -4  22    1.14    0.59
  -5   3 -22    0.51    0.35
  -5   2 -22    0.26    0.31
   5  -2  22    0.11    0.25
  -5   1 -22    0.12    0.30
   5  -1  22    0.53    0.29
  -5   1  22    0.30    0.31
  -5   0 -22    3.13    0.48
   5   0 -22    3.67    0.40
   5   0  22    2.37    0.41
  -5   0  22    3.04    0.49
  -5   0  22    2.75    0.44
   5   1 -22    0.04    0.25
  -5  -1 -22   -0.01    0.27
  -5  -1  22    0.21    0.30
   5   1  22    0.02    0.30
  -5  -2 -22    0.12    0.26
   5   2 -22    0.04    0.28
   5   2  22    0.22    0.34
  -5  -2  22   -0.13    0.27
  -5  -3 -22    0.57    0.27
   5   3 -22    0.63    0.34
   5   3  22   -0.30    0.34
  -5  -3  22    0.55    0.32
   5   3  22   -0.44    0.34
   5   4 -22    1.68    0.42
   5   4  22    0.21    0.40
  -5  -4  22    1.16    0.34
   5   4  22    1.31    0.46
   5   5 -22    0.04    0.36
   5   5  22   -0.31    0.38
  -5   4  23    0.34    0.38
  -5   3 -23    0.36    0.36
  -5   2 -23    1.13    0.39
   5  -2  23    0.76    0.29
  -5   1 -23   -0.53    0.30
  -5   1  23    0.19    0.32
   5  -1  23   -0.13    0.28
  -5   1  23    0.34    0.36
  -5   0 -23    0.16    0.32
   5   0 -23   -0.11    0.23
  -5   0  23    0.39    0.33
   5   0  23   -0.45    0.25
  -5   0  23   -0.03    0.31
   5   1 -23   -0.14    0.25
  -5  -1 -23    0.45    0.31
  -5  -1  23    0.21    0.30
   5   1  23   -0.13    0.30
   5   2 -23    0.42    0.33
  -5  -2 -23    0.18    0.29
  -5  -2  23    0.87    0.35
   5   2  23    0.60    0.38
   5   3 -23   -0.02    0.31
  -5  -3 -23    0.25    0.27
   5   3  23   -0.09    0.39
  -5  -3  23    0.08    0.30
   5   4 -23    0.25    0.35
   5   4  23   -0.42    0.37
  -5  -4  23    0.58    0.33
   5   4  23    0.09    0.43
  -5   3 -24    0.67    0.40
  -5   3  24    0.14    0.37
  -5   2 -24    0.45    0.36
   5  -2  24    0.23    0.29
  -5   2  24   -0.01    0.35
  -5   1 -24    0.35    0.35
  -5   1  24    0.10    0.34
  -5   1  24    0.04    0.34
   5  -1  24   -0.04    0.28
   5   0 -24    3.25    0.40
  -5   0 -24    3.71    0.53
   5   0  24    2.94    0.47
  -5   0  24    3.37    0.51
   5   1 -24    0.31    0.29
  -5  -1 -24    0.50    0.31
   5   1  24    0.01    0.33
  -5  -1  24    0.07    0.32
   5   2 -24    0.23    0.32
  -5  -2 -24   -0.03    0.28
   5   2  24   -0.41    0.35
  -5  -2  24    0.13    0.32
   5   3 -24    0.01    0.33
  -5  -3 -24   -0.36    0.25
  -5  -3  24    0.20    0.32
   5   3  24   -0.13    0.40
  -5   2 -25    0.74    0.40
   5  -2  25    0.97    0.33
  -5   2  25    1.22    0.47
  -5   1 -25    0.23    0.39
  -5   1  25   -0.14    0.36
   5  -1  25   -0.07    0.30
  -5   1  25    0.05    0.38
   5   0 -25   -0.09    0.25
  -5   0 -25   -0.07    0.34
  -5   0  25   -0.19    0.34
   5   0  25   -0.25    0.32
   5   1 -25   -0.13    0.28
  -5  -1 -25   -0.10    0.30
  -5  -1  25    0.25    0.34
   5   1  25    0.16    0.35
   5   2 -25    0.29    0.34
  -5  -2 -25    0.94    0.34
   5   2  25    0.45    0.39
  -5  -2  25    0.94    0.38
   6  -9   0    0.21    0.29
   6  -4   0   68.22    2.98
   6  -3   0   17.56    0.89
   6  -2   0   32.96    1.50
   6  -1   0   14.55    0.72
   6  -1   0   15.93    0.73
  -6   1   0   15.98    0.78
   6  -1   0   15.43    0.77
   6   0   0   14.69    0.72
  -6   0   0   14.08    0.72
  -6   0   0   15.80    0.64
   6   0   0   13.39    0.71
   6   0   0   14.16    0.61
   6   1   0   13.75    0.68
  -6  -1   0   13.56    0.64
  -6  -1   0   13.93    0.68
   6   1   0   13.86    0.64
   6   1   0   14.07    0.72
  -6  -1   0   13.42    0.71
   6   2   0   33.26    1.40
   6   2   0   35.42    1.57
   6   2   0   33.69    1.44
  -6  -2   0   30.01    1.53
  -6  -2   0   32.44    1.43
  -6  -2   0   31.07    1.39
   6   3   0   15.91    0.75
  -6  -3   0   16.08    0.75
   6   3   0   15.94    0.77
  -6  -3   0   15.49    0.87
   6   3   0   16.18    0.87
   6   4   0   58.49    2.74
   6   4   0   59.95    2.52
   6   4   0   61.17    2.52
  -6  -4   0   59.03    2.77
  -6  -4   0   59.91    2.46
  -6  -5   0    2.65    0.39
   6   5   0    3.37    0.35
  -6  -6   0    3.63    0.49
  -6  -7   0   -0.09    0.31
  -6  -8   0    0.79    0.41
  -6  -9   0    0.33    0.40
   6  -9  -1   -0.17    0.26
   6  -9   1    0.08    0.28
   6  -8   1    1.06    0.28
   6  -5   1    0.15    0.12
   6  -4  -1   -0.04    0.14
   6  -4   1   -0.10    0.14
   6  -3  -1    2.83    0.29
   6  -3   1    3.17    0.30
   6  -2  -1   26.74    1.25
   6  -2   1   26.89    1.25
   6  -1  -1    0.51    0.13
  -6   1  -1    0.49    0.14
   6  -1  -1    0.60    0.10
   6  -1  -1    0.47    0.10
   6  -1   1    0.39    0.10
   6  -1   1    0.44    0.12
   6   0  -1    0.04    0.05
  -6   0  -1   -0.05    0.10
   6   0  -1   -0.02    0.08
   6   0  -1   -0.02    0.08
  -6   0  -1   -0.03    0.09
  -6   0  -1   -0.12    0.07
   6   0   1   -0.11    0.08
   6   0   1   -0.11    0.06
   6   0   1   -0.04    0.09
   6   0   1   -0.02    0.06
  -6   0   1    0.10    0.11
  -6   0   1    0.01    0.07
  -6  -1  -1    0.52    0.12
   6   1  -1    0.33    0.11
  -6  -1  -1    0.38    0.13
   6   1  -1    0.55    0.14
  -6  -1  -1    0.45    0.14
   6   1  -1    0.36    0.11
   6   1   1    0.40    0.11
  -6  -1   1    0.59    0.12
  -6  -1   1    0.45    0.14
  -6  -1   1    0.20    0.11
   6   1   1    0.61    0.14
   6   1   1    0.77    0.17
   6   2  -1   23.22    1.07
  -6  -2  -1   22.17    1.16
   6   2  -1   24.63    1.06
   6   2  -1   24.50    1.18
  -6  -2  -1   25.72    1.09
  -6  -2  -1   23.21    1.05
  -6  -2   1   22.64    1.04
   6   2   1   24.98    1.08
   6   2   1   24.72    1.18
  -6  -2   1   22.77    1.07
   6   2   1   23.44    1.05
  -6  -2   1   23.43    1.17
   6   3  -1    2.51    0.31
  -6  -3  -1    2.25    0.24
  -6  -3  -1    2.15    0.30
   6   3  -1    2.52    0.20
   6   3  -1    2.25    0.24
  -6  -3   1    2.60    0.24
  -6  -3   1    2.45    0.21
  -6  -3   1    2.16    0.30
   6   4  -1   -0.18    0.19
   6   4  -1   -0.02    0.09
   6   4  -1   -0.01    0.16
  -6  -4  -1   -0.27    0.20
  -6  -4  -1   -0.38    0.12
  -6  -4   1   -0.12    0.12
   6   4   1   -0.22    0.15
   6   4   1   -0.62    0.16
   6   4   1   -0.06    0.10
  -6  -4   1   -0.18    0.19
   6   5  -1    2.27    0.30
  -6  -5   1    2.15    0.35
  -6  -6  -1    5.42    0.59
  -6  -6   1    6.77    0.60
  -6  -7  -1    0.06    0.32
  -6  -7   1   -0.01    0.31
  -6  -8  -1    0.19    0.36
  -6  -8   1    0.70    0.39
  -6  -9  -1   -0.15    0.40
  -6  -9   1    0.37    0.42
   6  -9  -2    0.16    0.27
   6  -9   2    0.00    0.30
   6  -8  -2   -0.12    0.21
   6  -8   2    0.26    0.26
   6  -7   2    0.03    0.22
   6  -6   2    0.24    0.20
   6  -5   2    0.03    0.15
   6  -4  -2   -0.10    0.14
   6  -4   2   -0.20    0.13
   6  -3  -2   25.45    1.19
   6  -3   2   23.08    1.15
   6  -2  -2    7.87    0.49
   6  -1  -2   34.98    1.60
   6  -1  -2   36.34    1.60
   6  -1  -2   35.60    1.60
   6  -1   2   36.55    1.62
   6  -1   2   35.63    1.60
   6   0  -2    2.15    0.14
   6   0  -2    1.98    0.20
   6   0  -2    2.36    0.21
  -6   0   2    2.06    0.22
  -6   0   2    2.08    0.17
  -6  -1  -2   32.69    1.43
   6   1  -2   33.87    1.42
   6   1  -2   33.89    1.49
  -6  -1  -2   33.79    1.57
   6   1  -2   32.98    1.57
  -6  -1  -2   35.13    1.50
   6   1   2   33.39    1.50
  -6  -1   2   34.02    1.43
   6   1   2   33.42    1.58
   6   1   2   34.31    1.42
  -6  -1   2   33.58    1.56
  -6  -1   2   33.77    1.49
  -6  -2  -2    7.33    0.42
  -6  -2  -2    7.00    0.48
   6   2  -2    9.16    0.52
   6   2   2    7.19    0.42
   6   2   2    7.27    0.43
   6   2   2    6.61    0.48
  -6  -2   2    8.70    0.42
   6   3  -2   23.18    1.15
  -6  -3  -2   22.01    1.14
  -6  -3  -2   21.89    0.99
   6   3  -2   22.20    0.98
   6   3  -2   22.88    1.02
  -6  -3   2   20.58    0.98
  -6  -3   2   23.04    0.98
  -6  -3   2   21.13    1.12
   6   3   2   21.55    1.13
   6   3   2   22.05    1.01
   6   3   2   22.20    1.02
  -6  -4  -2   -0.36    0.18
   6   4  -2   -0.16    0.13
  -6  -4  -2   -0.31    0.12
   6   4  -2   -0.10    0.17
   6   4   2   -0.10    0.12
  -6  -4   2    0.14    0.13
   6   4   2   -0.08    0.15
   6   4   2   -0.29    0.18
  -6  -4   2    0.11    0.20
  -6  -5  -2    0.10    0.23
   6   5  -2    0.29    0.20
  -6  -5   2   -0.27    0.22
   6   5   2    0.14    0.18
   6   5   2   -0.05    0.12
  -6  -6  -2   -0.48    0.26
  -6  -6   2    0.20    0.29
  -6  -7  -2   -0.10    0.31
  -6  -7   2   -0.21    0.30
  -6  -8  -2    0.37    0.38
  -6  -8   2   -0.07    0.34
  -6  -9  -2    0.20    0.41
  -6  -9   2    0.57    0.45
   6  -9  -3    0.24    0.28
   6  -9   3    0.19    0.29
   6  -8  -3   -0.03    0.22
   6  -8   3    0.04    0.24
   6  -7   3   -0.17    0.20
   6  -6   3    0.09    0.22
   6  -5   3    6.66    0.48
   6  -4   3    0.03    0.15
   6  -3   3   18.23    0.92
   6  -2  -3  106.74    4.41
   6  -2   3  101.83    4.39
   6  -2   3  103.15    4.51
   6  -1  -3   42.95    1.95
   6  -1  -3   47.43    1.96
   6  -1   3   43.03    1.95
   6  -1   3   42.94    1.98
  -6   0  -3    0.03    0.09
   6   0  -3   -0.05    0.10
   6   0  -3   -0.03    0.08
   6   0  -3   -0.06    0.06
   6   0   3   -0.03    0.09
   6   0   3    0.06    0.11
  -6   0   3   -0.03    0.10
  -6   0   3   -0.08    0.08
   6   0   3   -0.10    0.07
   6   1  -3   40.90    1.84
  -6  -1  -3   39.39    1.83
  -6  -1  -3   40.55    1.68
   6   1  -3   39.66    1.74
  -6  -1  -3   39.15    1.75
   6   1  -3   40.47    1.67
   6   1   3   39.89    1.76
   6   1   3   39.65    1.67
  -6  -1   3   38.44    1.82
  -6  -1   3   40.25    1.74
  -6  -1   3   40.22    1.67
   6   1   3   39.48    1.84
  -6  -2  -3   91.72    3.78
   6   2  -3   92.97    3.78
   6   2  -3   93.39    3.89
  -6  -2  -3   89.99    4.12
   6   2  -3   96.27    4.14
   6   2   3   90.01    4.12
   6   2   3   94.89    3.92
  -6  -2   3   94.89    3.78
   6   2   3   93.37    3.78
  -6  -2   3   89.72    4.12
  -6  -2   3   95.18    3.89
   6   3  -3   17.16    0.83
  -6  -3  -3   17.58    0.81
   6   3  -3   17.32    0.79
   6   3  -3   16.25    0.93
  -6  -3  -3   17.48    0.94
  -6  -3   3   17.20    0.79
   6   3   3   17.67    0.84
  -6  -3   3   17.66    0.81
  -6  -3   3   16.58    0.93
   6   3   3   17.82    0.94
   6   3   3   17.77    0.83
  -6  -4  -3   -0.33    0.12
   6   4  -3   -0.23    0.18
   6   4  -3   -0.06    0.15
  -6  -4  -3   -0.16    0.20
   6   4   3   -0.04    0.12
  -6  -4   3   -0.10    0.12
   6   4   3   -0.05    0.19
  -6  -4   3   -0.14    0.18
   6   4   3   -0.22    0.16
   6   4   3   -0.03    0.16
  -6  -5  -3    5.64    0.51
   6   5  -3    5.00    0.42
   6   5   3    4.73    0.35
   6   5   3    4.80    0.41
   6   5   3    5.12    0.45
  -6  -5   3    4.31    0.49
  -6  -6  -3    0.44    0.31
  -6  -6   3    0.07    0.28
  -6  -7  -3    0.19    0.32
  -6  -7   3    0.90    0.35
  -6  -8  -3    0.09    0.35
  -6  -8   3   -0.22    0.35
  -6  -9  -3   -0.26    0.38
  -6  -9   3    0.24    0.42
   6  -9  -4   -0.03    0.27
   6  -9   4    0.30    0.33
   6  -8   4   -0.12    0.27
   6  -7   4    0.87    0.26
   6  -6   4   -0.11    0.19
   6  -5   4    2.10    0.29
   6  -5   4    1.88    0.23
   6  -4   4   10.01    0.62
   6  -4   4   10.04    0.56
   6  -4   4   11.38    0.57
   6  -3   4    0.20    0.12
   6  -3   4    0.30    0.15
   6  -2  -4   22.96    1.11
   6  -2  -4   23.28    1.03
   6  -2   4   22.32    1.07
   6  -2   4   22.20    1.09
   6  -1  -4    5.94    0.35
   6  -1  -4    5.98    0.40
   6  -1   4    5.45    0.37
   6  -1   4    6.07    0.39
   6   0  -4   46.03    1.97
  -6   0  -4   44.24    1.87
   6   0  -4   45.48    2.04
   6   0   4   43.36    2.04
   6   0   4   45.65    1.98
   6   0   4   44.63    1.84
   6   1  -4    5.70    0.34
  -6  -1  -4    7.46    0.43
  -6  -1  -4    5.61    0.35
   6   1  -4    5.57    0.41
   6   1  -4    5.63    0.36
   6   1   4    6.02    0.39
  -6  -1   4    5.95    0.40
  -6  -1   4    5.36    0.37
   6   1   4    5.86    0.34
   6   1   4    5.30    0.40
  -6  -1   4    6.42    0.35
   6   2  -4   19.28    0.90
   6   2  -4   20.18    1.02
  -6  -2  -4   19.62    0.90
   6   2  -4   20.28    0.91
  -6  -2  -4   18.69    1.00
   6   2   4   19.80    0.90
  -6  -2   4   19.97    0.91
   6   2   4   19.18    1.01
  -6  -2   4   18.55    1.00
   6   2   4   20.30    0.95
  -6  -2   4   19.22    0.89
   6   3  -4    0.18    0.15
  -6  -3  -4    0.18    0.19
  -6  -3  -4    0.25    0.14
   6   3  -4    0.13    0.18
   6   3   4   -0.05    0.18
  -6  -3   4    0.06    0.10
   6   3   4   -0.11    0.16
  -6  -3   4    0.09    0.18
  -6  -3   4    0.30    0.13
   6   3   4    0.06    0.15
   6   3   4    0.04    0.13
   6   4  -4   10.64    0.70
  -6  -4  -4   11.70    0.54
  -6  -4  -4   10.72    0.70
   6   4  -4    9.87    0.60
   6   4   4   11.03    0.60
  -6  -4   4    9.81    0.55
   6   4   4   10.32    0.62
  -6  -4   4   10.41    0.70
   6   4   4   11.63    0.61
   6   4   4   10.58    0.68
  -6  -5  -4    1.45    0.34
   6   5  -4    2.10    0.30
   6   5   4    2.19    0.34
  -6  -5   4    1.01    0.31
   6   5   4    1.87    0.29
  -6  -6  -4    0.12    0.27
  -6  -6   4   -0.09    0.30
   6   6   4   -0.02    0.27
  -6  -7  -4    0.52    0.34
  -6  -7   4    0.61    0.36
   6   7   4    0.51    0.32
  -6  -8  -4    0.01    0.35
  -6  -8   4    0.33    0.37
  -6  -9  -4   -0.04    0.39
  -6  -9   4   -0.24    0.40
   6  -9  -5   -0.03    0.27
   6  -9   5   -0.46    0.29
   6  -8  -5    0.71    0.26
   6  -8   5    0.33    0.30
   6  -7   5   -0.08    0.24
   6  -6   5    1.32    0.27
   6  -5   5    0.72    0.22
   6  -5   5    0.34    0.18
   6  -4   5   12.17    0.70
   6  -4   5   12.18    0.66
   6  -3   5    0.08    0.13
   6  -3   5   -0.18    0.11
   6  -2  -5    4.70    0.31
   6  -2   5    5.03    0.37
   6  -2   5    5.29    0.36
   6  -1  -5   28.94    1.27
  -6   1  -5   25.61    1.15
   6  -1   5   27.51    1.27
   6  -1   5   26.25    1.28
   6   0  -5   -0.03    0.07
  -6   0  -5    0.14    0.10
   6   0  -5   -0.08    0.10
   6   0  -5   -0.08    0.07
  -6   0   5   -0.03    0.08
   6   0   5    0.15    0.11
   6   0   5   -0.04    0.12
  -6   0   5    0.02    0.11
   6   1  -5   28.13    1.17
   6   1  -5   27.40    1.31
  -6  -1  -5   26.64    1.18
  -6  -1   5   26.70    1.17
   6   1   5   26.22    1.16
   6   1   5   24.42    1.24
  -6  -1   5   27.56    1.23
   6   1   5   26.39    1.30
  -6  -1   5   27.01    1.29
  -6  -2  -5    3.93    0.36
   6   2  -5    4.01    0.36
  -6  -2  -5    3.98    0.30
   6   2  -5    3.71    0.30
   6   2   5    3.61    0.35
  -6  -2   5    3.78    0.29
  -6  -2   5    3.86    0.35
   6   2   5    4.22    0.31
  -6  -2   5    3.89    0.29
   6   2   5    3.52    0.29
   6   2   5    3.97    0.32
  -6  -3  -5   -0.29    0.11
   6   3  -5    0.10    0.14
   6   3  -5    0.16    0.19
  -6  -3  -5   -0.12    0.17
   6   3   5   -0.11    0.12
  -6  -3   5    0.21    0.11
  -6  -3   5    0.28    0.19
  -6  -3   5   -0.06    0.12
   6   3   5   -0.02    0.17
   6   3   5   -0.06    0.16
   6   3   5   -0.04    0.13
   6   4  -5   10.70    0.69
   6   4  -5   11.22    0.62
  -6  -4  -5   10.34    0.69
  -6  -4  -5   10.45    0.53
  -6  -4   5   10.61    0.70
   6   4   5   10.57    0.60
   6   4   5    9.47    0.61
  -6  -4   5   10.75    0.55
   6   4   5    9.72    0.59
  -6  -5  -5    0.23    0.29
  -6  -5   5    0.28    0.26
   6   5   5    0.38    0.22
   6   5   5    0.44    0.19
   6   5   5    0.27    0.25
  -6  -6  -5    1.14    0.36
   6   6   5    0.94    0.32
  -6  -6   5    1.03    0.35
  -6  -7  -5   -0.02    0.31
  -6  -7   5    0.25    0.34
   6   7   5    0.36    0.30
  -6  -8  -5    0.04    0.36
  -6  -8   5    0.77    0.39
  -6  -9  -5    0.17    0.40
  -6  -9   5   -0.18    0.42
   6  -9  -6    0.07    0.28
   6  -9   6    0.19    0.33
   6  -8  -6    0.33    0.25
   6  -8   6    0.33    0.28
   6  -7  -6    1.60    0.27
   6  -7   6    1.61    0.35
   6  -6   6   -0.01    0.24
   6  -5   6    0.02    0.19
   6  -5   6   -0.06    0.16
   6  -4  -6    8.35    0.45
   6  -4   6    8.04    0.54
   6  -4   6    7.54    0.51
   6  -3  -6   11.80    0.59
   6  -3   6   10.61    0.62
   6  -3   6   10.92    0.65
   6  -2  -6    3.97    0.29
   6  -2   6    3.64    0.33
   6  -2   6    3.47    0.31
   6  -1  -6    0.94    0.16
  -6   1  -6    0.36    0.12
   6  -1   6    0.50    0.17
   6  -1   6    0.85    0.19
   6   0  -6    2.78    0.20
   6   0  -6    2.91    0.28
  -6   0  -6    2.92    0.25
   6   0   6    2.87    0.29
   6   0   6    2.25    0.21
  -6   0   6    2.61    0.25
  -6   0   6    2.52    0.22
   6   0   6    2.95    0.29
  -6  -1  -6    0.76    0.16
   6   1  -6    0.59    0.14
   6   1  -6    0.51    0.17
  -6  -1   6    0.61    0.18
   6   1   6    0.63    0.18
   6   1   6    0.90    0.16
  -6  -1   6    0.52    0.14
   6   2  -6    4.59    0.32
   6   2  -6    4.02    0.37
  -6  -2  -6    3.95    0.38
  -6  -2  -6    3.52    0.29
   6   2   6    3.88    0.37
  -6  -2   6    3.87    0.31
  -6  -2   6    4.77    0.31
  -6  -2   6    3.95    0.37
   6   2   6    3.72    0.33
   6   2   6    3.94    0.31
   6   2   6    3.41    0.32
   6   3  -6   10.48    0.68
  -6  -3  -6    9.52    0.65
   6   3  -6    9.65    0.58
  -6  -3  -6   10.41    0.55
   6   3   6   10.42    0.60
  -6  -3   6   10.52    0.54
  -6  -3   6   11.92    0.70
   6   3   6   10.89    0.68
   6   3   6   10.16    0.59
   6   3   6   10.70    0.58
  -6  -3   6   10.71    0.56
  -6  -4  -6    8.43    0.60
  -6  -4  -6    7.54    0.43
   6   4  -6    7.04    0.50
   6   4   6    7.75    0.51
  -6  -4   6    7.74    0.45
  -6  -4   6    7.45    0.59
   6   4   6    7.89    0.50
   6   4   6    8.33    0.51
   6   5  -6    1.56    0.28
  -6  -5  -6   -0.51    0.23
  -6  -5   6    1.68    0.34
   6   5   6    0.24    0.20
   6   5   6    0.02    0.25
   6   5   6    0.22    0.22
  -6  -6  -6    0.13    0.29
  -6  -6   6    0.04    0.30
   6   6   6    0.50    0.28
  -6  -7  -6    2.09    0.43
  -6  -7   6    1.53    0.42
   6   7   6    2.21    0.41
  -6  -8  -6    0.15    0.37
  -6  -8   6    0.01    0.38
   6   8   6   -0.10    0.36
  -6  -9  -6    0.13    0.42
  -6  -9   6    0.18    0.43
   6  -9  -7    0.03    0.27
   6  -9   7   -0.42    0.30
   6  -8  -7    0.47    0.26
   6  -8   7    0.31    0.32
   6  -7  -7    2.64    0.33
   6  -7   7    1.96    0.37
   6  -6  -7    0.69    0.22
   6  -6   7    0.89    0.29
   6  -5  -7    1.49    0.24
   6  -5   7    1.80    0.28
   6  -5   7    1.66    0.30
   6  -4  -7    0.25    0.16
   6  -4   7    0.22    0.18
   6  -4   7    0.00    0.17
   6  -3  -7    0.05    0.15
   6  -3   7    0.14    0.15
   6  -3   7    0.04    0.16
  -6   2  -7    1.23    0.16
   6  -2  -7    1.14    0.20
   6  -2   7    1.18    0.22
   6  -2   7    0.94    0.22
   6  -1  -7   13.24    0.69
  -6   1  -7   11.61    0.60
   6  -1   7   11.80    0.70
   6  -1   7   12.53    0.70
  -6   1   7   12.56    0.58
   6   0  -7    0.04    0.09
   6   0  -7    0.30    0.15
  -6   0  -7    0.04    0.11
   6   0   7    0.06    0.10
   6   0   7    0.02    0.13
   6   0   7    0.16    0.15
   6   1  -7   11.74    0.63
   6   1  -7   12.96    0.75
  -6  -1  -7   15.08    0.68
   6   1   7   13.15    0.76
  -6  -1   7   13.56    0.73
   6   1   7   12.35    0.64
  -6  -1   7   13.03    0.64
   6   1   7   12.01    0.65
   6   1   7   13.29    0.72
  -6  -2  -7    1.03    0.18
   6   2   7    1.10    0.21
  -6  -2   7    0.94    0.18
  -6  -2   7    0.90    0.22
   6   2   7    1.11    0.23
   6   2   7    0.81    0.20
   6   2   7    1.00    0.18
   6   3  -7    0.01    0.20
  -6  -3  -7    0.09    0.14
  -6  -3  -7    0.28    0.23
   6   3  -7   -0.13    0.15
   6   3   7    0.16    0.20
  -6  -3   7   -0.03    0.19
  -6  -3   7    0.21    0.13
   6   3   7   -0.05    0.15
   6   3   7   -0.09    0.17
  -6  -3   7    0.29    0.15
  -6  -4  -7    0.54    0.25
  -6  -4  -7    0.02    0.14
   6   4  -7    0.10    0.18
  -6  -4   7   -0.13    0.22
   6   4   7    0.21    0.21
   6   4   7    0.20    0.18
  -6  -4   7    0.04    0.14
   6   5  -7    1.80    0.32
  -6  -5  -7    1.41    0.37
   6   5   7    1.48    0.30
  -6  -5   7    1.74    0.39
  -6  -5   7    1.81    0.21
   6   5   7    1.28    0.31
  -6  -6  -7    0.93    0.35
  -6  -6   7    1.50    0.40
   6   6   7    1.16    0.32
  -6  -7  -7    2.18    0.48
   6   7   7    2.25    0.42
  -6  -7   7    1.85    0.47
  -6  -8  -7    0.08    0.37
   6   8   7    0.13    0.36
  -6  -8   7   -0.38    0.38
  -6  -9  -7    0.15    0.43
  -6  -9   7   -0.01    0.43
   6  -9  -8    0.09    0.29
   6  -9   8   -0.10    0.32
   6  -8  -8    0.04    0.27
   6  -8   8    0.03    0.31
   6  -7  -8   -0.03    0.22
   6  -7   8    0.07    0.25
   6  -6  -8    2.27    0.31
   6  -6   8    1.89    0.35
   6  -5   8    2.90    0.36
   6  -5   8    3.22    0.39
   6  -4  -8    2.69    0.31
   6  -4   8    2.92    0.33
   6  -4   8    2.76    0.34
   6  -3  -8    2.14    0.27
   6  -3   8    1.96    0.28
   6  -3   8    2.51    0.30
   6  -2  -8   24.87    1.22
  -6   1  -8   39.74    1.73
   6  -1   8   42.25    1.67
   6  -1   8   40.90    1.92
  -6   1   8   39.86    1.70
   6  -1   8   41.06    1.87
   6  -1   8   39.56    1.67
  -6   0  -8    1.17    0.19
   6   0  -8    1.33    0.16
  -6   0   8    1.22    0.21
   6   0   8    1.36    0.23
  -6   0   8    1.26    0.17
   6   0   8    1.21    0.18
   6   0   8    1.49    0.25
   6   1  -8   37.98    1.85
   6   1  -8   38.83    1.67
  -6  -1  -8   38.56    1.68
   6   1   8   38.49    1.86
  -6  -1   8   40.16    1.67
  -6  -1   8   40.24    1.85
   6   1   8   38.24    1.66
   6   1   8   39.39    1.74
   6   1   8   37.48    1.78
   6   2  -8   19.86    1.06
  -6  -2  -8   18.26    0.92
   6   2  -8   19.81    0.94
   6   2   8   20.04    0.93
  -6  -2   8   18.67    1.04
   6   2   8   19.62    0.97
   6   2   8   18.96    0.99
   6   2   8   19.14    1.05
  -6  -2   8   19.91    0.92
   6   3  -8    1.38    0.29
  -6  -3  -8    2.10    0.33
   6   3  -8    1.78    0.27
  -6  -3  -8    1.71    0.23
   6   3   8    1.74    0.25
  -6  -3   8    1.57    0.23
   6   3   8    1.79    0.31
   6   3   8    1.94    0.28
   6   4  -8    2.42    0.32
  -6  -4  -8    2.02    0.37
  -6  -4  -8    2.54    0.25
  -6  -4   8    2.05    0.25
   6   4   8    2.19    0.31
   6   4   8    2.46    0.33
  -6  -4   8    1.88    0.36
   6   5  -8    3.26    0.39
  -6  -5  -8    2.69    0.43
   6   5   8    2.94    0.37
  -6  -5   8    3.07    0.27
   6   5   8    2.94    0.39
  -6  -5   8    3.09    0.47
  -6  -6  -8    1.86    0.41
   6   6   8    1.17    0.33
  -6  -6   8    1.73    0.42
  -6  -7  -8   -0.42    0.31
  -6  -7   8    0.09    0.35
   6   7   8    0.15    0.32
  -6  -8  -8   -0.28    0.35
  -6  -8   8    0.28    0.44
   6   8   8    0.29    0.37
  -6  -9  -8    0.52    0.47
   6   9   8    0.45    0.44
  -6  -9   8   -0.68    0.41
   6  -9   9    0.31    0.36
   6  -8   9    0.41    0.34
   6  -7   9   -0.34    0.26
   6  -6   9    1.53    0.34
   6  -5   9    1.73    0.30
   6  -5   9    1.32    0.31
   6  -4   9   -0.04    0.19
   6  -4   9   -0.03    0.17
   6  -3   9    3.22    0.35
   6  -3   9    3.01    0.35
  -6   2  -9    2.27    0.24
   6  -2  -9    2.56    0.31
   6  -2   9    2.40    0.32
   6  -2   9    1.85    0.30
  -6   1  -9    7.60    0.46
   6  -1   9    7.33    0.53
   6  -1   9    7.27    0.54
   6  -1   9    7.86    0.40
   6   0  -9    0.08    0.10
  -6   0  -9    0.11    0.13
  -6   0   9   -0.12    0.09
  -6   0   9   -0.17    0.13
   6   0   9    0.08    0.14
   6   0   9    0.41    0.13
   6   0   9    0.36    0.17
   6   1  -9    7.31    0.55
  -6  -1  -9    7.51    0.47
   6   1  -9    7.02    0.44
   6   1   9    7.42    0.51
   6   1   9    7.83    0.46
   6   1   9    7.36    0.47
  -6  -1   9    6.96    0.52
  -6  -1   9    7.82    0.46
   6   1   9    7.38    0.55
   6   2  -9    1.83    0.24
  -6  -2  -9    1.71    0.24
   6   2  -9    1.79    0.30
  -6  -2   9    1.72    0.23
   6   2   9    2.21    0.26
  -6  -2   9    1.62    0.29
   6   2   9    2.14    0.32
   6   3  -9    2.61    0.32
   6   3  -9    3.01    0.38
  -6  -3  -9    2.75    0.27
   6   3   9    2.89    0.32
   6   3   9    1.99    0.28
  -6  -3   9    2.23    0.35
   6   3   9    2.65    0.37
  -6  -3   9    2.72    0.28
  -6  -4  -9    0.08    0.16
   6   4  -9    0.05    0.21
  -6  -4  -9    0.68    0.28
   6   4   9    0.20    0.21
  -6  -4   9    0.16    0.27
   6   4   9    0.26    0.20
  -6  -4   9    0.06    0.17
   6   5  -9    1.31    0.33
  -6  -5  -9    1.74    0.41
   6   5   9    1.37    0.32
  -6  -5   9    2.11    0.43
   6   5   9    1.29    0.31
  -6  -5   9    1.88    0.24
  -6  -6  -9    1.22    0.39
   6   6   9    1.44    0.37
  -6  -6   9    2.00    0.46
  -6  -7  -9    0.04    0.32
   6   7   9   -0.07    0.31
  -6  -7   9   -0.04    0.37
  -6  -8  -9    0.73    0.43
   6   8   9    0.45    0.39
  -6  -8   9    0.18    0.42
  -6  -9  -9   -0.18    0.42
   6   9   9   -0.08    0.43
  -6  -9   9    0.08    0.46
   6  -8  10    1.18    0.41
   6  -7  10    0.01    0.29
   6  -6  10    0.09    0.28
   6  -5  10    1.59    0.31
   6  -5  10    1.27    0.33
   6  -4  10    0.50    0.23
   6  -4  10    0.60    0.26
   6  -3  10    0.12    0.19
   6  -3  10    0.20    0.19
  -6   2 -10    0.16    0.15
  -6   2  10   -0.02    0.11
   6  -2  10   -0.01    0.19
   6  -2  10    0.55    0.20
  -6   1 -10    0.44    0.17
  -6   1  10    0.49    0.14
   6  -1  10    0.38    0.14
   6  -1  10    0.48    0.21
   6  -1  10    0.56    0.22
   6   0 -10   54.32    2.23
  -6   0 -10   54.69    2.29
  -6   0  10   55.83    2.27
   6   0  10   51.54    2.42
   6   0  10   52.56    2.52
  -6   0  10   54.82    2.47
   6   0  10   49.99    2.24
   6   0  10   55.61    2.35
   6   1 -10    1.52    0.21
   6   1  10    0.47    0.22
   6   1  10    0.51    0.20
   6   1  10    0.39    0.20
   6   2 -10    0.29    0.16
   6   2 -10    0.43    0.23
  -6  -2 -10    0.17    0.15
   6   2  10   -0.04    0.18
  -6  -2  10    0.23    0.20
  -6  -2  10    0.02    0.15
   6   2  10    0.07    0.20
   6   2  10    0.21    0.16
  -6  -3 -10    0.36    0.16
   6   3 -10    0.15    0.24
   6   3  10   -0.09    0.16
  -6  -3  10    0.11    0.16
  -6  -3  10    0.28    0.25
   6   3  10   -0.05    0.19
  -6  -4 -10    0.65    0.19
   6   4 -10    0.52    0.26
  -6  -4  10    0.57    0.29
   6   4  10    0.30    0.23
   6   4  10    0.13    0.23
  -6  -4  10    0.62    0.20
   6   5 -10    1.11    0.32
  -6  -5 -10    1.07    0.39
   6   5  10    1.58    0.32
  -6  -5  10    1.13    0.22
   6   5  10    1.32    0.32
  -6  -5  10    1.40    0.41
  -6  -6 -10   -0.10    0.30
  -6  -6  10   -0.12    0.34
   6   6  10   -0.15    0.27
  -6  -7 -10    0.08    0.37
   6   7  10    0.14    0.32
  -6  -7  10    0.30    0.39
  -6  -8 -10    1.19    0.48
   6   8  10    1.12    0.42
  -6  -8  10    0.96    0.48
   6  -8  11    0.24    0.36
   6  -7  11    1.68    0.41
   6  -6  11    0.48    0.33
   6  -5  11   -0.19    0.27
   6  -5  11    0.06    0.20
   6  -4  11    7.52    0.62
   6  -4  11    7.72    0.58
   6  -3  11    3.40    0.40
   6  -3  11    4.11    0.45
  -6   2 -11    2.00    0.28
   6  -2  11    3.02    0.36
   6  -2  11    3.13    0.39
  -6   1 -11   17.04    0.84
   6  -1  11   16.59    0.95
  -6   1  11   16.03    0.79
   6  -1  11   15.97    0.77
   6  -1  11   15.52    0.91
   6   0 -11   -0.02    0.12
   6   0  11    0.18    0.17
  -6   0  11   -0.27    0.17
   6   0  11    0.09    0.19
   6   0  11   -0.10    0.15
  -6   0  11   -0.24    0.13
   6   0  11    0.13    0.14
   6   1 -11   16.58    0.82
  -6  -1 -11   16.16    0.84
   6   1 -11   18.19    0.98
   6   1  11   16.26    0.83
  -6  -1  11   16.05    0.83
   6   1  11   17.89    0.88
  -6  -1  11   16.36    0.95
   6   1  11   15.75    0.96
  -6  -2 -11    2.43    0.29
   6   2 -11    2.63    0.30
   6   2 -11    2.63    0.38
  -6  -2  11    2.93    0.38
   6   2  11    2.77    0.38
   6   2  11    2.41    0.32
   6   2  11    2.77    0.31
  -6  -2  11    2.64    0.29
   6   3 -11    4.23    0.40
  -6  -3 -11    3.70    0.34
   6   3 -11    3.90    0.48
  -6  -3  11    4.35    0.49
  -6  -3  11    3.94    0.36
   6   3  11    4.01    0.39
   6   3  11    4.48    0.41
  -6  -4 -11    7.03    0.44
   6   4 -11    6.95    0.54
   6   4  11    7.23    0.54
  -6  -4  11    8.28    0.67
   6   4  11    6.90    0.52
  -6  -4  11    7.41    0.48
   6   5 -11   -0.44    0.23
  -6  -5  11   -0.05    0.17
  -6  -5  11   -0.18    0.30
   6   5  11    0.53    0.27
   6   5  11   -0.11    0.24
  -6  -6 -11    0.28    0.36
   6   6  11    0.19    0.31
  -6  -6  11    0.76    0.38
  -6  -7 -11    1.90    0.49
  -6  -7  11    2.01    0.50
   6   7  11    1.80    0.42
  -6  -8 -11   -0.12    0.42
   6   8  11    0.12    0.37
  -6  -8  11    0.31    0.46
   6  -8  12   -0.30    0.35
   6  -7  12    0.40    0.34
   6  -6  12    1.01    0.37
   6  -5  12    0.31    0.30
   6  -4  12    8.49    0.69
   6  -4  12    8.93    0.64
   6  -3  12    2.34    0.39
   6  -3  12    2.24    0.35
  -6   2 -12   13.24    0.72
   6  -2  12   14.23    0.82
   6  -2  12   11.29    0.82
  -6   1 -12    9.23    0.56
   6  -1  12    8.53    0.62
   6  -1  12    8.98    0.65
   6  -1  12    8.50    0.49
  -6   1  12    9.05    0.53
   6   0 -12    9.60    0.53
  -6   0 -12    9.79    0.58
   6   0  12    9.28    0.55
   6   0  12    8.90    0.64
  -6   0  12   10.08    0.57
   6   0  12    9.72    0.69
   6   0  12   10.18    0.58
   6   1 -12    8.28    0.64
   6   1 -12    8.37    0.52
  -6  -1 -12    8.26    0.55
  -6  -1  12    9.25    0.54
   6   1  12    8.88    0.54
   6   1  12    8.95    0.56
   6   1  12    9.32    0.67
  -6  -1  12    9.43    0.65
   6   2 -12   12.16    0.72
  -6  -2 -12   14.34    0.72
   6   2 -12   12.81    0.85
  -6  -2  12   12.58    0.84
   6   2  12   14.13    0.76
  -6  -2  12   12.77    0.71
   6   2  12   12.13    0.71
   6   2  12   13.19    0.85
   6   3 -12    2.00    0.30
  -6  -3 -12    2.08    0.28
  -6  -3  12    2.30    0.29
   6   3  12    1.65    0.32
  -6  -3  12    1.69    0.37
   6   3  12    2.35    0.33
  -6  -4 -12    8.06    0.49
  -6  -4  12    8.36    0.53
   6   4  12    8.83    0.60
   6   4  12    7.42    0.58
  -6  -4  12    8.62    0.72
   6   5 -12    0.28    0.31
  -6  -5  12    0.87    0.37
  -6  -5  12    0.95    0.23
   6   5  12    0.62    0.30
  -6  -6  12    0.93    0.40
   6   6  12    0.46    0.31
  -6  -7 -12    0.66    0.41
   6   7  12   -0.13    0.34
  -6  -7  12   -0.11    0.39
  -6  -8 -12    0.39    0.45
   6   8  12    0.36    0.40
  -6  -8  12   -0.25    0.45
   6  -8  13    0.62    0.40
   6  -7  13   -0.20    0.32
   6  -6  13    0.43    0.34
   6  -5  13    0.13    0.30
   6  -4  13   -0.07    0.21
   6  -4  13    0.04    0.29
   6  -3  13   -0.24    0.20
   6  -3  13   -0.22    0.25
  -6   2 -13   38.93    1.74
   6  -2  13   40.14    1.88
   6  -2  13   36.00    1.94
  -6   1 -13    0.89    0.23
   6  -1  13    0.64    0.24
  -6   1  13    0.18    0.16
   6  -1  13    1.51    0.32
  -6   0 -13   -0.10    0.16
   6   0 -13   -0.20    0.12
   6   0  13   -0.10    0.19
   6   0  13   -0.11    0.23
   6   0  13    0.01    0.20
  -6   0  13    0.01    0.16
   6   0  13   -0.01    0.16
   6   1 -13    0.41    0.26
   6   1 -13    0.09    0.14
  -6  -1 -13    0.24    0.21
   6   1  13    0.04    0.20
  -6  -1  13    0.18    0.23
   6   1  13    0.25    0.19
  -6  -1  13    0.13    0.18
   6   1  13    0.13    0.24
  -6  -2 -13   36.58    1.62
   6   2 -13   35.72    1.63
   6   2 -13   35.52    1.84
   6   2  13   35.08    1.63
   6   2  13   36.75    1.70
  -6  -2  13   34.87    1.61
  -6  -2  13   35.40    1.82
   6   2  13   36.27    1.84
  -6  -3 -13   -0.43    0.18
   6   3 -13   -0.16    0.18
   6   3  13   -0.23    0.21
   6   3  13   -0.49    0.22
  -6  -3  13    0.09    0.20
  -6  -3  13    0.23    0.29
   6   4 -13    0.39    0.24
   6   4  13   -0.10    0.26
  -6  -4  13    0.04    0.31
   6   4  13    0.42    0.25
  -6  -4  13   -0.11    0.18
  -6  -5  13   -0.03    0.32
  -6  -5  13    0.32    0.20
   6   5  13    0.05    0.27
  -6  -6  13    0.56    0.42
   6   6  13   -0.18    0.30
   6   7  13    0.18    0.35
  -6  -7  13    0.19    0.43
   6   8  13    0.35    0.40
  -6  -8  13    0.20    0.50
   6  -8  14   -0.45    0.37
   6  -7  14   -0.14    0.36
   6  -6  14   -0.26    0.31
   6  -5  14    0.49    0.36
   6  -4  14    0.92    0.35
   6  -4  14    1.03    0.32
   6  -3  14    1.38    0.39
   6  -3  14    1.71    0.36
  -6   2 -14    0.43    0.23
   6  -2  14    0.39    0.29
   6  -2  14    0.54    0.25
  -6   1 -14    0.04    0.20
   6  -1  14   -0.55    0.19
   6  -1  14    0.02    0.16
   6  -1  14   -0.30    0.24
  -6   1  14    0.24    0.17
  -6   0 -14   10.09    0.62
   6   0 -14    8.64    0.53
   6   0  14    8.83    0.67
   6   0  14    9.00    0.57
   6   0  14   10.26    0.75
  -6   0  14   10.05    0.59
  -6  -1 -14   -0.08    0.20
   6   1 -14    0.02    0.17
   6   1 -14   -0.07    0.25
   6   1  14    0.32    0.21
   6   1  14   -0.10    0.25
  -6  -1  14   -0.02    0.18
   6   1  14   -0.14    0.18
  -6  -2 -14    0.14    0.20
   6   2 -14    0.18    0.21
   6   2 -14    0.47    0.29
   6   2  14   -0.01    0.24
  -6  -2  14    0.29    0.21
   6   2  14    0.02    0.21
  -6  -2  14    0.61    0.32
  -6  -3 -14    1.76    0.29
   6   3 -14    1.59    0.32
  -6  -3  14    1.85    0.30
   6   3  14    1.71    0.32
  -6  -3  14    1.67    0.42
   6   3  14    2.08    0.36
   6   4 -14    0.42    0.25
  -6  -4 -14    0.58    0.20
   6   4  14    0.28    0.29
  -6  -4  14    0.02    0.30
   6   4  14    0.96    0.28
  -6  -4  14    0.58    0.24
   6   5 -14    1.52    0.35
   6   5  14    0.85    0.33
  -6  -5  14    0.84    0.24
  -6  -5  14    1.17    0.41
  -6  -6  14   -0.30    0.37
   6   6  14    0.26    0.31
   6   7  14    0.34    0.36
  -6  -7  14    0.99    0.49
   6   8  14    0.09    0.41
  -6  -8  14   -0.29    0.47
   6  -7  15    0.20    0.39
   6  -6  15    0.47    0.39
   6  -5  15    0.27    0.34
   6  -4  15    0.24    0.32
   6  -4  15    0.14    0.26
   6  -3  15   -0.05    0.26
   6  -3  15   -0.29    0.24
  -6   2 -15    3.91    0.42
   6  -2  15    3.76    0.48
   6  -2  15    3.36    0.30
   6  -2  15    4.32    0.54
  -6   1 -15    0.22    0.22
   6  -1  15   -0.18    0.27
   6  -1  15    0.03    0.18
  -6   1  15    0.75    0.23
   6  -1  15    0.61    0.29
   6   0 -15   -0.32    0.15
  -6   0 -15   -0.06    0.20
   6   0  15    0.12    0.27
   6   0  15    0.13    0.25
  -6   0  15   -0.07    0.18
   6   0  15   -0.10    0.18
   6   1 -15   -0.16    0.25
   6   1 -15    0.59    0.20
  -6  -1 -15    0.48    0.24
   6   1  15    0.26    0.22
   6   1  15    0.54    0.32
   6   1  15   -0.15    0.15
  -6  -1  15   -0.02    0.19
   6   2 -15    3.26    0.40
  -6  -2 -15    4.69    0.42
   6   2 -15    3.67    0.51
  -6  -2  15    3.77    0.40
   6   2  15    4.34    0.44
   6   2  15    3.41    0.43
  -6  -3 -15    0.28    0.20
   6   3 -15   -0.14    0.21
   6   3  15   -0.28    0.23
  -6  -3  15    0.19    0.22
   6   3  15   -0.45    0.21
  -6  -3  15   -0.02    0.33
   6   4 -15    0.62    0.27
  -6  -4 -15    0.05    0.19
  -6  -4  15    0.24    0.22
   6   4  15    0.20    0.28
  -6  -4  15    0.64    0.39
   6   4  15    0.18    0.28
   6   5 -15    0.04    0.26
  -6  -5  15    0.21    0.41
   6   5  15    0.39    0.31
  -6  -5  15   -0.23    0.20
   6   6 -15    0.10    0.32
  -6  -6  15    0.46    0.45
   6   6  15    0.39    0.34
   6   7  15    0.14    0.36
  -6  -7  15    0.90    0.52
   6  -7  16   -0.05    0.39
   6  -6  16   -0.11    0.37
   6  -5  16    0.12    0.35
   6  -4  16    7.21    0.65
   6  -4  16    6.58    0.70
   6  -3  16    2.05    0.45
   6  -3  16    1.83    0.39
  -6   2 -16    2.84    0.39
   6  -2  16    3.57    0.52
   6  -2  16    2.74    0.46
   6  -2  16    3.42    0.31
  -6   1 -16    3.61    0.41
   6  -1  16    3.95    0.50
  -6   1  16    3.50    0.39
   6  -1  16    3.55    0.36
   6  -1  16    3.53    0.52
   6   0 -16    7.71    0.49
  -6   0 -16    6.95    0.56
   6   0  16    7.16    0.63
  -6   0  16    7.76    0.55
   6   0  16    7.41    0.69
   6   0  16    6.88    0.52
   6   1 -16    3.60    0.38
  -6  -1 -16    4.06    0.43
   6   1 -16    4.55    0.56
   6   1  16    3.74    0.41
  -6  -1  16    4.83    0.44
  -6  -2 -16    3.41    0.39
   6   2 -16    2.54    0.35
  -6  -2  16    3.23    0.38
   6   2  16    3.57    0.42
   6   2  16    2.41    0.40
   6   3 -16    1.62    0.32
  -6  -3 -16    1.21    0.27
   6   3  16    1.35    0.33
  -6  -3  16    1.48    0.29
   6   3  16    1.60    0.35
  -6  -4 -16    6.72    0.46
   6   4 -16    6.80    0.59
   6   4  16    7.44    0.62
  -6  -4  16    7.64    0.53
   6   4  16    6.81    0.59
   6   5 -16    0.30    0.28
   6   5  16    0.33    0.32
  -6  -5  16    0.21    0.42
  -6  -5  16    0.33    0.25
   6   6 -16   -0.08    0.32
  -6  -6  16    0.49    0.48
   6   6  16    0.36    0.35
  -6  -7  16    0.25    0.51
   6   7  16   -0.43    0.34
   6  -7  17   -0.25    0.40
   6  -6  17    1.96    0.53
   6  -5  17    0.16    0.40
   6  -4  17    0.15    0.36
   6  -4  17   -0.12    0.27
   6  -3  17    1.30    0.39
   6  -3  17    2.31    0.49
  -6   2 -17    2.29    0.36
   6  -2  17    2.17    0.28
   6  -2  17    1.62    0.40
   6  -2  17    2.32    0.47
  -6   1 -17    0.24    0.24
   6  -1  17    0.07    0.31
  -6   1  17    0.20    0.22
   6  -1  17    0.13    0.21
   6  -1  17    0.51    0.31
  -6   0 -17    0.12    0.22
   6   0 -17    0.02    0.19
   6   0  17    0.11    0.26
   6   0  17    0.01    0.22
   6   0  17    0.27    0.29
  -6   0  17   -0.10    0.20
   6   1 -17    0.63    0.34
  -6  -1 -17   -0.12    0.22
   6   1 -17    0.04    0.20
  -6  -1  17   -0.09    0.22
   6   1  17    0.62    0.26
   6   1  17    0.01    0.26
   6   2 -17    1.72    0.32
  -6  -2 -17    1.78    0.32
   6   2  17    1.99    0.37
  -6  -2  17    1.40    0.31
   6   2  17    1.68    0.36
  -6  -3 -17    1.94    0.31
   6   3 -17    0.85    0.31
   6   3  17    1.54    0.37
   6   3  17    1.09    0.37
  -6  -3  17    0.99    0.29
   6   4 -17   -0.12    0.25
  -6  -4 -17   -0.20    0.20
   6   4  17   -0.05    0.28
  -6  -4  17   -0.06    0.22
   6   4  17    0.33    0.32
   6   5 -17    0.61    0.33
  -6  -5  17    0.24    0.25
   6   5  17    0.32    0.34
   6   6 -17    0.85    0.39
   6   6  17    1.19    0.42
   6   7  17   -0.04    0.39
   6  -6  18    1.24    0.50
   6  -5  18    0.40    0.43
   6  -4  18    2.78    0.54
   6  -3  18    0.00    0.30
   6  -3  18    0.26    0.36
  -6   2 -18    4.48    0.49
   6  -2  18    4.31    0.39
   6  -2  18    3.97    0.55
   6  -2  18    4.26    0.61
  -6   1 -18    3.93    0.45
   6  -1  18    3.80    0.52
   6  -1  18    3.29    0.53
   6  -1  18    3.69    0.38
  -6   1  18    3.06    0.39
   6   0 -18    1.96    0.29
  -6   0 -18    2.36    0.39
  -6   0  18    1.86    0.34
   6   0  18    2.07    0.33
   6   0  18    2.16    0.43
   6   1 -18    3.88    0.40
   6   1 -18    2.62    0.48
  -6  -1 -18    3.51    0.43
  -6  -1  18    3.57    0.41
   6   1  18    3.28    0.41
  -6  -2 -18    4.16    0.44
   6   2 -18    4.01    0.44
   6   2  18    3.62    0.48
   6   2  18    4.32    0.48
  -6  -2  18    4.02    0.44
  -6  -3 -18   -0.29    0.22
   6   3 -18   -0.22    0.22
   6   3  18    0.04    0.31
  -6  -3  18   -0.17    0.22
   6   3  18    0.25    0.31
  -6  -4 -18    2.00    0.29
   6   4 -18    1.60    0.37
   6   4  18    1.86    0.42
   6   4  18    2.01    0.41
  -6  -4  18    2.42    0.35
   6   5 -18   -0.04    0.30
   6   5  18   -0.77    0.28
  -6  -5  18    0.36    0.26
   6   6 -18    0.61    0.37
   6   6  18    0.59    0.40
   6  -6  19    3.51    0.67
   6  -5  19    0.86    0.50
   6  -4  19    2.55    0.57
   6  -3  19    0.47    0.41
   6  -3  19    0.04    0.30
  -6   2 -19    4.05    0.48
   6  -2  19    4.48    0.39
   6  -2  19    4.08    0.63
   6  -2  19    4.35    0.59
  -6   1 -19    2.46    0.40
   6  -1  19    1.45    0.47
  -6   1  19    3.18    0.40
   6  -1  19    2.24    0.34
   6  -1  19    2.82    0.49
  -6   0 -19   -0.22    0.25
   6   0 -19    0.08    0.19
   6   0  19   -0.12    0.23
   6   0  19    0.02    0.29
  -6   0  19    0.38    0.27
   6   1 -19    2.19    0.35
  -6  -1 -19    2.72    0.41
   6   1  19    2.58    0.39
  -6  -1  19    2.28    0.37
   6   2 -19    4.48    0.47
  -6  -2 -19    3.57    0.43
   6   2  19    3.36    0.47
   6   2  19    4.56    0.52
  -6  -2  19    4.48    0.47
   6   3 -19   -0.11    0.24
  -6  -3 -19    0.48    0.26
   6   3  19   -0.41    0.29
   6   3  19    0.24    0.31
  -6  -3  19    0.13    0.26
   6   4 -19    2.29    0.42
  -6  -4 -19    2.41    0.30
   6   4  19    2.62    0.45
   6   4  19    2.09    0.45
  -6  -4  19    1.77    0.35
   6   5 -19    0.00    0.32
  -6  -5  19    0.86    0.30
   6   5  19    0.34    0.36
   6   6 -19    2.23    0.49
   6   6  19    2.75    0.52
   6  -6  20    0.26    0.49
   6  -5  20    0.36    0.48
   6  -4  20    1.86    0.58
   6  -3  20   -0.08    0.34
   6  -3  20    0.37    0.43
  -6   2 -20    0.40    0.31
   6  -2  20   -0.09    0.40
   6  -2  20   -0.79    0.27
   6  -2  20   -0.01    0.22
  -6   1 -20    2.08    0.39
   6  -1  20    1.87    0.46
   6  -1  20    1.73    0.33
  -6   1  20    1.87    0.37
  -6   0 -20    5.14    0.54
   6   0 -20    4.81    0.44
   6   0  20    5.27    0.64
   6   0  20    5.63    0.51
  -6   0  20    4.83    0.53
   6   1 -20    1.96    0.34
  -6  -1 -20    2.82    0.42
  -6  -1  20    2.10    0.38
   6   1  20    2.10    0.39
   6   2 -20   -0.16    0.24
  -6  -2 -20   -0.33    0.23
   6   2  20   -0.29    0.29
  -6  -2  20    0.05    0.26
  -6  -3 -20    0.14    0.25
   6   3 -20    0.07    0.27
   6   3  20    0.62    0.35
  -6  -3  20    0.24    0.29
   6   3  20   -0.37    0.32
   6   4 -20    1.26    0.37
   6   4  20    2.05    0.46
   6   4  20    1.81    0.44
  -6  -4  20    2.12    0.37
   6   5 -20    0.03    0.33
  -6  -5  20    0.19    0.28
   6   5  20    0.36    0.39
   6   6 -20    0.05    0.37
   6   6  20   -0.06    0.39
   6  -5  21    0.23    0.51
   6  -4  21    0.56    0.52
   6  -3  21    4.56    0.72
   6  -3  21    4.70    0.66
  -6   2 -21    0.71    0.35
   6  -2  21    0.30    0.26
   6  -2  21    0.15    0.36
  -6   1 -21    0.04    0.28
   6  -1  21   -0.50    0.23
  -6   1  21   -0.05    0.27
   6  -1  21    0.51    0.38
   6   0 -21   -0.27    0.20
  -6   0 -21    0.07    0.29
  -6   0  21   -0.07    0.27
   6   0  21    0.03    0.26
   6   1 -21   -0.41    0.21
  -6  -1 -21    0.19    0.28
  -6  -1  21   -0.07    0.28
   6   1  21    0.09    0.28
  -6  -2 -21    0.56    0.30
   6   2 -21    0.12    0.28
   6   2  21    0.48    0.35
  -6  -2  21    0.97    0.33
   6   3 -21    4.25    0.52
  -6  -3 -21    4.61    0.45
   6   3  21    4.21    0.57
   6   3  21    4.87    0.58
  -6  -3  21    4.34    0.50
   6   4 -21    0.79    0.36
   6   4  21    0.93    0.43
  -6  -4  21    0.92    0.33
   6   4  21    0.99    0.40
   6   5 -21    0.18    0.36
   6   5  21    0.40    0.39
  -6  -5  21   -0.06    0.27
   6  -4  22    2.13    0.65
  -6   3 -22   -0.28    0.31
  -6   2 -22    0.98    0.37
   6  -2  22    0.59    0.28
  -6   1 -22    0.10    0.32
  -6   1  22   -0.03    0.30
   6  -1  22   -0.07    0.25
  -6   0 -22    3.85    0.54
   6   0 -22    4.72    0.44
  -6   0  22    3.96    0.51
   6   0  22    4.13    0.49
   6   1 -22   -0.22    0.24
  -6  -1 -22   -0.12    0.28
   6   1  22    0.36    0.31
  -6  -1  22    0.00    0.29
   6   2 -22    0.87    0.32
  -6  -2 -22    0.24    0.28
   6   2  22    0.75    0.37
  -6  -2  22    0.65    0.33
   6   3 -22    0.18    0.31
  -6  -3 -22   -0.22    0.25
  -6  -3  22   -0.07    0.30
   6   3  22    0.03    0.36
   6   4 -22    1.45    0.42
  -6  -4  22    1.59    0.37
   6   4  22    1.87    0.49
   6   4  22    1.60    0.49
   6   5  22    0.02    0.41
  -6   3 -23    1.36    0.44
  -6   2 -23    1.31    0.42
   6  -2  23    2.44    0.36
  -6   1 -23   -0.06    0.33
  -6   1  23   -0.22    0.30
   6  -1  23    0.01    0.28
  -6   0 -23   -0.16    0.31
   6   0 -23    0.08    0.23
  -6   0  23    0.29    0.32
   6   0  23    0.14    0.32
  -6   0  23   -0.49    0.33
  -6  -1 -23   -0.09    0.28
   6   1 -23    0.03    0.27
   6   1  23   -0.12    0.31
  -6  -1  23   -0.05    0.29
   6   2 -23    2.83    0.45
  -6  -2 -23    2.40    0.40
  -6  -2  23    2.27    0.43
   6   2  23    2.04    0.45
   6   3 -23    0.59    0.36
  -6  -3 -23    0.73    0.30
  -6  -3  23    0.66    0.34
   6   3  23    0.11    0.38
   6   4 -23    2.85    0.51
   6   4  23    3.56    0.58
  -6  -4  23    3.09    0.46
  -6   3 -24    0.90    0.44
  -6   2 -24    0.51    0.38
   6  -2  24    0.36    0.29
  -6   1 -24    1.01    0.41
   6  -1  24    0.74    0.34
  -6   1  24    0.91    0.43
  -6   1  24    1.10    0.42
   6   0 -24    0.49    0.26
  -6   0 -24    0.65    0.39
  -6   0  24    0.42    0.36
   6   0  24    0.45    0.33
   6   1 -24    0.83    0.32
  -6  -1 -24    0.64    0.35
  -6  -1  24    0.55    0.35
   6   1  24    1.09    0.40
   6   2 -24    0.27    0.32
  -6  -2 -24    0.94    0.34
  -6  -2  24    0.63    0.35
   6   2  24    0.79    0.40
  -6  -3 -24    0.68    0.31
   6   3 -24    0.94    0.39
   6   3  24    1.16    0.46
  -6  -3  24    0.60    0.36
  -6   2 -25    0.52    0.41
  -6   2  25   -0.16    0.37
  -6   1 -25    0.33    0.40
   6  -1  25    0.26    0.33
  -6   1  25    1.10    0.44
  -6   1  25    1.03    0.45
  -6   0 -25    0.15    0.36
   6   0 -25   -0.08    0.23
  -6   0  25   -0.29    0.36
   6   0  25    0.16    0.33
  -6  -1 -25    0.13    0.33
   6   1 -25    0.39    0.30
   6   1  25    0.60    0.37
  -6  -1  25    0.13    0.34
   6   2 -25   -0.42    0.30
  -6  -2 -25    0.23    0.31
   6   2  25    0.00    0.39
  -6  -2  25    0.00    0.33
   7  -9   0    0.25    0.27
   7  -5   0    0.25    0.21
   7  -4   0   -0.10    0.14
   7  -3   0   -0.11    0.14
   7  -2   0   -0.16    0.09
   7  -1   0   -0.09    0.09
   7  -1   0   -0.02    0.10
   7  -1   0   -0.08    0.08
   7   0   0   -0.01    0.09
  -7   0   0   -0.15    0.08
   7   0   0   -0.07    0.10
  -7  -1   0   -0.06    0.12
   7   1   0    0.00    0.09
   7   1   0   -0.08    0.09
  -7  -1   0    0.06    0.10
  -7  -1   0   -0.20    0.11
   7   1   0   -0.18    0.10
  -7  -2   0    0.23    0.12
  -7  -2   0   -0.03    0.10
  -7  -2   0    0.02    0.14
   7   2   0   -0.32    0.10
   7   2   0   -0.12    0.09
   7   2   0    0.02    0.14
  -7  -3   0   -0.13    0.17
   7   3   0   -0.06    0.10
   7   3   0   -0.20    0.13
  -7  -3   0   -0.10    0.14
   7   3   0    0.03    0.18
   7   4   0    0.22    0.17
   7   4   0    0.24    0.20
  -7  -4   0    0.12    0.22
   7   4   0    0.02    0.12
   7   5   0   -0.12    0.19
  -7  -5   0    0.07    0.25
  -7  -6   0    1.05    0.34
  -7  -7   0   -0.50    0.28
  -7  -8   0    0.20    0.39
  -7  -9   0    0.34    0.47
   7  -9   1    0.00    0.29
   7  -6   1    0.85    0.25
   7  -5  -1    0.73    0.23
   7  -4  -1    1.18    0.23
   7  -4   1    1.02    0.22
   7  -3  -1    0.56    0.19
   7  -3   1    0.59    0.18
   7  -2  -1    8.24    0.50
   7  -2   1    7.20    0.48
   7  -1  -1    3.65    0.25
   7  -1  -1    3.61    0.30
   7  -1  -1    3.35    0.24
   7  -1   1    3.27    0.25
   7  -1   1    3.31    0.29
   7  -1   1    3.69    0.26
  -7   0  -1   -0.01    0.08
   7   0  -1    0.13    0.11
   7   0  -1   -0.17    0.11
   7   0   1   -0.05    0.10
   7   0   1   -0.20    0.10
   7   0   1    0.02    0.06
  -7   0   1   -0.21    0.08
   7   1  -1    3.19    0.30
  -7  -1  -1    3.44    0.26
   7   1  -1    3.20    0.24
  -7  -1  -1    3.20    0.29
   7   1  -1    2.88    0.26
  -7  -1   1    2.87    0.24
  -7  -1   1    3.19    0.29
  -7  -1   1    2.86    0.27
   7   1   1    4.27    0.26
  -7  -2  -1    6.37    0.38
  -7  -2  -1    5.58    0.42
   7   2  -1    5.92    0.37
   7   2  -1    5.99    0.43
  -7  -2  -1    6.01    0.36
   7   2  -1    5.35    0.35
   7   2   1    5.55    0.37
   7   2   1    5.50    0.36
  -7  -2   1    5.79    0.37
  -7  -2   1    5.27    0.42
  -7  -2   1    5.73    0.36
   7   2   1    5.77    0.44
   7   3  -1    0.53    0.21
   7   3  -1    0.68    0.17
  -7  -3  -1    0.44    0.22
  -7  -3  -1    0.77    0.18
   7   3  -1    0.29    0.13
  -7  -3   1    0.59    0.14
  -7  -3   1    0.36    0.16
   7   3   1    0.74    0.18
   7   3   1    0.37    0.21
  -7  -3   1    0.71    0.23
   7   3   1    0.61    0.14
   7   4  -1    0.97    0.21
   7   4  -1    1.06    0.26
   7   4  -1    0.82    0.14
  -7  -4  -1    1.70    0.31
  -7  -4   1    0.80    0.27
  -7  -4   1    0.71    0.17
   7   4   1    2.09    0.26
   7   4   1    2.13    0.32
  -7  -5  -1    1.28    0.33
   7   5  -1    0.65    0.23
  -7  -5   1    0.84    0.31
   7   5   1    0.27    0.22
  -7  -5   1    0.68    0.16
  -7  -6  -1    0.45    0.31
  -7  -6   1    0.87    0.33
  -7  -7  -1    0.28    0.32
  -7  -7   1   -0.30    0.29
  -7  -8  -1    0.00    0.39
  -7  -8   1    0.01    0.39
  -7  -9  -1   -0.04    0.43
  -7  -9   1    0.68    0.47
   7  -9   2    0.10    0.29
   7  -6   2   -0.05    0.21
   7  -5   2    0.11    0.19
   7  -4  -2    0.39    0.19
   7  -4   2    0.85    0.21
   7  -3  -2    0.21    0.15
   7  -3   2   -0.14    0.12
   7  -2  -2   -0.04    0.11
   7  -2   2   -0.10    0.08
   7  -2   2    0.17    0.13
   7  -1  -2    1.69    0.17
   7  -1  -2    1.77    0.18
   7  -1  -2    1.80    0.22
   7  -1   2    1.61    0.19
   7  -1   2    1.74    0.22
   7   0  -2  127.13    5.34
  -7   0  -2  126.37    5.11
   7   0  -2  122.46    5.54
   7   0   2  124.14    5.55
   7   0   2  131.20    5.08
   7   0   2  129.05    5.34
  -7   0   2  129.90    5.10
   7   0   2  128.07    5.08
  -7  -1  -2    1.77    0.20
  -7  -1  -2    1.89    0.23
   7   1  -2    1.53    0.22
   7   1  -2    1.77    0.20
   7   1  -2    2.13    0.19
   7   1   2    1.71    0.23
  -7  -1   2    2.04    0.22
   7   1   2    1.62    0.20
   7   1   2    1.83    0.19
  -7  -1   2    1.87    0.19
  -7  -1   2    1.98    0.22
  -7  -2  -2    0.05    0.15
   7   2  -2   -0.01    0.09
  -7  -2  -2   -0.05    0.11
   7   2  -2   -0.09    0.14
   7   2  -2   -0.11    0.11
  -7  -2   2   -0.01    0.11
  -7  -2   2    0.04    0.12
  -7  -2   2    0.07    0.15
   7   2   2   -0.14    0.11
   7   2   2    0.07    0.15
   7   2   2   -0.13    0.10
   7   3  -2    0.14    0.11
   7   3  -2    0.22    0.15
  -7  -3  -2    0.20    0.18
  -7  -3  -2    0.01    0.13
   7   3  -2   -0.07    0.17
  -7  -3   2    0.00    0.11
   7   3   2    0.25    0.18
   7   3   2    0.05    0.12
  -7  -3   2    0.33    0.20
  -7  -3   2    0.20    0.13
   7   3   2    0.11    0.13
  -7  -4  -2    0.91    0.27
   7   4  -2    0.53    0.11
  -7  -4  -2    0.64    0.17
   7   4  -2    0.57    0.20
   7   4  -2    0.31    0.24
  -7  -4   2    0.47    0.25
   7   4   2    0.55    0.23
  -7  -4   2    0.49    0.16
   7   4   2    1.08    0.22
   7   4   2    0.41    0.15
  -7  -5  -2   -0.42    0.22
   7   5  -2    0.08    0.19
   7   5   2   -0.24    0.18
   7   5   2    0.08    0.14
  -7  -5   2   -0.24    0.12
  -7  -5   2   -0.14    0.23
  -7  -6  -2    0.34    0.31
  -7  -6   2    0.10    0.29
  -7  -7  -2    0.10    0.33
  -7  -7   2    0.43    0.34
  -7  -8  -2   -0.19    0.35
  -7  -8   2   -0.14    0.37
  -7  -9  -2   -0.38    0.40
  -7  -9   2    0.72    0.47
   7  -9   3   -0.23    0.27
   7  -8   3    0.04    0.25
   7  -6   3   -0.19    0.20
   7  -5   3    0.58    0.22
   7  -4  -3    0.64    0.21
   7  -4   3    0.30    0.16
   7  -3  -3    2.90    0.32
   7  -2  -3    4.46    0.37
   7  -2   3    4.48    0.30
   7  -2   3    4.54    0.36
   7  -1  -3    0.97    0.18
   7  -1  -3    1.22    0.16
   7  -1  -3    1.20    0.16
   7  -1   3    0.95    0.19
   7  -1   3    1.00    0.17
  -7   0  -3   -0.17    0.09
   7   0  -3   -0.10    0.11
   7   0  -3   -0.09    0.09
   7   0   3    0.02    0.10
  -7   0   3   -0.15    0.09
   7   0   3    0.00    0.08
   7   0   3   -0.02    0.11
   7   0   3   -0.06    0.08
   7   1  -3    0.97    0.16
   7   1  -3    0.83    0.14
  -7  -1  -3    0.59    0.18
   7   1  -3    0.83    0.19
  -7  -1  -3    0.77    0.15
  -7  -1   3    0.77    0.15
   7   1   3    0.93    0.15
   7   1   3    0.87    0.17
   7   1   3    0.84    0.20
  -7  -1   3    1.01    0.19
  -7  -1   3    0.84    0.16
  -7  -2  -3    3.73    0.35
  -7  -2  -3    3.79    0.29
   7   2  -3    3.93    0.28
   7   2  -3    3.63    0.36
   7   2  -3    3.16    0.28
  -7  -2   3    3.73    0.29
   7   2   3    4.12    0.31
   7   2   3    4.11    0.30
  -7  -2   3    3.84    0.29
  -7  -2   3    3.63    0.33
   7   2   3    4.29    0.37
   7   3  -3    3.07    0.35
   7   3  -3    2.79    0.23
   7   3  -3    2.87    0.28
  -7  -3  -3    3.19    0.35
  -7  -3  -3    3.01    0.27
  -7  -3   3    2.57    0.26
  -7  -3   3    2.53    0.32
   7   3   3    2.33    0.25
  -7  -3   3    2.38    0.23
   7   3   3    2.96    0.28
   7   3   3    2.84    0.33
   7   4  -3    0.05    0.23
   7   4  -3    0.41    0.20
  -7  -4  -3    1.24    0.29
  -7  -4  -3    1.21    0.20
  -7  -4   3    0.20    0.16
   7   4   3    0.57    0.20
   7   4   3    0.71    0.25
  -7  -4   3    0.05    0.21
   7   5  -3    0.53    0.22
  -7  -5  -3    0.60    0.27
  -7  -5   3    0.76    0.17
   7   5   3    0.39    0.20
   7   5   3    0.33    0.16
  -7  -5   3    0.90    0.31
  -7  -6  -3    0.36    0.31
  -7  -6   3   -0.10    0.27
  -7  -7  -3    0.60    0.36
  -7  -7   3    0.66    0.34
  -7  -8  -3    0.20    0.38
  -7  -8   3    0.09    0.39
  -7  -9  -3   -0.32    0.41
  -7  -9   3    0.22    0.44
   7  -9  -4    0.26    0.28
   7  -9   4   -0.30    0.30
   7  -8   4   -0.34    0.24
   7  -7   4    0.52    0.27
   7  -6   4    0.07    0.22
   7  -5   4    4.19    0.42
   7  -5   4    6.68    0.39
   7  -4   4    2.69    0.31
   7  -4   4    2.54    0.24
   7  -3  -4    3.60    0.36
   7  -3   4    4.03    0.35
   7  -3   4    3.75    0.31
   7  -2  -4   16.90    0.78
   7  -2  -4   17.45    0.88
   7  -2   4   15.54    0.82
   7  -2   4   16.25    0.86
   7  -1  -4    5.41    0.39
   7  -1  -4    4.86    0.34
   7  -1   4    4.99    0.38
   7  -1   4    4.93    0.36
   7   0  -4    2.15    0.24
   7   0  -4    2.20    0.24
  -7   0  -4    1.99    0.20
   7   0   4    1.87    0.24
   7   0   4    2.14    0.17
  -7   0   4    2.50    0.21
   7   0   4    1.94    0.24
   7   1  -4    4.38    0.35
  -7  -1  -4    6.17    0.36
   7   1  -4    5.10    0.40
  -7  -1  -4    6.25    0.41
  -7  -1   4    5.22    0.39
   7   1   4    5.91    0.35
   7   1   4    5.32    0.38
   7   1   4    6.08    0.43
  -7  -1   4    5.31    0.34
  -7  -2  -4   15.30    0.75
   7   2  -4   15.36    0.75
  -7  -2  -4   15.79    0.85
   7   2  -4   15.34    0.76
   7   2  -4   15.33    0.86
   7   2   4   15.13    0.79
  -7  -2   4   15.87    0.77
  -7  -2   4   15.56    0.75
   7   2   4   16.23    0.86
  -7  -2   4   14.69    0.84
   7   2   4   16.02    0.75
   7   3  -4    4.92    0.42
  -7  -3  -4    3.27    0.30
  -7  -3  -4    3.68    0.39
   7   3  -4    3.88    0.27
   7   3  -4    4.41    0.33
   7   3   4    3.54    0.31
  -7  -3   4    3.12    0.27
   7   3   4    3.31    0.37
  -7  -3   4    4.64    0.32
  -7  -3   4    3.10    0.36
   7   3   4    3.35    0.32
   7   4  -4    2.12    0.35
   7   4  -4    1.97    0.27
  -7  -4  -4    1.90    0.24
  -7  -4  -4    1.83    0.34
   7   4   4    1.47    0.26
  -7  -4   4    1.92    0.24
   7   4   4    1.98    0.26
  -7  -4   4    1.83    0.32
  -7  -5  -4    5.03    0.52
   7   5  -4    4.86    0.43
  -7  -5   4    5.46    0.53
   7   5   4    4.54    0.41
  -7  -5   4    4.41    0.33
   7   5   4    4.43    0.38
  -7  -6  -4   -0.26    0.27
  -7  -6   4    0.12    0.29
  -7  -7  -4   -0.15    0.31
  -7  -7   4    0.42    0.35
  -7  -8  -4   -0.20    0.34
  -7  -8   4   -0.28    0.37
  -7  -9  -4    0.48    0.48
  -7  -9   4    0.06    0.44
   7  -9  -5    0.64    0.28
   7  -9   5    0.28    0.32
   7  -8   5    0.20    0.29
   7  -7   5    0.54    0.26
   7  -6   5    1.38    0.26
   7  -5   5    0.40    0.19
   7  -5   5    0.09    0.13
   7  -4   5    0.99    0.19
   7  -4   5    1.05    0.24
   7  -3   5    3.32    0.31
   7  -3   5    3.64    0.35
   7  -2  -5   16.19    0.80
   7  -2   5   16.48    0.84
   7  -2   5   16.65    0.87
   7  -1  -5   34.82    1.54
   7  -1  -5   34.11    1.53
  -7   1  -5   31.98    1.39
   7  -1   5   31.76    1.55
   7  -1   5   31.98    1.52
   7   0  -5    0.13    0.12
  -7   0  -5    0.62    0.15
   7   0  -5    0.35    0.14
   7   0  -5    0.19    0.08
   7   0  -5    0.21    0.08
   7   0   5    0.01    0.12
  -7   0   5    0.27    0.11
   7   0   5   -0.07    0.09
   7   0   5    0.00    0.13
   7   1  -5   31.33    1.33
   7   1  -5   29.09    1.48
   7   1  -5   30.21    1.40
  -7  -1  -5   30.97    1.35
   7   1   5   29.84    1.33
  -7  -1   5   30.11    1.33
   7   1   5   31.68    1.43
  -7  -1   5   31.69    1.47
   7   1   5   31.34    1.50
   7   2  -5   14.85    0.73
  -7  -2  -5   14.64    0.83
   7   2  -5   15.94    0.85
  -7  -2  -5   13.52    0.72
   7   2   5   14.30    0.77
  -7  -2   5   17.13    0.76
   7   2   5   13.72    0.82
  -7  -2   5   14.37    0.72
  -7  -2   5   14.32    0.81
   7   2   5   13.96    0.72
  -7  -3  -5    2.70    0.36
  -7  -3  -5    3.30    0.29
   7   3  -5    4.01    0.39
   7   3  -5    3.32    0.31
   7   3   5    3.46    0.31
  -7  -3   5    2.83    0.36
   7   3   5    2.90    0.32
   7   3   5    2.80    0.34
  -7  -3   5    3.10    0.28
  -7  -3   5    2.73    0.26
  -7  -4  -5    0.57    0.19
  -7  -4  -5    0.96    0.29
   7   4  -5    0.74    0.22
   7   4   5    0.82    0.22
  -7  -4   5    0.88    0.19
  -7  -4   5    0.70    0.26
   7   4   5    0.76    0.23
   7   4   5    0.85    0.26
  -7  -5  -5    0.01    0.26
   7   5  -5    0.38    0.23
  -7  -5   5    0.79    0.29
  -7  -5   5    0.54    0.17
   7   5   5    0.56    0.21
   7   5   5    0.22    0.23
   7   5   5    0.68    0.28
  -7  -6  -5    1.51    0.39
  -7  -6   5    0.90    0.37
   7   6   5    0.92    0.33
  -7  -7  -5    0.41    0.36
  -7  -7   5    0.40    0.36
  -7  -8  -5    0.20    0.37
  -7  -8   5   -0.03    0.38
  -7  -9  -5    0.84    0.48
  -7  -9   5    0.00    0.45
   7  -9  -6    0.12    0.28
   7  -9   6    0.50    0.35
   7  -8  -6    1.63    0.29
   7  -8   6    0.76    0.34
   7  -7   6    0.14    0.26
   7  -6   6    0.95    0.26
   7  -5   6   22.81    1.15
   7  -4   6   10.25    0.64
   7  -4   6    9.76    0.59
   7  -3  -6    0.42    0.14
   7  -3   6    0.62    0.18
   7  -3   6    0.21    0.16
   7  -2  -6    0.10    0.12
   7  -2   6    0.38    0.16
   7  -2   6    0.16    0.15
  -7   1  -6   42.31    1.81
   7  -1  -6   43.83    1.98
   7  -1   6   43.80    1.97
   7  -1   6   43.10    2.01
   7   0  -6    0.41    0.16
   7   0  -6    0.67    0.11
   7   0  -6    0.85    0.12
  -7   0  -6    0.75    0.16
  -7   0   6    0.64    0.14
   7   0   6    0.64    0.19
   7   0   6    0.77    0.14
   7   0   6    0.68    0.18
  -7   0   6    0.68    0.16
   7   1  -6   39.30    1.89
  -7  -1  -6   38.81    1.71
   7   1  -6   40.87    1.69
   7   1   6   40.92    1.82
  -7  -1   6   40.15    1.87
   7   1   6   38.35    1.69
  -7  -1   6   40.34    1.70
   7   1   6   40.10    1.90
  -7  -2  -6   -0.01    0.16
   7   2  -6    0.15    0.17
  -7  -2  -6    0.13    0.14
   7   2  -6    0.12    0.15
   7   2   6    0.33    0.19
   7   2   6    0.17    0.16
   7   2   6    0.19    0.14
  -7  -2   6    0.03    0.16
  -7  -2   6    0.27    0.14
  -7  -2   6   -0.04    0.12
  -7  -3  -6    0.23    0.16
   7   3  -6    0.06    0.16
   7   3  -6    0.43    0.22
  -7  -3  -6    0.22    0.21
  -7  -3   6    0.33    0.16
   7   3   6    0.29    0.17
   7   3   6    0.25    0.20
  -7  -3   6    0.04    0.13
   7   3   6    0.28    0.17
  -7  -3   6    0.14    0.21
   7   3   6    0.26    0.20
  -7  -4  -6    8.64    0.67
  -7  -4  -6    8.36    0.51
   7   4  -6    9.43    0.57
  -7  -4   6    9.69    0.53
   7   4   6    8.81    0.58
   7   4   6    8.50    0.56
   7   4   6    8.49    0.56
  -7  -4   6   10.63    0.69
   7   5  -6   21.57    1.08
  -7  -5  -6   22.01    1.22
   7   5   6   21.50    1.06
  -7  -5   6   20.44    0.96
  -7  -5   6   22.83    1.23
   7   5   6   19.51    1.09
   7   5   6   20.57    1.07
  -7  -6   6    0.91    0.36
  -7  -7  -6   -0.07    0.32
  -7  -7   6   -0.05    0.35
   7   7   6    0.22    0.34
  -7  -8  -6    0.61    0.44
  -7  -8   6    0.75    0.45
  -7  -9  -6   -0.08    0.43
  -7  -9   6    0.16    0.47
   7  -9  -7   -0.07    0.28
   7  -9   7    0.12    0.33
   7  -8  -7    0.17    0.26
   7  -8   7    0.52    0.33
   7  -7   7    4.44    0.48
   7  -6  -7    0.39    0.21
   7  -6   7    0.47    0.26
   7  -5   7   -0.04    0.21
   7  -5   7    0.00    0.12
   7  -4  -7   -0.02    0.15
   7  -4   7   -0.16    0.15
   7  -4   7    0.21    0.18
   7  -3  -7   30.28    1.37
   7  -3   7   27.53    1.41
   7  -3   7   29.17    1.41
   7  -2  -7    9.87    0.57
  -7   2  -7    9.74    0.50
   7  -2   7    9.42    0.59
   7  -2   7    9.73    0.61
  -7   1  -7    1.62    0.20
   7  -1  -7    1.78    0.24
   7  -1   7    1.37    0.24
  -7   1   7    2.03    0.19
   7   1  -7    3.77    0.30
   7   1  -7    4.06    0.39
  -7  -1   7    3.48    0.35
  -7  -1   7    4.43    0.31
  -7  -2  -7    9.01    0.53
   7   2  -7    9.08    0.62
   7   2   7   10.00    0.54
   7   2   7    9.03    0.62
  -7  -2   7   10.13    0.63
   7   2   7    8.98    0.58
   7   2   7    9.71    0.56
  -7  -2   7    8.51    0.52
   7   3  -7   27.09    1.41
   7   3  -7   26.71    1.25
  -7  -3  -7   25.77    1.39
  -7  -3  -7   26.25    1.22
  -7  -3   7   27.37    1.23
   7   3   7   25.27    1.29
   7   3   7   26.07    1.29
  -7  -3   7   26.62    1.40
  -7  -3   7   29.24    1.24
   7   3   7   26.43    1.39
   7   3   7   27.91    1.24
   7   4  -7   -0.14    0.19
  -7  -4  -7    0.06    0.23
  -7  -4  -7   -0.19    0.15
   7   4   7    0.35    0.19
   7   4   7    0.00    0.18
  -7  -4   7    0.21    0.17
  -7  -4   7    0.30    0.25
   7   4   7   -0.26    0.21
  -7  -5  -7   -0.36    0.27
   7   5  -7    0.36    0.26
  -7  -5   7    0.23    0.17
   7   5   7   -0.33    0.20
   7   5   7   -0.01    0.23
  -7  -5   7   -0.16    0.28
   7   5   7   -0.34    0.26
  -7  -6  -7    0.50    0.33
   7   6  -7    0.57    0.31
   7   6   7    0.40    0.33
  -7  -6   7    0.18    0.36
  -7  -7  -7    5.30    0.62
  -7  -7   7    3.94    0.60
   7   7   7    5.13    0.54
  -7  -8  -7    1.03    0.44
  -7  -8   7    0.11    0.42
  -7  -9  -7    0.02    0.41
  -7  -9   7   -0.03    0.45
   7  -9  -8    0.23    0.30
   7  -9   8   -0.01    0.35
   7  -8  -8   -0.16    0.25
   7  -8   8    0.10    0.31
   7  -7   8    1.46    0.36
   7  -6   8    0.40    0.27
   7  -5   8    0.06    0.12
   7  -5   8    0.20    0.24
   7  -4   8   -0.09    0.17
   7  -4   8   -0.29    0.18
   7  -3  -8    2.65    0.29
   7  -3   8    1.86    0.28
   7  -3   8    1.86    0.29
  -7   2  -8    0.26    0.14
   7  -2  -8    0.75    0.20
   7  -2   8    0.48    0.21
   7  -2   8    0.15    0.18
  -7   1  -8    1.91    0.22
   7  -1   8    1.75    0.27
   7  -1   8    1.60    0.27
  -7   1   8    2.04    0.21
  -7   0  -8    0.16    0.15
   7   0  -8    0.43    0.11
   7   0  -8    0.14    0.10
   7   0  -8    0.22    0.16
  -7   0   8    0.43    0.14
   7   0   8    0.55    0.19
  -7   0   8    0.01    0.16
   7   0   8    0.18    0.13
   7   0   8    0.43    0.20
  -7  -1  -8    1.96    0.24
   7   1  -8    1.90    0.22
   7   2  -8    0.60    0.23
  -7  -2  -8    0.40    0.17
   7   2  -8    0.63    0.19
  -7  -2   8    0.34    0.15
   7   2   8    0.38    0.17
   7   2   8    0.45    0.22
  -7  -2   8    0.40    0.22
   7   2   8    0.49    0.21
   7   2   8    0.47    0.20
  -7  -3  -8    1.94    0.33
  -7  -3  -8    1.83    0.25
   7   3  -8    2.01    0.35
   7   3  -8    2.19    0.29
  -7  -3   8    2.25    0.26
  -7  -3   8    2.18    0.25
   7   3   8    2.40    0.35
  -7  -3   8    1.89    0.34
   7   3   8    1.82    0.29
   7   3   8    1.95    0.27
   7   3   8    2.01    0.31
   7   4  -8   -0.29    0.18
  -7  -4  -8    0.06    0.27
  -7  -4  -8   -0.28    0.14
  -7  -4   8    0.11    0.27
   7   4   8    0.11    0.24
   7   4   8    0.17    0.19
   7   4   8   -0.04    0.19
  -7  -4   8   -0.19    0.15
  -7  -5  -8    0.34    0.30
   7   5  -8    0.40    0.26
   7   5   8    0.16    0.27
  -7  -5   8    0.75    0.33
   7   5   8   -0.05    0.22
   7   5   8    0.18    0.26
  -7  -5   8    0.36    0.18
  -7  -6  -8    0.76    0.37
   7   6  -8    0.14    0.28
   7   6   8   -0.01    0.30
  -7  -6   8    0.88    0.36
  -7  -7  -8    1.78    0.46
  -7  -7   8    1.37    0.46
   7   7   8    2.65    0.47
  -7  -8  -8    0.76    0.43
   7   8   8    0.19    0.37
  -7  -8   8   -0.30    0.40
  -7  -9  -8   -0.16    0.45
  -7  -9   8    0.04    0.45
   7  -8   9    0.00    0.30
   7  -7   9    0.67    0.33
   7  -6   9    0.13    0.27
   7  -4   9    0.43    0.24
   7  -4   9    0.25    0.22
   7  -3   9   18.69    1.01
   7  -3   9   18.27    1.01
  -7   2  -9    7.66    0.48
   7  -2  -9    9.86    0.58
   7  -2   9    7.94    0.57
   7  -2   9    7.25    0.56
  -7   1  -9   22.69    1.08
   7  -1   9   22.78    1.21
   7  -1   9   23.51    1.00
   7  -1   9   23.41    1.00
  -7   1   9   23.13    1.04
   7  -1   9   23.72    1.19
   7   0  -9   -0.25    0.10
   7   0  -9   -0.14    0.17
  -7   0  -9    0.12    0.15
   7   0   9    0.14    0.16
  -7   0   9    0.05    0.12
   7   0   9    0.60    0.21
  -7   0   9   -0.13    0.15
   7   0   9    0.03    0.13
   7   1  -9   22.25    1.03
  -7  -1  -9   22.69    1.07
   7   1  -9   22.02    1.19
   7   1   9   23.55    1.10
  -7  -1   9   21.94    1.04
  -7  -1   9   23.96    1.18
   7   1   9   21.37    1.04
   7   1   9   22.69    1.21
   7   1   9   22.59    1.15
   7   2  -9    7.46    0.50
   7   2  -9    7.19    0.60
  -7  -2  -9   10.63    0.55
   7   2   9    9.66    0.59
  -7  -2   9    7.30    0.59
   7   2   9   10.54    0.55
  -7  -2   9    7.58    0.50
   7   3  -9   16.78    0.99
   7   3  -9   16.85    0.87
  -7  -3  -9   15.76    0.83
   7   3   9   15.55    0.91
   7   3   9   16.77    0.90
   7   3   9   16.96    0.99
  -7  -3   9   17.78    0.85
   7   3   9   16.67    0.86
  -7  -3   9   17.65    1.00
   7   4  -9    0.28    0.24
  -7  -4  -9    2.05    0.25
  -7  -4  -9    2.74    0.41
   7   4   9    0.90    0.27
   7   4   9    1.23    0.31
  -7  -4   9    0.67    0.22
   7   4   9    1.42    0.28
  -7  -4   9    0.82    0.31
  -7  -5  -9    6.71    0.65
   7   5  -9    5.40    0.50
  -7  -5   9    6.02    0.63
   7   5   9    5.99    0.56
   7   5   9    6.41    0.53
  -7  -5   9    5.35    0.40
   7   5   9    5.64    0.50
   7   6  -9    0.48    0.29
  -7  -6  -9    0.00    0.32
  -7  -6   9    0.63    0.38
   7   6   9   -0.10    0.28
  -7  -7  -9    0.91    0.42
  -7  -7   9    0.87    0.43
   7   7   9    0.50    0.37
  -7  -8  -9   -0.01    0.42
   7   8   9    0.05    0.38
  -7  -8   9   -0.39    0.41
   7  -8  10    0.32    0.35
   7  -7  10   -0.22    0.30
   7  -6  10    0.03    0.26
   7  -5  10    0.23    0.19
   7  -5  10    0.83    0.33
   7  -4  10    1.12    0.30
   7  -4  10    1.29    0.29
   7  -3  10   11.29    0.74
   7  -3  10   10.90    0.72
  -7   2 -10    0.39    0.17
   7  -2  10    0.05    0.19
   7  -2  10   -0.11    0.17
  -7   1 -10   27.38    1.23
   7  -1  10   24.98    1.32
   7  -1  10   26.62    1.38
  -7   1  10   26.24    1.17
   7  -1  10   26.42    1.14
   7   0 -10    0.25    0.18
  -7   0 -10    0.01    0.14
   7   0 -10   -0.01    0.10
   7   0  10    0.01    0.18
  -7   0  10    0.04    0.16
   7   0  10    0.14    0.20
   7   0  10    0.08    0.13
  -7   0  10    0.02    0.13
   7   1 -10   25.63    1.33
   7   1 -10   25.55    1.16
  -7  -1 -10   25.93    1.19
   7   1  10   24.46    1.28
  -7  -1  10   23.69    1.16
   7   1  10   27.32    1.23
  -7  -1  10   26.27    1.31
   7   1  10   25.00    1.34
   7   1  10   24.81    1.17
  -7  -2 -10    0.00    0.15
   7   2 -10    0.14    0.16
   7   2 -10   -0.03    0.20
  -7  -2  10   -0.05    0.22
   7   2  10    0.33    0.17
  -7  -2  10    0.21    0.17
   7   2  10    0.33    0.18
   7   2  10    0.50    0.22
   7   2  10   -0.02    0.21
  -7  -3 -10   11.32    0.60
   7   3 -10    8.94    0.70
   7   3  10    9.65    0.64
  -7  -3  10   10.02    0.59
  -7  -3  10   10.01    0.73
   7   3  10   10.50    0.63
   7   3  10    9.98    0.66
  -7  -4 -10    1.01    0.23
   7   4 -10    0.46    0.27
  -7  -4  10    1.03    0.24
   7   4  10    0.86    0.27
  -7  -4  10    0.25    0.31
   7   4  10    0.59    0.28
  -7  -5 -10    1.17    0.39
   7   5 -10    0.86    0.29
  -7  -5  10    0.78    0.37
   7   5  10    0.49    0.32
  -7  -5  10    0.97    0.22
   7   5  10    0.64    0.30
   7   6 -10    0.19    0.31
  -7  -6 -10   -0.31    0.31
  -7  -6  10    0.17    0.36
   7   6  10   -0.19    0.30
  -7  -7 -10    0.66    0.43
  -7  -7  10    0.88    0.45
   7   7  10    0.28    0.36
  -7  -8 -10    1.02    0.50
   7   8  10    0.77    0.44
  -7  -8  10    0.83    0.50
   7  -8  11    0.23    0.36
   7  -7  11   -0.20    0.33
   7  -6  11    0.56    0.31
   7  -5  11    0.63    0.31
   7  -5  11    0.46    0.24
   7  -4  11    5.09    0.53
   7  -4  11    5.18    0.49
   7  -3  11    3.15    0.40
   7  -3  11    2.32    0.38
  -7   2 -11    0.38    0.19
   7  -2  11    0.36    0.23
   7  -2  11    0.34    0.23
  -7   1 -11    0.32    0.18
   7  -1  11    0.01    0.18
  -7   1  11    0.20    0.14
   7  -1  11    0.15    0.13
   7  -1  11    0.22    0.21
   7   0 -11   -0.12    0.11
  -7   0 -11    0.16    0.16
   7   0  11   -0.39    0.14
  -7   0  11   -0.13    0.13
   7   0  11   -0.15    0.19
   7   0  11    0.01    0.14
  -7  -1 -11    0.14    0.18
   7   1 -11    0.06    0.20
   7   1 -11    0.23    0.16
   7   1  11    0.10    0.18
   7   1  11    0.29    0.21
  -7  -1  11    0.31    0.18
   7   1  11    0.31    0.22
  -7  -1  11    0.12    0.21
   7   1  11    0.43    0.17
   7   2 -11    0.14    0.23
  -7  -2 -11    0.29    0.18
   7   2 -11   -0.09    0.16
  -7  -2  11    0.09    0.16
   7   2  11    0.03    0.19
   7   2  11   -0.16    0.20
   7   2  11   -0.15    0.15
  -7  -2  11   -0.34    0.20
   7   2  11   -0.17    0.19
  -7  -3 -11    2.96    0.33
   7   3 -11    2.99    0.44
   7   3 -11    2.14    0.32
   7   3  11    3.31    0.40
  -7  -3  11    3.08    0.34
  -7  -3  11    2.64    0.43
   7   3  11    2.85    0.36
   7   4 -11    4.62    0.45
  -7  -4 -11    3.81    0.36
   7   4  11    4.83    0.48
   7   4  11    4.02    0.44
  -7  -4  11    3.79    0.52
  -7  -4  11    3.49    0.36
   7   5 -11    0.63    0.32
   7   5  11    1.20    0.32
  -7  -5  11    0.99    0.23
   7   5  11    0.52    0.31
  -7  -5  11    1.35    0.40
   7   6 -11    0.43    0.33
  -7  -6 -11    0.11    0.35
   7   6  11    0.39    0.33
  -7  -6  11    0.53    0.39
  -7  -7 -11    0.32    0.40
  -7  -7  11   -0.02    0.40
   7   7  11   -0.38    0.33
  -7  -8 -11    0.52    0.46
   7   8  11   -0.19    0.39
  -7  -8  11    0.26    0.45
   7  -8  12   -0.15    0.35
   7  -7  12   -0.28    0.30
   7  -6  12    0.24    0.31
   7  -5  12    2.69    0.44
   7  -5  12    2.92    0.41
   7  -4  12    1.39    0.32
   7  -4  12    0.87    0.32
   7  -3  12   24.76    1.32
   7  -3  12   24.82    1.37
  -7   2 -12    3.10    0.35
   7  -2  12    3.56    0.43
   7  -2  12    3.92    0.45
  -7   1 -12   24.13    1.16
   7  -1  12   23.25    1.31
   7  -1  12   24.25    1.08
  -7   1  12   23.50    1.11
   7  -1  12   24.43    1.28
  -7   0 -12    0.01    0.17
   7   0 -12    0.08    0.13
  -7   0  12   -0.03    0.15
   7   0  12    0.26    0.24
   7   0  12   -0.03    0.18
   7   0  12    0.23    0.16
   7   1 -12   22.62    1.27
   7   1 -12   23.68    1.09
  -7  -1 -12   23.89    1.13
   7   1  12   23.77    1.16
  -7  -1  12   23.05    1.11
   7   1  12   21.65    1.22
   7   1  12   21.93    1.10
  -7  -1  12   24.44    1.26
   7   1  12   23.21    1.28
   7   2 -12    3.17    0.44
  -7  -2 -12    3.25    0.34
   7   2 -12    2.75    0.33
  -7  -2  12    3.12    0.42
   7   2  12    3.52    0.42
   7   2  12    3.41    0.44
  -7  -2  12    3.33    0.35
   7   2  12    3.64    0.40
   7   2  12    3.31    0.36
  -7  -3 -12   22.09    1.06
   7   3 -12   21.69    1.10
  -7  -3  12   22.49    1.26
   7   3  12   22.07    1.11
   7   3  12   20.67    1.14
  -7  -3  12   21.81    1.07
  -7  -4 -12    0.65    0.23
  -7  -4  12    0.92    0.24
   7   4  12    0.28    0.30
  -7  -4  12    0.49    0.34
   7   4  12    0.98    0.31
   7   5 -12    3.01    0.44
   7   5  12    3.68    0.47
  -7  -5  12    4.06    0.57
   7   5  12    2.67    0.41
  -7  -5  12    3.16    0.34
   7   6 -12    0.27    0.33
  -7  -6  12    0.38    0.38
   7   6  12    0.60    0.33
  -7  -7 -12    0.55    0.44
   7   7  12    0.06    0.37
  -7  -7  12    0.50    0.46
  -7  -8 -12   -0.30    0.43
   7   8  12    0.15    0.42
  -7  -8  12   -0.21    0.44
   7  -8  13    0.14    0.37
   7  -7  13    0.75    0.39
   7  -6  13    1.15    0.39
   7  -5  13    3.09    0.48
   7  -4  13    0.95    0.28
   7  -4  13    0.31    0.31
   7  -3  13   10.90    0.74
   7  -3  13    8.81    0.75
  -7   2 -13    0.97    0.25
   7  -2  13    0.20    0.28
   7  -2  13    0.70    0.29
  -7   1 -13   27.02    1.28
   7  -1  13   26.56    1.45
   7  -1  13   27.00    1.40
   7  -1  13   25.71    1.19
  -7   1  13   26.45    1.23
   7   0 -13    0.22    0.15
  -7   0 -13   -0.26    0.19
  -7   0  13    0.07    0.15
   7   0  13   -0.04    0.22
   7   0  13   -0.16    0.16
   7   0  13    0.15    0.25
  -7  -1 -13   25.10    1.23
   7   1 -13   26.07    1.39
   7   1 -13   25.22    1.19
   7   1  13   24.16    1.33
  -7  -1  13   26.20    1.21
   7   1  13   23.73    1.20
   7   1  13   26.28    1.27
   7   1  13   26.02    1.41
   7   2 -13    0.82    0.31
  -7  -2 -13    0.51    0.23
   7   2 -13    0.51    0.21
  -7  -2  13    1.08    0.33
   7   2  13    0.57    0.31
   7   2  13    0.52    0.23
   7   2  13    0.75    0.28
  -7  -2  13    0.90    0.24
   7   3 -13    9.16    0.63
  -7  -3 -13    9.42    0.60
   7   3  13    9.05    0.64
   7   3  13    9.14    0.66
  -7  -3  13   10.60    0.63
  -7  -3  13   12.49    0.82
  -7  -4 -13    0.80    0.23
   7   4 -13    0.70    0.28
   7   4  13    0.27    0.31
  -7  -4  13    0.71    0.35
   7   4  13    1.03    0.30
  -7  -4  13    0.62    0.23
  -7  -5  13    2.24    0.50
  -7  -5  13    2.21    0.30
   7   5  13    2.04    0.42
   7   5  13    1.13    0.35
   7   6 -13    0.99    0.39
  -7  -6  13    1.54    0.50
   7   6  13    1.87    0.42
  -7  -7  13    0.59    0.50
   7   7  13    1.37    0.45
  -7  -8  13    0.08    0.47
   7   8  13   -0.54    0.40
   7  -7  14    0.03    0.34
   7  -6  14    1.13    0.41
   7  -5  14    0.98    0.40
   7  -4  14   -0.12    0.27
   7  -4  14    0.01    0.25
   7  -3  14   -0.18    0.23
   7  -3  14    0.49    0.34
  -7   2 -14    0.78    0.25
   7  -2  14    0.88    0.34
   7  -2  14    0.39    0.26
  -7   1 -14    0.02    0.22
   7  -1  14    0.26    0.30
   7  -1  14    0.18    0.20
  -7   1  14    0.35    0.19
   7  -1  14   -0.36    0.23
  -7   0 -14   10.59    0.68
   7   0 -14   11.12    0.59
   7   0  14   10.81    0.81
  -7   0  14   11.25    0.65
   7   0  14   11.07    0.77
   7   0  14   10.71    0.63
  -7  -1 -14    0.24    0.23
   7   1 -14   -0.14    0.27
   7   1 -14    0.02    0.18
   7   1  14    0.24    0.24
   7   1  14    0.02    0.20
   7   1  14    0.08    0.25
  -7  -1  14    0.34    0.21
   7   1  14   -0.08    0.27
   7   2 -14    0.02    0.27
  -7  -2 -14   -0.27    0.19
   7   2 -14   -0.11    0.16
   7   2  14    0.09    0.26
   7   2  14    0.22    0.23
  -7  -2  14    0.13    0.20
   7   3 -14    0.56    0.26
  -7  -3 -14    0.38    0.23
   7   3  14    0.35    0.26
   7   3  14    0.58    0.30
  -7  -3  14    0.27    0.32
  -7  -3  14    0.30    0.22
   7   4 -14    0.38    0.25
  -7  -4 -14   -0.01    0.21
   7   4  14   -0.22    0.25
   7   4  14    0.15    0.29
  -7  -4  14    0.04    0.22
  -7  -4  14    0.50    0.35
   7   5 -14    2.34    0.39
  -7  -5  14    1.22    0.45
   7   5  14    0.42    0.31
   7   5  14    0.21    0.33
  -7  -5  14    0.70    0.24
  -7  -6  14    0.47    0.44
   7   6  14    1.14    0.42
  -7  -7  14   -0.30    0.45
   7   7  14   -0.26    0.38
   7  -7  15   -0.01    0.38
   7  -6  15    0.07    0.37
   7  -5  15    1.51    0.46
   7  -4  15    0.56    0.32
   7  -4  15    0.33    0.34
   7  -3  15    4.47    0.57
   7  -3  15    4.10    0.51
  -7   2 -15   -0.04    0.23
   7  -2  15   -0.27    0.28
   7  -2  15   -0.13    0.24
  -7   1 -15    4.35    0.45
  -7   1  15    3.97    0.40
   7  -1  15    4.15    0.38
   7  -1  15    4.63    0.53
   7  -1  15    4.64    0.54
  -7   0 -15   -0.31    0.18
   7   0 -15   -0.08    0.15
   7   0  15    0.04    0.24
   7   0  15   -0.01    0.31
   7   0  15   -0.06    0.19
  -7   0  15    0.26    0.21
  -7  -1 -15    3.86    0.43
   7   1 -15    4.47    0.40
   7   1 -15    4.66    0.54
   7   1  15    3.94    0.53
   7   1  15    4.02    0.42
  -7  -1  15    4.32    0.42
   7   1  15    4.20    0.51
   7   1  15    4.76    0.49
   7   2 -15   -0.08    0.29
   7   2 -15   -0.20    0.19
   7   2  15    0.57    0.26
  -7  -2  15    0.22    0.22
   7   2  15    0.33    0.29
   7   3 -15    3.47    0.42
  -7  -3 -15    3.89    0.40
   7   3  15    3.78    0.45
  -7  -3  15    3.79    0.40
   7   3  15    4.38    0.48
  -7  -4 -15    0.46    0.23
   7   4 -15    0.49    0.27
   7   4  15    0.51    0.31
  -7  -4  15    0.48    0.23
   7   4  15    0.70    0.33
   7   5 -15    0.43    0.30
   7   5  15    0.84    0.37
   7   5  15    0.88    0.37
  -7  -5  15    0.54    0.46
  -7  -5  15    0.84    0.27
   7   6 -15    0.17    0.32
  -7  -6  15    0.28    0.44
   7   6  15   -0.21    0.35
  -7  -7  15   -0.23    0.46
   7   7  15    0.29    0.40
   7  -7  16    0.68    0.44
   7  -6  16    0.48    0.42
   7  -5  16    2.58    0.53
   7  -4  16    0.00    0.35
   7  -4  16    0.51    0.33
   7  -3  16    1.23    0.37
   7  -3  16    1.44    0.42
  -7   2 -16    0.03    0.25
   7  -2  16    0.03    0.26
   7  -2  16    0.26    0.33
  -7   1 -16    5.61    0.49
   7  -1  16    4.86    0.42
  -7   1  16    6.04    0.48
   7  -1  16    6.22    0.61
   7  -1  16    5.80    0.64
   7   0 -16    3.79    0.35
  -7   0 -16    4.39    0.45
   7   0  16    3.03    0.51
   7   0  16    4.42    0.52
   7   0  16    3.96    0.40
  -7   0  16    3.87    0.42
  -7  -1 -16    5.83    0.50
   7   1 -16    4.78    0.43
   7   1 -16    5.77    0.61
   7   1  16    5.43    0.48
  -7  -1  16    5.31    0.49
   7   1  16    6.65    0.62
  -7  -2 -16   -0.41    0.20
   7   2 -16   -0.13    0.20
   7   2  16    0.08    0.28
  -7  -2  16   -0.35    0.20
   7   2  16   -0.20    0.22
   7   3 -16    1.24    0.30
  -7  -3 -16    2.04    0.32
   7   3  16    1.61    0.36
   7   3  16    0.88    0.32
  -7  -3  16    1.20    0.29
  -7  -4 -16    1.78    0.29
   7   4 -16    0.60    0.29
  -7  -4  16    0.47    0.25
   7   4  16    0.94    0.34
   7   4  16    1.49    0.38
   7   5 -16    1.84    0.40
   7   5  16    2.58    0.47
  -7  -5  16    2.77    0.36
   7   5  16    2.00    0.45
   7   6 -16    0.24    0.32
   7   6  16   -0.38    0.36
   7   7  16    1.51    0.49
   7  -7  17    0.23    0.45
   7  -6  17    1.10    0.49
   7  -5  17   -0.22    0.37
   7  -4  17    0.93    0.42
   7  -4  17    0.43    0.33
   7  -3  17    3.16    0.54
   7  -3  17    3.30    0.51
  -7   2 -17    1.43    0.32
   7  -2  17    1.48    0.40
   7  -2  17    0.73    0.39
  -7   1 -17    1.07    0.30
   7  -1  17    0.24    0.32
  -7   1  17    0.91    0.27
   7  -1  17    1.40    0.38
   7  -1  17    0.51    0.23
  -7   0 -17    0.17    0.24
   7   0 -17   -0.11    0.18
  -7   0  17   -0.18    0.22
   7   0  17   -0.12    0.29
   7   0  17    0.10    0.22
   7   0  17   -0.27    0.25
   7   1 -17    0.86    0.33
  -7  -1 -17    0.27    0.27
   7   1 -17    0.20    0.21
   7   1  17    0.54    0.33
  -7  -1  17    0.34    0.24
   7   1  17    0.03    0.25
  -7  -2 -17    1.42    0.31
   7   2 -17    1.31    0.29
  -7  -2  17    1.73    0.32
   7   2  17    1.51    0.35
   7   2  17    1.14    0.37
  -7  -3 -17    1.92    0.33
   7   3 -17    1.80    0.35
   7   3  17    2.11    0.40
  -7  -3  17    2.38    0.37
   7   3  17    2.06    0.42
   7   4 -17    0.80    0.32
  -7  -4 -17    0.98    0.27
   7   4  17    0.73    0.37
  -7  -4  17    0.57    0.27
   7   4  17    1.05    0.38
   7   5 -17    0.22    0.30
  -7  -5  17   -0.08    0.24
   7   5  17    0.03    0.35
   7   5  17    0.02    0.36
   7   6 -17    0.86    0.38
   7   6  17    1.29    0.45
   7   7  17    0.66    0.45
   7  -6  18    0.42    0.49
   7  -5  18    0.28    0.42
   7  -4  18    0.79    0.45
   7  -4  18    0.18    0.35
   7  -3  18    0.30    0.34
   7  -3  18    0.28    0.40
  -7   2 -18    0.33    0.29
   7  -2  18    0.76    0.37
   7  -2  18    0.40    0.38
  -7   1 -18    0.12    0.25
   7  -1  18    0.03    0.29
  -7   1  18    0.36    0.25
   7  -1  18    0.02    0.21
   7  -1  18   -0.10    0.29
  -7   0 -18    8.04    0.62
   7   0 -18    8.29    0.52
   7   0  18    7.82    0.57
   7   0  18    8.97    0.74
  -7   0  18    8.32    0.60
  -7  -1 -18    0.17    0.26
   7   1 -18   -0.08    0.30
   7   1 -18    0.18    0.20
  -7  -1  18    0.49    0.25
   7   1  18    0.03    0.28
   7   1  18    0.13    0.27
  -7  -2 -18    0.39    0.26
   7   2 -18    0.62    0.27
   7   2  18    0.74    0.32
  -7  -2  18    0.45    0.27
   7   2  18    0.63    0.34
   7   3 -18   -0.27    0.23
  -7  -3 -18   -0.30    0.23
  -7  -3  18   -0.08    0.23
   7   3  18   -0.02    0.30
   7   3  18    0.09    0.32
   7   4 -18    0.51    0.30
  -7  -4 -18    0.75    0.26
  -7  -4  18    0.34    0.27
   7   4  18    0.39    0.35
   7   4  18    0.19    0.35
   7   5 -18    0.38    0.33
  -7  -5  18    0.21    0.26
   7   5  18   -0.15    0.37
   7   5  18    0.22    0.36
   7   6 -18    0.59    0.38
   7   6  18    0.82    0.43
   7  -6  19    0.14    0.45
   7  -5  19    0.83    0.49
   7  -4  19    0.13    0.40
   7  -3  19    0.29    0.33
   7  -3  19    0.37    0.42
  -7   2 -19    1.97    0.39
   7  -2  19    2.59    0.50
   7  -2  19    2.58    0.55
  -7   1 -19    1.41    0.35
   7  -1  19    0.67    0.43
  -7   1  19    1.14    0.33
   7  -1  19    1.17    0.28
   7  -1  19    1.26    0.41
  -7   0 -19   -0.31    0.27
   7   0 -19    0.14    0.19
   7   0  19   -0.07    0.28
  -7   0  19   -0.15    0.23
   7   0  19   -0.28    0.21
   7   1 -19    1.06    0.28
  -7  -1 -19    1.18    0.34
   7   1  19    1.19    0.32
   7   1  19    0.74    0.39
  -7  -1  19    1.21    0.32
  -7  -2 -19    2.40    0.38
   7   2 -19    2.07    0.37
   7   2  19    2.24    0.41
  -7  -2  19    2.25    0.39
  -7  -3 -19   -0.05    0.24
   7   3 -19   -0.31    0.23
   7   3  19    0.29    0.33
  -7  -3  19    0.06    0.26
   7   3  19   -0.12    0.33
   7   4 -19    0.32    0.30
  -7  -4 -19   -0.10    0.23
   7   4  19    0.01    0.36
   7   4  19   -0.01    0.37
  -7  -4  19    0.27    0.27
   7   5 -19    0.29    0.34
  -7  -5  19    0.21    0.28
   7   5  19   -0.32    0.37
   7   5  19    0.12    0.39
   7   6 -19    0.07    0.35
   7   6  19   -0.62    0.38
   7  -5  20   -0.10    0.46
   7  -4  20   -0.38    0.44
   7  -3  20    0.10    0.36
   7  -3  20    0.21    0.44
  -7   2 -20   -0.26    0.27
   7  -2  20    0.66    0.39
   7  -2  20    0.13    0.41
  -7   1 -20    0.22    0.29
  -7   1  20    0.50    0.28
   7  -1  20    0.03    0.34
   7  -1  20   -0.15    0.22
   7   0 -20    1.46    0.46
  -7   0 -20    0.99    0.36
   7   0 -20    0.65    0.25
  -7   0  20    1.00    0.32
   7   0  20    1.02    0.42
   7   0  20    1.29    0.32
  -7  -1 -20    0.51    0.30
   7   1 -20    0.12    0.22
   7   1  20    0.29    0.29
  -7  -1  20   -0.03    0.27
   7   1  20   -0.04    0.34
  -7  -2 -20    0.35    0.28
   7   2 -20    0.22    0.27
   7   2  20    0.47    0.32
  -7  -2  20    0.02    0.27
  -7  -3 -20    0.34    0.26
   7   3 -20   -0.19    0.27
   7   3  20    0.61    0.36
   7   3  20    0.09    0.37
  -7  -3  20    0.29    0.29
   7   4 -20   -0.42    0.27
  -7  -4 -20   -0.21    0.23
   7   4  20    0.13    0.38
  -7  -4  20   -0.05    0.26
   7   4  20   -0.39    0.35
   7   5 -20    0.56    0.35
  -7  -5  20    0.19    0.28
   7   5  20    0.30    0.41
   7   5  20    0.40    0.43
   7  -5  21   -0.28    0.47
   7  -4  21    0.85    0.52
   7  -3  21    0.61    0.49
  -7   2 -21   -0.04    0.30
  -7   1 -21   -0.11    0.29
   7  -1  21    0.12    0.27
   7   0 -21   -0.13    0.21
  -7   0 -21    0.09    0.31
  -7   0  21   -0.14    0.27
   7   0  21    0.05    0.26
  -7  -1 -21    0.04    0.29
   7   1 -21    0.16    0.25
   7   1  21    0.31    0.30
  -7  -1  21   -0.01    0.26
  -7  -2 -21    0.05    0.26
   7   2 -21    0.68    0.31
   7   2  21    0.29    0.34
  -7  -2  21   -0.21    0.28
  -7  -3 -21   -0.03    0.26
   7   3 -21    0.25    0.31
   7   3  21   -0.46    0.33
  -7  -3  21    0.48    0.32
  -7  -4 -21    0.04    0.24
   7   4 -21   -0.05    0.30
  -7  -4  21   -0.02    0.28
   7   4  21    0.25    0.39
   7   4  21   -0.38    0.39
   7   5 -21   -0.14    0.32
   7   5  21   -0.24    0.41
   7   5  21    0.19    0.44
  -7  -5  21   -0.04    0.29
   7  -4  22    0.89    0.58
  -7   2 -22    0.75    0.36
  -7   1 -22    1.89    0.43
   7  -1  22    1.24    0.34
  -7   0 -22   -0.34    0.31
   7   0 -22    0.49    0.24
   7   0  22    0.14    0.28
  -7   0  22   -0.02    0.29
   7   1 -22    1.66    0.33
  -7  -1 -22    1.41    0.38
   7   1  22    1.49    0.39
  -7  -1  22    1.35    0.37
   7   2 -22    0.90    0.34
  -7  -2 -22    1.15    0.34
   7   2  22    0.69    0.36
  -7  -2  22    0.72    0.34
   7   3 -22    0.32    0.33
  -7  -3 -22    0.49    0.30
   7   3  22    0.52    0.39
  -7  -3  22    0.61    0.33
   7   4 -22   -0.03    0.31
  -7  -4  22    0.24    0.31
   7   4  22    0.03    0.41
  -7   2 -23    0.02    0.33
  -7   1 -23    2.38    0.48
   7  -1  23    1.97    0.38
  -7   0 -23    0.14    0.34
   7   0  23    0.08    0.27
  -7   0  23    0.01    0.32
  -7  -1 -23    1.61    0.41
   7   1 -23    2.32    0.37
   7   1  23    1.52    0.40
  -7  -1  23    1.20    0.38
   7   2 -23   -0.06    0.29
  -7  -2 -23   -0.03    0.28
  -7  -2  23   -0.12    0.31
   7   2  23   -0.36    0.33
   7   3 -23    0.31    0.34
  -7  -3 -23    0.33    0.29
   7   3  23    0.27    0.38
  -7  -3  23    0.69    0.34
   7   4 -23    1.09    0.42
   7   4  23    0.69    0.46
  -7  -4  23    0.84    0.37
  -7   2 -24    0.26    0.38
  -7   1 -24    0.21    0.38
   7  -1  24   -0.18    0.29
  -7   0 -24   -0.10    0.32
   7   0  24   -0.23    0.29
  -7   0  24    0.01    0.33
  -7  -1 -24   -0.17    0.32
   7   1 -24    0.01    0.26
   7   1  24    0.07    0.34
  -7  -1  24   -0.14    0.31
  -7  -2 -24    0.27    0.31
   7   2 -24    0.47    0.32
  -7  -2  24    0.02    0.33
   7   2  24    0.35    0.39
  -7  -3 -24    0.48    0.30
   7   3 -24    0.37    0.36
  -7  -3  24    0.33    0.35
   7   3  24   -0.34    0.38
  -7   1 -25    1.66    0.49
  -7   1  25    2.05    0.51
  -7   1  25    2.27    0.50
   7  -1  25    2.05    0.41
  -7   0 -25    0.49    0.39
  -7   0  25   -0.06    0.35
   7   0  25    0.19    0.33
   7   1 -25    2.11    0.38
  -7  -1 -25    2.87    0.48
  -7  -1  25    2.15    0.48
   7   1  25    0.84    0.41
   8  -6   0   -0.10    0.21
   8  -5   0    6.35    0.52
   8  -4   0    6.43    0.49
   8  -3   0    0.55    0.19
   8  -2   0    1.44    0.23
   8  -1   0   39.36    1.82
   8  -1   0   39.72    1.82
   8  -1   0   41.19    1.81
  -8   0   0   60.84    2.48
   8   0   0   60.99    2.63
   8   0   0   59.69    2.72
  -8  -1   0   37.86    1.64
   8   1   0   37.24    1.80
   8   1   0   39.02    1.62
  -8  -1   0   39.92    1.80
   8   1   0   38.66    1.73
   8   2   0    1.44    0.20
   8   2   0    1.36    0.20
  -8  -2   0    1.40    0.25
   8   2   0    1.67    0.27
  -8  -2   0    1.29    0.20
  -8  -3   0    0.37    0.15
   8   3   0    0.30    0.13
   8   3   0    0.10    0.16
  -8  -3   0   -0.10    0.15
   8   3   0    0.02    0.19
  -8  -3   0    0.06    0.21
  -8  -4   0    5.19    0.49
   8   4   0    5.51    0.51
  -8  -4   0    5.85    0.39
   8   4   0    5.84    0.37
   8   4   0    5.70    0.43
  -8  -5   0    5.86    0.55
  -8  -5   0    6.02    0.39
   8   5   0    6.20    0.48
   8   6   0   -0.25    0.22
  -8  -6   0    0.00    0.29
  -8  -7   0   -0.13    0.33
  -8  -8   0   -0.20    0.38
  -8  -9   0   -0.02    0.43
   8  -6   1   -0.21    0.20
   8  -5  -1    0.18    0.21
   8  -5   1    0.09    0.20
   8  -4  -1    0.27    0.17
   8  -4   1    0.27    0.17
   8  -3  -1   34.28    1.61
   8  -3   1   33.75    1.60
   8  -2  -1    2.56    0.29
   8  -2   1    2.70    0.29
   8  -2   1    2.51    0.21
   8  -1  -1   23.31    1.10
   8  -1  -1   23.91    1.14
   8  -1  -1   23.84    1.11
   8  -1   1   22.96    1.14
   8  -1   1   23.07    1.11
   8  -1   1   23.97    1.11
   8   0  -1   -0.07    0.10
  -8   0  -1   -0.09    0.10
   8   0  -1    0.04    0.12
  -8   0   1   -0.06    0.10
   8   0   1   -0.04    0.12
   8   0   1    0.02    0.11
   8   1  -1   22.36    0.99
  -8  -1  -1   21.39    1.01
   8   1  -1   22.17    1.07
   8   1  -1   23.09    1.13
  -8  -1  -1   22.54    1.12
   8   1   1   23.29    1.08
  -8  -1   1   23.29    1.01
   8   1   1   22.94    1.14
   8   1   1   21.76    0.99
  -8  -1   1   22.22    1.11
   8   2  -1    2.02    0.28
   8   2  -1    2.57    0.25
   8   2  -1    2.12    0.23
  -8  -2  -1    2.68    0.30
  -8  -2  -1    1.86    0.23
  -8  -2   1    2.01    0.27
  -8  -2   1    2.10    0.23
   8   2   1    2.21    0.30
   8   2   1    2.03    0.24
  -8  -2   1    1.80    0.23
   8   2   1    2.17    0.24
  -8  -3  -1   30.63    1.53
   8   3  -1   31.35    1.38
   8   3  -1   31.24    1.38
   8   3  -1   30.63    1.54
  -8  -3  -1   29.30    1.36
  -8  -3   1   31.21    1.38
   8   3   1   31.00    1.54
  -8  -3   1   29.43    1.35
   8   3   1   31.85    1.40
  -8  -3   1   30.27    1.53
   8   3   1   29.49    1.37
   8   4  -1   -0.01    0.21
   8   4  -1    0.08    0.18
   8   4  -1   -0.06    0.12
  -8  -4  -1    0.00    0.16
  -8  -4  -1   -0.15    0.22
   8   4   1    0.20    0.22
  -8  -4   1    0.05    0.22
   8   4   1    0.03    0.13
   8   4   1   -0.22    0.16
  -8  -4   1    0.01    0.14
  -8  -5  -1   -0.26    0.25
  -8  -5  -1   -0.32    0.13
   8   5  -1    0.22    0.22
   8   5   1   -0.11    0.22
  -8  -5   1    0.00    0.16
  -8  -5   1   -0.45    0.24
   8   6  -1    0.11    0.24
  -8  -6  -1   -0.16    0.28
  -8  -6   1   -0.16    0.28
  -8  -7  -1   -0.44    0.32
  -8  -7   1   -0.10    0.36
  -8  -8  -1   -0.13    0.36
  -8  -8   1    0.06    0.40
  -8  -9  -1    1.10    0.51
  -8  -9   1    0.61    0.48
   8  -6   2   -0.09    0.17
   8  -5  -2    0.92    0.26
   8  -5   2    0.59    0.24
   8  -4  -2   -0.05    0.17
   8  -4   2    0.65    0.21
   8  -3  -2    9.04    0.59
   8  -3   2    8.78    0.57
   8  -2  -2   15.69    0.68
   8  -2  -2   14.36    0.78
   8  -2   2   13.10    0.70
   8  -2   2   13.98    0.78
   8  -1  -2   58.23    2.38
   8  -1  -2   51.85    2.38
   8  -1  -2   55.97    2.37
   8  -1   2   51.35    2.38
   8  -1   2   51.05    2.39
   8  -1   2   51.88    2.36
   8   0  -2   44.57    2.03
   8   0  -2   45.04    2.09
  -8   0  -2   46.33    1.91
  -8   0   2   46.34    1.91
   8   0   2   46.67    2.11
   8   0   2   46.84    1.86
   8   0   2   45.24    2.04
  -8  -1  -2   48.50    2.04
   8   1  -2   48.20    2.02
  -8  -1  -2   48.65    2.22
   8   1  -2   47.04    2.12
   8   1  -2   48.20    2.24
  -8  -1   2   50.12    2.04
   8   1   2   48.89    2.25
   8   1   2   48.47    2.14
   8   1   2   48.46    2.02
  -8  -1   2   48.56    2.22
   8   2  -2   12.85    0.72
   8   2  -2   12.48    0.64
  -8  -2  -2   12.33    0.71
  -8  -2  -2   11.22    0.62
   8   2  -2   13.30    0.63
  -8  -2   2   12.21    0.71
   8   2   2   11.53    0.72
   8   2   2   11.95    0.65
  -8  -2   2   11.31    0.62
   8   2   2   12.17    0.62
  -8  -2   2   12.09    0.64
   8   3  -2    8.80    0.61
   8   3  -2    8.75    0.47
  -8  -3  -2    7.30    0.58
   8   3  -2    8.71    0.51
  -8  -3  -2    7.46    0.48
   8   3   2    7.26    0.57
  -8  -3   2    9.61    0.49
  -8  -3   2    8.05    0.48
   8   3   2    7.54    0.49
   8   3   2    7.51    0.48
  -8  -3   2    8.40    0.60
   8   4  -2    0.39    0.19
   8   4  -2   -0.04    0.21
   8   4  -2    0.25    0.12
  -8  -4  -2    0.19    0.17
  -8  -4  -2    0.59    0.26
   8   4   2    0.24    0.19
   8   4   2    0.16    0.12
  -8  -4   2    0.15    0.15
  -8  -4   2    0.05    0.23
   8   4   2    0.13    0.24
   8   5  -2    0.33    0.24
  -8  -5  -2    0.02    0.25
  -8  -5  -2    0.32    0.16
   8   5   2    0.29    0.23
  -8  -5   2    0.70    0.33
   8   5   2    0.33    0.16
  -8  -5   2    0.43    0.18
   8   6  -2    0.16    0.27
  -8  -6  -2    0.09    0.29
  -8  -6   2   -0.25    0.29
  -8  -7  -2    0.53    0.39
  -8  -7   2    1.38    0.45
  -8  -8  -2    0.51    0.40
  -8  -8   2   -0.09    0.41
  -8  -9  -2    0.03    0.43
  -8  -9   2    0.62    0.48
   8  -9   3    0.29    0.30
   8  -6   3   -0.08    0.14
   8  -5   3    2.46    0.35
   8  -4  -3    0.37    0.20
   8  -4   3    0.62    0.21
   8  -3  -3    0.40    0.18
   8  -3   3    0.42    0.13
   8  -3   3    0.34    0.18
   8  -2  -3    9.62    0.49
   8  -2  -3    9.19    0.59
   8  -2   3    9.20    0.58
   8  -2   3    9.48    0.53
   8  -1  -3    2.92    0.27
   8  -1  -3    2.77    0.26
   8  -1  -3    2.69    0.29
   8  -1   3    2.75    0.28
   8  -1   3    3.03    0.30
  -8   0  -3   -0.06    0.10
   8   0  -3    0.36    0.14
   8   0  -3    0.16    0.14
   8   0   3    0.02    0.13
   8   0   3    0.00    0.09
   8   0   3   -0.06    0.12
  -8   0   3    0.15    0.10
   8   0   3   -0.20    0.08
   8   1  -3    2.78    0.30
  -8  -1  -3    2.60    0.25
   8   1  -3    2.72    0.24
   8   1  -3    3.20    0.28
  -8  -1  -3    2.94    0.31
   8   1   3    3.00    0.32
   8   1   3    2.75    0.24
   8   1   3    2.57    0.27
  -8  -1   3    2.78    0.25
  -8  -1   3    3.39    0.31
   8   2  -3    8.60    0.50
   8   2  -3    8.43    0.50
  -8  -2  -3   10.41    0.61
  -8  -2  -3    9.76    0.52
   8   2  -3    8.07    0.59
  -8  -2   3    8.50    0.52
   8   2   3   10.37    0.61
   8   2   3    8.86    0.51
  -8  -2   3    8.27    0.58
   8   2   3   10.28    0.55
  -8  -2   3    8.47    0.50
  -8  -3  -3    0.20    0.16
   8   3  -3    0.26    0.17
   8   3  -3    0.34    0.24
   8   3  -3    0.20    0.13
  -8  -3  -3    0.18    0.23
   8   3   3    0.46    0.18
  -8  -3   3    0.39    0.17
   8   3   3   -0.05    0.17
  -8  -3   3    0.07    0.22
   8   3   3    0.11    0.21
  -8  -3   3    0.02    0.15
  -8  -4  -3    0.67    0.19
  -8  -4  -3    0.62    0.28
   8   4  -3    0.72    0.21
   8   4  -3    0.26    0.25
   8   4  -3    0.35    0.13
  -8  -4   3    0.53    0.26
   8   4   3    0.20    0.19
  -8  -4   3    0.43    0.17
   8   4   3    0.35    0.17
  -8  -5  -3    1.99    0.24
   8   5  -3    2.74    0.36
  -8  -5  -3    2.69    0.40
   8   5   3    3.08    0.36
   8   5   3    2.28    0.28
  -8  -5   3    2.28    0.26
  -8  -5   3    2.73    0.42
  -8  -6  -3   -0.20    0.28
   8   6  -3    0.23    0.27
  -8  -6   3    0.41    0.33
  -8  -7  -3    0.28    0.37
  -8  -7   3    0.18    0.40
  -8  -8  -3    0.32    0.40
  -8  -8   3   -0.38    0.38
  -8  -9  -3   -0.37    0.43
  -8  -9   3    0.24    0.47
   8  -9   4    0.34    0.32
   8  -8   4    0.03    0.27
   8  -7   4    0.42    0.22
   8  -6   4   -0.12    0.19
   8  -5   4    0.29    0.22
   8  -4   4    0.20    0.19
   8  -4   4    0.48    0.15
   8  -3  -4   24.86    1.23
   8  -3   4   23.26    1.14
   8  -3   4   24.24    1.20
   8  -2  -4    9.75    0.50
   8  -2  -4    8.54    0.58
   8  -2   4    8.90    0.58
   8  -2   4    9.42    0.53
   8  -1  -4   15.56    0.79
   8  -1  -4   16.32    0.84
   8  -1  -4   15.26    0.80
   8  -1   4   16.08    0.84
   8  -1   4   15.29    0.82
   8   0  -4    0.22    0.14
   8   0  -4    0.15    0.13
  -8   0  -4    0.13    0.12
   8   0   4    0.07    0.12
  -8   0   4    0.14    0.11
   8   0   4   -0.16    0.08
   8   0   4    0.10    0.10
   8   0   4   -0.14    0.13
   8   1  -4   14.55    0.82
   8   1  -4   14.90    0.77
  -8  -1  -4   14.83    0.82
  -8  -1  -4   15.21    0.73
  -8  -1   4   14.57    0.72
   8   1   4   14.76    0.71
   8   1   4   14.36    0.82
   8   1   4   15.23    0.79
  -8  -1   4   15.26    0.81
   8   2  -4    8.24    0.49
  -8  -2  -4    8.04    0.56
   8   2  -4    8.54    0.58
  -8  -2  -4    8.05    0.49
   8   2  -4    8.10    0.48
  -8  -2   4    8.53    0.56
   8   2   4    8.43    0.52
  -8  -2   4    8.91    0.49
   8   2   4    7.67    0.48
   8   2   4    8.41    0.59
   8   3  -4   22.65    1.05
  -8  -3  -4   20.23    1.17
   8   3  -4   22.66    1.19
  -8  -3  -4   21.17    1.03
   8   3  -4   22.28    1.02
   8   3   4   21.67    1.04
   8   3   4   20.80    1.17
   8   3   4   20.03    1.06
  -8  -3   4   23.06    1.18
  -8  -3   4   23.83    1.04
  -8  -3   4   23.74    1.04
  -8  -4  -4    0.81    0.20
   8   4  -4    0.45    0.21
   8   4  -4    0.38    0.26
  -8  -4  -4    0.49    0.26
  -8  -4   4    0.34    0.25
  -8  -4   4    0.52    0.18
   8   4   4    0.62    0.18
   8   4   4    0.61    0.21
   8   5  -4   -0.16    0.21
  -8  -5  -4    0.15    0.16
  -8  -5  -4    0.38    0.27
  -8  -5   4    0.30    0.18
  -8  -5   4    0.01    0.26
   8   5   4   -0.19    0.19
   8   5   4    0.27    0.18
   8   6  -4   -0.42    0.25
  -8  -6  -4   -0.20    0.29
  -8  -6   4    0.10    0.32
  -8  -7  -4    0.16    0.37
  -8  -7   4    0.17    0.36
  -8  -8  -4    0.21    0.41
  -8  -8   4    0.30    0.42
  -8  -9  -4    0.45    0.49
  -8  -9   4   -0.16    0.45
   8  -9   5    0.34    0.31
   8  -8   5    0.36    0.29
   8  -7   5    0.02    0.24
   8  -6   5    2.68    0.32
   8  -5   5    5.64    0.49
   8  -5   5    5.77    0.43
   8  -4   5    4.65    0.43
   8  -4   5    5.13    0.37
   8  -3   5   22.95    1.16
   8  -3   5   22.28    1.10
   8  -2  -5   14.89    0.83
   8  -2  -5   14.35    0.75
   8  -2   5   15.27    0.80
   8  -2   5   15.63    0.83
   8  -1  -5   24.25    1.23
   8  -1  -5   27.57    1.25
  -8   1  -5   25.88    1.13
   8  -1  -5   25.20    1.25
   8  -1   5   24.99    1.25
   8  -1   5   26.65    1.27
  -8   0  -5   -0.33    0.10
   8   0  -5    0.29    0.14
   8   0  -5    0.19    0.14
   8   0   5   -0.26    0.13
  -8   0   5    0.12    0.11
   8   0   5    0.12    0.10
   8   0   5    0.03    0.12
  -8  -1  -5   23.84    1.09
   8   1  -5   23.41    1.13
   8   1  -5   24.00    1.05
   8   1  -5   22.62    1.20
  -8  -1   5   25.37    1.19
   8   1   5   22.14    1.15
  -8  -1   5   24.29    1.07
   8   1   5   24.72    1.07
   8   1   5   23.20    1.21
   8   2  -5   13.28    0.72
   8   2  -5   13.40    0.82
   8   2  -5   14.06    0.71
  -8  -2  -5   13.38    0.81
  -8  -2  -5   13.09    0.71
   8   2   5   13.18    0.76
   8   2   5   13.39    0.82
   8   2   5   13.98    0.71
  -8  -2   5   15.39    0.72
  -8  -2   5   17.33    0.83
   8   3  -5   19.64    1.10
  -8  -3  -5   18.88    1.08
  -8  -3  -5   20.11    0.95
   8   3  -5   20.20    0.97
   8   3   5   19.52    1.00
  -8  -3   5   19.63    0.95
  -8  -3   5   20.32    0.95
   8   3   5   20.48    0.96
  -8  -3   5   20.29    1.09
   8   3   5   18.44    1.08
  -8  -4  -5    4.28    0.34
   8   4  -5    4.03    0.38
  -8  -4  -5    4.22    0.47
  -8  -4   5    4.01    0.34
  -8  -4   5    4.18    0.47
   8   4   5    4.36    0.38
   8   4   5    3.62    0.36
  -8  -5  -5    6.32    0.59
  -8  -5  -5    5.84    0.37
   8   5  -5    5.56    0.49
   8   5   5    5.52    0.47
  -8  -5   5    5.88    0.58
   8   5   5    5.95    0.46
  -8  -5   5    5.29    0.40
  -8  -6  -5    2.52    0.45
   8   6  -5    2.05    0.37
  -8  -6   5    1.88    0.42
  -8  -7  -5    0.02    0.33
  -8  -7   5   -0.17    0.36
  -8  -8  -5    0.20    0.40
  -8  -8   5   -0.15    0.40
  -8  -9  -5   -0.27    0.43
  -8  -9   5    0.33    0.51
   8  -9   6   -0.03    0.33
   8  -8   6   -0.08    0.30
   8  -7   6    0.69    0.29
   8  -6   6   -0.14    0.21
   8  -5   6    3.14    0.39
   8  -5   6    3.28    0.35
   8  -4   6    6.77    0.52
   8  -4   6    5.99    0.45
   8  -3   6    2.57    0.32
   8  -3   6    2.51    0.28
   8  -2  -6    0.13    0.14
   8  -2   6   -0.12    0.13
   8  -2   6   -0.23    0.11
  -8   1  -6    5.23    0.35
   8  -1  -6    6.74    0.42
   8  -1   6    5.00    0.42
   8  -1   6    5.36    0.43
   8   0  -6    8.25    0.56
  -8   0  -6    8.72    0.50
   8   0  -6    9.35    0.56
   8   0   6    9.54    0.60
   8   0   6    9.31    0.46
  -8   0   6    9.26    0.49
   8   0   6    8.67    0.57
   8   1  -6    4.04    0.38
   8   1  -6    4.03    0.30
  -8  -1  -6    3.68    0.33
  -8  -1   6    4.72    0.38
   8   1   6    4.49    0.31
   8   1   6    4.34    0.38
  -8  -1   6    4.46    0.32
   8   1   6    4.25    0.40
  -8  -2  -6    0.07    0.19
   8   2  -6   -0.03    0.15
  -8  -2  -6   -0.05    0.13
   8   2  -6   -0.04    0.17
   8   2   6   -0.12    0.13
   8   2   6   -0.20    0.13
   8   2   6   -0.06    0.17
  -8  -2   6   -0.03    0.16
  -8  -2   6    0.04    0.14
   8   3  -6    1.93    0.28
  -8  -3  -6    1.44    0.30
   8   3  -6    1.22    0.30
  -8  -3  -6    1.24    0.24
   8   3   6    2.05    0.28
   8   3   6    2.12    0.27
  -8  -3   6    2.17    0.24
   8   3   6    1.18    0.29
  -8  -3   6    1.41    0.30
  -8  -3   6    1.77    0.24
   8   4  -6    6.70    0.48
  -8  -4  -6    5.92    0.58
  -8  -4  -6    6.34    0.43
   8   4   6    6.70    0.51
   8   4   6    6.08    0.48
  -8  -4   6    7.16    0.45
  -8  -4   6    6.81    0.57
  -8  -5  -6    1.59    0.40
  -8  -5  -6    2.35    0.25
   8   5  -6    2.56    0.36
  -8  -5   6    2.37    0.42
   8   5   6    1.79    0.31
   8   5   6    2.41    0.36
  -8  -5   6    1.78    0.27
  -8  -6  -6    0.17    0.32
   8   6  -6    0.07    0.25
  -8  -6   6    0.16    0.32
  -8  -7  -6    1.12    0.42
  -8  -7   6    0.81    0.41
  -8  -8  -6    0.51    0.43
  -8  -8   6   -0.23    0.40
  -8  -9  -6    0.14    0.44
  -8  -9   6    0.06    0.49
   8  -9  -7    0.23    0.30
   8  -9   7    0.28    0.35
   8  -8   7    0.35    0.32
   8  -7   7    1.71    0.34
   8  -6   7    0.30    0.25
   8  -5   7    2.25    0.35
   8  -5   7    2.22    0.35
   8  -4  -7    1.66    0.23
   8  -4   7    2.28    0.30
   8  -4   7    1.01    0.26
   8  -3  -7   14.99    0.74
   8  -3   7   14.16    0.83
   8  -3   7   12.89    0.78
  -8   2  -7    0.65    0.16
   8  -2   7    0.78    0.22
   8  -2   7    0.93    0.22
  -8   1  -7    0.06    0.12
   8  -1  -7   -0.12    0.14
  -8   1   7   -0.08    0.10
   8  -1   7   -0.06    0.15
   8  -1   7   -0.22    0.14
   8   0  -7   -0.05    0.08
   8   0  -7   -0.09    0.14
  -8   0  -7    0.03    0.13
   8   0   7    0.26    0.16
   8   0   7    0.10    0.11
   8   0   7   -0.12    0.14
  -8   0   7   -0.10    0.11
   8   1  -7    0.09    0.12
  -8  -1  -7   -0.05    0.14
   8   1  -7    0.09    0.16
  -8  -1   7    0.08    0.17
   8   1   7   -0.14    0.16
  -8  -1   7   -0.05    0.12
   8   1   7   -0.06    0.14
   8   1   7    0.13    0.14
   8   2  -7    0.61    0.23
  -8  -2  -7    0.94    0.20
   8   2   7    1.16    0.24
  -8  -2   7    0.89    0.25
   8   2   7    0.46    0.24
   8   2   7    1.02    0.21
   8   3  -7   12.97    0.82
   8   3  -7   12.07    0.69
  -8  -3  -7   12.27    0.80
  -8  -3  -7   12.79    0.68
  -8  -3   7   12.35    0.79
   8   3   7   11.94    0.73
   8   3   7   12.96    0.80
   8   3   7   12.53    0.69
  -8  -3   7   12.15    0.67
   8   4  -7    1.45    0.29
  -8  -4  -7    1.89    0.36
  -8  -4  -7    1.68    0.25
   8   4   7    1.81    0.34
   8   4   7    1.60    0.29
  -8  -4   7    1.24    0.24
  -8  -4   7    1.08    0.33
   8   4   7    1.04    0.27
  -8  -5  -7    2.47    0.26
  -8  -5  -7    2.23    0.42
   8   5  -7    2.06    0.36
  -8  -5   7    1.79    0.27
  -8  -5   7    2.56    0.45
   8   5   7    2.04    0.33
   8   5   7    2.99    0.41
   8   5   7    2.26    0.36
  -8  -6  -7    0.19    0.33
   8   6  -7    0.37    0.30
  -8  -6   7    0.73    0.39
   8   6   7    0.92    0.37
  -8  -7  -7    0.74    0.42
  -8  -7   7    0.99    0.45
  -8  -8  -7    0.07    0.42
  -8  -8   7    0.48    0.45
  -8  -9  -7    0.37    0.48
  -8  -9   7    0.60    0.52
   8  -8   8    0.48    0.35
   8  -7   8    1.81    0.37
   8  -6   8    0.15    0.25
   8  -5   8   20.12    1.07
   8  -5   8   17.80    1.03
   8  -4   8    1.91    0.31
   8  -4   8    2.29    0.34
   8  -3  -8    8.40    0.53
   8  -3   8    7.56    0.56
   8  -3   8    8.14    0.58
  -8   2  -8   -0.03    0.12
   8  -2  -8    0.05    0.16
   8  -2   8    0.17    0.17
   8  -2   8    0.10    0.17
  -8   1  -8   22.37    1.04
  -8   1   8   22.72    1.01
   8  -1   8   22.08    1.18
   8  -1   8   22.69    1.16
   8   0  -8    2.34    0.20
   8   0  -8    2.66    0.20
   8   0  -8    2.42    0.30
  -8   0  -8    2.18    0.26
   8   0   8    2.13    0.31
   8   0   8    2.28    0.23
   8   0   8    2.53    0.33
  -8   0   8    2.49    0.25
  -8  -1  -8   20.43    1.03
   8   1  -8   22.49    1.18
   8   1  -8   23.11    1.01
  -8  -1   8   22.52    1.14
   8   1   8   21.66    1.13
   8   1   8   21.70    1.18
   8   1   8   22.01    1.02
  -8  -1   8   22.04    1.02
  -8  -2  -8   -0.13    0.15
   8   2  -8    0.05    0.16
   8   2  -8   -0.18    0.17
   8   2   8    0.15    0.17
   8   2   8   -0.02    0.17
  -8  -2   8    0.20    0.15
   8   2   8   -0.01    0.21
  -8  -2   8   -0.25    0.18
   8   3  -8    8.08    0.53
  -8  -3  -8    7.76    0.50
  -8  -3  -8    8.34    0.63
   8   3  -8    8.56    0.64
   8   3   8    7.50    0.54
   8   3   8    7.34    0.52
  -8  -3   8    7.96    0.63
   8   3   8    7.87    0.55
   8   3   8    7.58    0.62
  -8  -3   8    7.66    0.50
   8   4  -8    1.91    0.32
  -8  -4  -8    2.30    0.42
  -8  -4  -8    1.64    0.26
  -8  -4   8    2.19    0.40
   8   4   8    2.07    0.37
   8   4   8    2.28    0.34
  -8  -4   8    1.41    0.25
   8   4   8    2.40    0.33
  -8  -5  -8   17.36    0.82
  -8  -5  -8   17.72    1.09
   8   5  -8   17.21    0.96
   8   5   8   19.57    0.98
   8   5   8   16.90    0.98
   8   5   8   17.17    0.97
  -8  -5   8   18.70    1.12
  -8  -5   8   15.86    0.85
   8   6  -8   -0.53    0.28
  -8  -6  -8   -0.03    0.33
  -8  -6   8    0.18    0.35
   8   6   8    0.04    0.32
  -8  -7  -8    1.71    0.49
   8   7   8    3.17    0.51
  -8  -7   8    2.32    0.52
  -8  -8  -8    0.38    0.44
  -8  -8   8    0.54    0.47
   8  -8   9   -0.10    0.33
   8  -7   9    1.52    0.38
   8  -6   9    0.13    0.25
   8  -5   9    9.00    0.67
   8  -5   9    8.22    0.64
   8  -4   9    0.35    0.22
   8  -4   9   -0.12    0.21
   8  -3   9    6.72    0.53
   8  -3   9    7.08    0.54
  -8   2  -9    7.53    0.47
   8  -2   9    8.83    0.59
   8  -2   9    6.90    0.55
  -8   1  -9    9.37    0.55
   8  -1   9    9.46    0.64
   8  -1   9    8.87    0.63
  -8   1   9    9.29    0.51
   8   0  -9    0.13    0.10
  -8   0  -9   -0.17    0.14
   8   0  -9    0.04    0.16
   8   0  -9    0.11    0.10
   8   0   9   -0.16    0.17
   8   0   9   -0.23    0.12
  -8   0   9   -0.07    0.12
   8   0   9   -0.10    0.15
  -8   0   9   -0.05    0.15
   8   1  -9    8.38    0.50
   8   1  -9    8.48    0.62
  -8  -1  -9    9.13    0.54
   8   1   9    8.93    0.64
  -8  -1   9    9.10    0.61
   8   1   9    9.42    0.54
   8   1   9    9.32    0.62
  -8  -1   9    9.00    0.52
  -8  -2  -9    7.18    0.48
   8   2  -9    6.71    0.56
   8   2  -9    7.26    0.47
   8   2   9    7.10    0.54
   8   2   9    7.23    0.58
   8   2   9    7.24    0.51
   8   2   9    7.45    0.48
  -8  -2   9    8.38    0.59
  -8  -2   9    7.36    0.47
   8   3  -9    8.31    0.50
  -8  -3  -9    6.04    0.44
   8   3   9    5.34    0.48
   8   3   9    6.01    0.50
  -8  -3   9    8.43    0.62
   8   3   9    5.24    0.46
   8   3   9    5.67    0.56
  -8  -4  -9    0.17    0.20
   8   4  -9   -0.10    0.22
  -8  -4  -9    0.04    0.29
  -8  -4   9   -0.26    0.18
   8   4   9    0.00    0.20
   8   4   9    0.04    0.23
  -8  -4   9   -0.25    0.27
   8   4   9    0.46    0.30
   8   5  -9    8.01    0.60
  -8  -5  -9    7.69    0.46
  -8  -5  -9    8.56    0.73
  -8  -5   9    8.27    0.72
   8   5   9    7.67    0.62
   8   5   9    7.87    0.60
  -8  -5   9    7.71    0.51
   8   5   9    7.75    0.60
   8   6  -9    0.82    0.33
  -8  -6  -9   -0.40    0.33
   8   6   9   -0.37    0.32
  -8  -6   9    2.09    0.46
  -8  -7  -9    2.50    0.51
  -8  -7   9    1.97    0.54
   8   7   9    2.51    0.48
  -8  -8  -9    0.60    0.44
  -8  -8   9   -0.04    0.47
   8  -8  10    0.36    0.36
   8  -7  10    1.31    0.39
   8  -6  10    0.89    0.33
   8  -5  10    1.33    0.31
   8  -5  10    1.28    0.32
   8  -4  10   -0.16    0.23
   8  -4  10    0.04    0.22
   8  -3  10    1.68    0.32
   8  -3  10    1.68    0.32
  -8   2 -10    0.68    0.19
   8  -2  10    0.73    0.25
   8  -2  10    0.57    0.24
  -8   1 -10    5.81    0.41
  -8   1  10    5.62    0.38
   8  -1  10    5.02    0.48
   8  -1  10    5.20    0.32
   8  -1  10    5.51    0.48
   8   0 -10    0.60    0.13
   8   0 -10    0.95    0.24
  -8   0 -10    0.82    0.21
   8   0  10    0.50    0.25
   8   0  10    0.76    0.18
   8   0  10    0.77    0.23
  -8   0  10    0.54    0.17
   8   1 -10    5.40    0.37
  -8  -1 -10    5.11    0.41
   8   1 -10    5.04    0.48
   8   1  10    4.85    0.46
  -8  -1  10    5.65    0.48
  -8  -1  10    5.35    0.39
   8   1  10    5.40    0.50
   8   1  10    5.53    0.41
   8   2 -10    0.53    0.26
   8   2 -10    0.48    0.20
  -8  -2 -10    0.33    0.19
   8   2  10    0.56    0.21
   8   2  10    0.39    0.23
  -8  -2  10    0.45    0.20
   8   2  10    0.80    0.26
   8   2  10    0.60    0.27
  -8  -2  10    0.14    0.23
  -8  -3 -10    1.58    0.27
   8   3 -10    1.88    0.31
   8   3 -10    2.08    0.38
   8   3  10    1.35    0.30
   8   3  10    1.25    0.34
  -8  -3  10    2.32    0.39
  -8  -3  10    1.69    0.29
   8   3  10    1.04    0.27
   8   4 -10   -0.38    0.22
  -8  -4 -10   -0.44    0.17
   8   4  10    0.22    0.25
   8   4  10   -0.26    0.19
  -8  -4  10   -0.33    0.18
   8   4  10   -0.44    0.25
  -8  -4  10   -0.42    0.29
   8   5 -10    1.51    0.35
  -8  -5 -10    0.95    0.21
  -8  -5 -10    0.88    0.39
   8   5  10    1.02    0.36
   8   5  10    0.98    0.32
  -8  -5  10    1.11    0.25
  -8  -5  10    0.91    0.40
   8   5  10    1.22    0.31
  -8  -6 -10    0.55    0.40
   8   6 -10    0.73    0.34
  -8  -6  10    0.74    0.40
   8   6  10    1.12    0.38
  -8  -7 -10    1.46    0.48
  -8  -7  10    2.02    0.55
   8   7  10    1.39    0.45
  -8  -8 -10    0.22    0.44
  -8  -8  10    0.81    0.50
   8   8  10   -0.03    0.41
   8  -8  11   -0.13    0.34
   8  -7  11    0.68    0.37
   8  -6  11    0.01    0.28
   8  -5  11    0.56    0.28
   8  -5  11   -0.09    0.26
   8  -4  11    0.56    0.25
   8  -4  11    0.52    0.30
   8  -3  11   32.99    1.70
   8  -3  11   33.20    1.66
  -8   2 -11    2.08    0.28
   8  -2  11    1.30    0.32
   8  -2  11    1.74    0.34
  -8   1 -11    2.31    0.30
   8  -1  11    2.80    0.39
   8  -1  11    2.24    0.22
  -8   1  11    2.53    0.27
   8  -1  11    2.31    0.36
   8   0 -11    0.06    0.11
  -8   0 -11   -0.21    0.15
   8   0 -11   -0.28    0.15
   8   0  11   -0.15    0.17
   8   0  11    0.00    0.15
  -8   0  11    0.11    0.14
   8   0  11   -0.27    0.18
   8   1 -11    2.61    0.37
  -8  -1 -11    2.78    0.32
   8   1 -11    2.40    0.26
  -8  -1  11    2.11    0.28
   8   1  11    2.45    0.29
   8   1  11    2.20    0.36
   8   1  11    2.42    0.39
   8   2 -11    1.84    0.27
   8   2 -11    2.07    0.37
  -8  -2 -11    2.26    0.29
  -8  -2  11    1.55    0.35
   8   2  11    1.95    0.38
   8   2  11    2.00    0.29
  -8  -2  11    2.07    0.29
   8   2  11    2.16    0.34
   8   2  11    1.89    0.33
   8   3 -11   32.88    1.67
   8   3 -11   30.58    1.46
  -8  -3 -11   31.54    1.44
   8   3  11   31.95    1.53
   8   3  11   30.56    1.46
   8   3  11   31.05    1.57
  -8  -3  11   31.46    1.66
  -8  -3  11   29.79    1.44
  -8  -4 -11    0.49    0.22
  -8  -4  11    0.22    0.31
   8   4  11    0.91    0.33
   8   4  11    0.62    0.27
  -8  -4  11    0.29    0.21
   8   4  11    1.13    0.30
   8   5 -11   -0.37    0.26
   8   5  11   -0.18    0.24
  -8  -5  11   -0.28    0.32
  -8  -5  11    0.07    0.21
   8   5  11    0.11    0.27
   8   5  11   -0.01    0.31
   8   6 -11   -0.20    0.31
  -8  -6 -11    0.18    0.36
  -8  -6  11   -0.19    0.37
   8   6  11   -0.06    0.33
  -8  -7 -11    0.51    0.45
  -8  -7  11    0.29    0.42
   8   7  11    0.42    0.42
  -8  -8 -11    0.01    0.44
  -8  -8  11    0.25    0.49
   8   8  11    0.23    0.43
   8  -8  12    0.01    0.36
   8  -7  12    0.52    0.37
   8  -6  12    0.11    0.30
   8  -5  12   12.58    0.85
   8  -5  12   11.75    0.85
   8  -4  12    1.10    0.30
   8  -4  12    1.01    0.36
   8  -3  12    0.34    0.27
   8  -3  12    0.11    0.24
  -8   2 -12    0.81    0.24
   8  -2  12    0.90    0.32
   8  -2  12    0.91    0.30
  -8   1 -12   14.48    0.79
   8  -1  12   14.78    0.68
   8  -1  12   14.23    0.89
   8  -1  12   12.93    0.89
  -8   1  12   13.45    0.73
   8   0 -12    0.97    0.17
  -8   0 -12    1.18    0.26
   8   0 -12    1.03    0.28
   8   0  12    0.90    0.31
  -8   0  12    1.32    0.23
   8   0  12    0.92    0.22
   8   0  12    1.22    0.30
  -8  -1 -12   14.22    0.83
   8   1 -12   18.64    1.00
   8   1 -12   18.28    0.82
   8   1  12   15.21    0.99
   8   1  12   14.67    0.93
   8   1  12   14.28    0.81
  -8  -1  12   17.28    0.85
   8   1  12   14.60    0.86
   8   2 -12    0.60    0.30
   8   2 -12    0.66    0.23
  -8  -2 -12    1.26    0.26
   8   2  12    0.90    0.30
   8   2  12    0.91    0.25
  -8  -2  12    0.57    0.23
   8   2  12    0.68    0.29
   8   2  12    0.29    0.29
   8   3 -12   -0.08    0.21
  -8  -3 -12    0.15    0.22
   8   3  12    0.18    0.30
   8   3  12    0.32    0.25
   8   3  12    0.46    0.28
  -8  -3  12    0.47    0.34
  -8  -3  12    0.57    0.24
   8   4 -12    0.35    0.25
  -8  -4 -12    0.77    0.24
  -8  -4  12    0.47    0.23
   8   4  12    0.81    0.30
   8   4  12    0.49    0.31
  -8  -4  12    0.56    0.36
   8   4  12    0.43    0.29
   8   5 -12   11.86    0.77
  -8  -5  12   12.78    0.93
  -8  -5  12   10.73    0.66
   8   5  12   10.64    0.78
   8   5  12   11.41    0.76
   8   5  12   10.99    0.77
   8   6 -12    0.21    0.33
  -8  -6  12    1.32    0.48
   8   6  12    0.03    0.35
  -8  -7 -12    0.30    0.46
   8   7  12    0.14    0.40
  -8  -7  12    0.44    0.45
  -8  -8 -12    0.23    0.48
  -8  -8  12    0.06    0.47
   8   8  12   -0.68    0.40
   8  -8  13    0.27    0.38
   8  -7  13   -0.09    0.34
   8  -6  13   -0.01    0.31
   8  -5  13   -0.28    0.29
   8  -4  13    0.81    0.29
   8  -4  13    0.90    0.34
   8  -3  13    2.69    0.46
   8  -3  13    3.64    0.47
  -8   2 -13   -0.28    0.19
   8  -2  13   -0.19    0.23
   8  -2  13   -0.01    0.28
  -8   1 -13    0.04    0.21
   8  -1  13    0.09    0.25
   8  -1  13   -0.14    0.21
  -8   1  13    0.20    0.19
   8  -1  13   -0.22    0.14
   8   0 -13   -0.20    0.21
  -8   0 -13    0.10    0.21
   8   0 -13   -0.08    0.13
  -8   0  13   -0.11    0.17
   8   0  13   -0.22    0.21
   8   0  13    0.05    0.25
   8   0  13   -0.28    0.18
   8   1 -13   -0.31    0.14
   8   1 -13    0.03    0.25
  -8  -1 -13    0.18    0.23
   8   1  13   -0.24    0.22
  -8  -1  13   -0.14    0.18
   8   1  13    0.19    0.30
   8   1  13   -0.34    0.17
   8   1  13   -0.20    0.23
   8   2 -13    0.74    0.33
   8   2 -13    0.21    0.19
  -8  -2 -13   -0.21    0.20
  -8  -2  13    1.60    0.28
   8   2  13    0.15    0.22
   8   2  13    0.61    0.28
   8   2  13   -0.08    0.23
   8   2  13    0.00    0.28
   8   3  13   10.06    0.65
   8   3  13    8.25    0.65
   8   3  13    8.48    0.67
   8   4 -13    0.69    0.27
  -8  -4 -13    1.21    0.26
   8   4  13    0.71    0.31
   8   4  13    0.69    0.31
   8   4  13    0.66    0.35
  -8  -4  13    0.74    0.39
  -8  -4  13    0.64    0.24
   8   5  13    0.20    0.30
   8   5  13   -0.39    0.31
  -8  -5  13    0.09    0.37
   8   5  13    0.31    0.28
  -8  -5  13    0.02    0.21
   8   6 -13    0.07    0.34
   8   6  13   -0.40    0.35
  -8  -6  13    0.40    0.45
   8   7  13    0.29    0.42
  -8  -7  13    0.33    0.47
   8   8  13   -0.38    0.45
  -8  -8  13    0.54    0.54
   8  -7  14   -0.24    0.35
   8  -6  14    0.18    0.34
   8  -5  14    4.51    0.58
   8  -4  14    1.33    0.39
   8  -4  14    0.88    0.32
   8  -3  14    0.19    0.26
   8  -3  14   -0.31    0.30
  -8   2 -14    0.00    0.22
   8  -2  14   -0.27    0.23
   8  -2  14    0.44    0.31
  -8   1 -14   -0.26    0.20
   8  -1  14   -0.16    0.27
   8  -1  14    0.33    0.26
   8  -1  14   -0.06    0.17
  -8   1  14   -0.05    0.19
  -8   0 -14    4.02    0.42
   8   0 -14    3.27    0.30
   8   0 -14    4.31    0.49
   8   0  14    3.80    0.38
   8   0  14    3.88    0.49
  -8   0  14    3.62    0.37
   8   0  14    3.75    0.53
   8   1 -14   -0.10    0.16
  -8  -1 -14   -0.24    0.22
   8   1 -14   -0.12    0.26
   8   1  14    0.14    0.26
  -8  -1  14    0.13    0.19
   8   1  14    0.22    0.21
   8   1  14    0.22    0.29
   8   2 -14    0.18    0.21
  -8  -2 -14   -0.10    0.20
   8   2 -14    0.07    0.30
   8   2  14   -0.27    0.24
   8   2  14   -0.02    0.28
  -8  -2  14    0.29    0.22
   8   2  14    0.11    0.22
  -8  -3 -14   -0.43    0.20
   8   3 -14    0.05    0.23
   8   3  14   -0.76    0.27
   8   3  14   -0.22    0.25
  -8  -3  14    0.92    0.27
   8   3  14    0.02    0.26
  -8  -4 -14    0.24    0.24
   8   4 -14    0.14    0.25
   8   4  14    0.69    0.35
   8   4  14    0.60    0.31
   8   4  14    0.59    0.33
  -8  -4  14    0.62    0.24
   8   5 -14    3.91    0.48
   8   5  14    4.62    0.52
   8   5  14    3.62    0.52
  -8  -5  14    4.17    0.41
   8   5  14    4.12    0.54
   8   6  14    0.16    0.37
   8   7  14   -0.67    0.37
   8  -7  15    2.04    0.50
   8  -6  15   -0.24    0.35
   8  -5  15    0.35    0.38
   8  -4  15    0.21    0.28
   8  -4  15    0.55    0.36
   8  -3  15    6.42    0.69
   8  -3  15    7.32    0.65
  -8   2 -15    1.75    0.33
   8  -2  15    1.49    0.39
   8  -2  15    1.96    0.44
  -8   1 -15    0.76    0.27
   8  -1  15    1.10    0.35
   8  -1  15    1.22    0.38
   8  -1  15    0.62    0.22
  -8   0 -15   -0.27    0.20
   8   0 -15   -0.07    0.25
   8   0 -15   -0.15    0.15
   8   0  15    0.43    0.34
   8   0  15   -0.18    0.21
   8   0  15    0.21    0.28
  -8   0  15   -0.41    0.18
   8   1 -15    0.82    0.35
  -8  -1 -15    0.11    0.25
   8   1 -15    0.72    0.22
   8   1  15    0.43    0.29
  -8  -1  15    0.81    0.25
   8   1  15    0.41    0.34
   8   1  15    0.25    0.24
   8   2 -15    1.73    0.42
  -8  -2 -15    1.13    0.30
   8   2 -15    1.64    0.30
   8   2  15    2.10    0.35
   8   2  15    2.42    0.43
   8   2  15    1.54    0.38
  -8  -2  15    1.78    0.32
  -8  -3 -15    6.89    0.52
   8   3 -15    5.54    0.51
   8   3  15    6.80    0.59
   8   3  15    6.64    0.57
  -8  -3  15    6.22    0.51
   8   3  15    7.30    0.64
   8   4 -15    0.01    0.24
  -8  -4 -15    0.51    0.25
   8   4  15    0.37    0.30
  -8  -4  15    0.05    0.23
   8   4  15    0.31    0.34
   8   4  15    0.70    0.33
   8   5 -15    0.32    0.28
   8   5  15    0.54    0.39
   8   5  15    0.58    0.35
   8   5  15    0.85    0.39
  -8  -5  15    0.61    0.26
   8   6 -15   -0.27    0.30
   8   6  15   -0.26    0.38
   8   7  15    1.36    0.51
   8  -7  16    0.15    0.45
   8  -6  16    0.63    0.41
   8  -5  16    1.94    0.50
   8  -4  16    1.02    0.37
   8  -4  16    0.70    0.40
   8  -3  16    0.40    0.35
   8  -3  16    1.13    0.37
  -8   2 -16    0.79    0.29
   8  -2  16    0.18    0.32
   8  -2  16    0.77    0.34
  -8   1 -16    0.16    0.22
   8  -1  16    0.23    0.31
   8  -1  16    0.40    0.21
   8  -1  16   -0.23    0.31
   8   0 -16    1.22    0.38
   8   0 -16    1.88    0.25
  -8   0 -16    1.48    0.34
   8   0  16    1.57    0.38
  -8   0  16    1.72    0.32
   8   0  16    1.67    0.44
   8   0  16    1.39    0.30
   8   1 -16    0.35    0.31
   8   1 -16    0.04    0.20
  -8  -1 -16    0.50    0.27
  -8  -1  16   -0.16    0.21
   8   1  16    0.45    0.30
   8   1  16    0.92    0.26
   8   2 -16    0.67    0.25
  -8  -2 -16    0.45    0.25
   8   2  16    0.62    0.34
   8   2  16    0.60    0.28
  -8  -2  16    0.43    0.26
   8   2  16    0.60    0.32
  -8  -3 -16    0.92    0.28
   8   3 -16    0.82    0.28
   8   3  16    0.19    0.30
  -8  -3  16    0.40    0.26
   8   3  16    0.53    0.31
   8   3  16    0.05    0.35
  -8  -4 -16    0.50    0.25
   8   4 -16    0.64    0.30
   8   4  16    0.19    0.31
   8   4  16    0.95    0.40
   8   4  16    0.19    0.34
  -8  -4  16    0.53    0.27
   8   5 -16    1.24    0.37
   8   5  16    1.45    0.42
   8   5  16    2.01    0.48
   8   5  16    2.04    0.45
  -8  -5  16    1.92    0.34
   8   6 -16   -0.16    0.30
   8   6  16    0.17    0.42
   8   7  16    0.41    0.46
   8  -6  17    0.08    0.42
   8  -5  17    0.35    0.41
   8  -4  17    0.15    0.31
   8  -4  17   -0.41    0.35
   8  -3  17    1.01    0.42
   8  -3  17    0.69    0.36
  -8   2 -17    0.70    0.28
   8  -2  17    0.31    0.33
   8  -2  17    0.43    0.39
  -8   1 -17    0.63    0.28
   8  -1  17    0.63    0.24
   8  -1  17    0.21    0.31
   8  -1  17    0.88    0.38
   8   0 -17   -0.20    0.16
   8   0 -17   -0.37    0.24
  -8   0 -17   -0.08    0.23
  -8   0  17    0.04    0.22
   8   0  17   -0.14    0.21
   8   0  17   -0.41    0.24
   8   0  17   -0.22    0.28
   8   1 -17    0.60    0.23
  -8  -1 -17    0.58    0.28
   8   1 -17    0.48    0.35
  -8  -1  17    1.33    0.31
   8   1  17    0.55    0.26
   8   1  17    0.69    0.32
   8   2 -17    0.53    0.26
  -8  -2 -17    0.31    0.25
   8   2  17    0.66    0.34
  -8  -2  17    0.73    0.28
   8   2  17    0.33    0.27
   8   3 -17   -0.04    0.24
  -8  -3 -17    0.00    0.24
  -8  -3  17    0.28    0.26
   8   3  17    0.24    0.35
   8   3  17    0.31    0.32
   8   3  17    0.17    0.30
  -8  -4 -17   -0.21    0.23
   8   4 -17    0.14    0.27
   8   4  17    0.02    0.36
   8   4  17    0.14    0.34
   8   4  17    0.41    0.34
  -8  -4  17   -0.12    0.23
   8   5 -17    0.06    0.30
   8   5  17    0.08    0.37
   8   5  17    0.33    0.41
  -8  -5  17   -0.03    0.26
   8   6 -17   -0.21    0.31
   8   6  17    0.25    0.43
   8  -6  18    0.60    0.50
   8  -5  18    0.42    0.42
   8  -4  18    1.44    0.44
   8  -4  18    0.81    0.47
   8  -3  18    0.29    0.35
   8  -3  18    0.35    0.41
  -8   2 -18    1.22    0.33
   8  -2  18    1.34    0.45
   8  -2  18    0.58    0.36
  -8   1 -18    0.03    0.26
   8  -1  18   -0.15    0.29
   8  -1  18   -0.18    0.32
   8  -1  18   -0.29    0.21
   8   0 -18    0.09    0.18
   8   0 -18   -0.16    0.29
  -8   0 -18    0.29    0.27
   8   0  18    0.47    0.25
   8   0  18    0.40    0.32
  -8   0  18    0.11    0.23
  -8  -1 -18    0.25    0.29
   8   1 -18    0.13    0.31
   8   1 -18   -0.14    0.19
  -8  -1  18   -0.25    0.24
   8   1  18   -0.07    0.29
   8   1  18    0.28    0.26
   8   2 -18    0.23    0.25
  -8  -2 -18    0.19    0.26
   8   2  18    0.63    0.36
   8   2  18    0.27    0.29
  -8  -2  18    0.71    0.29
  -8  -3 -18    0.32    0.28
   8   3 -18    0.20    0.26
   8   3  18    0.31    0.37
   8   3  18    0.38    0.39
  -8  -3  18    0.24    0.27
   8   3  18    0.23    0.32
   8   4 -18    0.66    0.31
  -8  -4 -18    0.62    0.27
   8   4  18    0.74    0.41
   8   4  18    0.18    0.35
  -8  -4  18    0.37    0.27
   8   5 -18    0.00    0.30
   8   5  18    0.70    0.42
   8   5  18   -0.21    0.35
  -8  -5  18   -0.01    0.27
   8   6 -18    0.17    0.34
   8   6  18    0.02    0.44
   8  -6  19    0.86    0.52
   8  -5  19   -0.06    0.44
   8  -4  19    0.08    0.42
   8  -3  19    0.62    0.44
   8  -3  19   -0.18    0.35
  -8   2 -19    1.81    0.39
   8  -2  19    1.24    0.42
   8  -2  19    1.26    0.47
  -8   1 -19    0.20    0.28
   8  -1  19   -0.23    0.32
   8  -1  19   -0.22    0.22
   8  -1  19    0.27    0.38
  -8   0 -19    0.09    0.29
   8   0 -19   -0.29    0.17
   8   0 -19   -0.21    0.29
   8   0  19    0.12    0.32
  -8   0  19    0.05    0.25
   8   0  19   -0.01    0.24
  -8  -1 -19    0.04    0.27
   8   1 -19    0.15    0.24
   8   1  19    0.08    0.26
  -8  -1  19   -0.17    0.23
   8   1  19    0.43    0.34
  -8  -2 -19    1.50    0.35
   8   2 -19    1.29    0.32
  -8  -2  19    1.04    0.33
   8   2  19    1.25    0.37
   8   2  19    1.46    0.44
  -8  -3 -19    0.46    0.27
   8   3 -19    0.28    0.29
   8   3  19    0.31    0.34
  -8  -3  19    0.16    0.27
   8   4 -19   -0.23    0.27
  -8  -4 -19    0.24    0.25
   8   4  19    0.11    0.37
   8   4  19    0.17    0.41
  -8  -4  19    0.33    0.28
   8   5 -19    0.08    0.33
   8   5  19    0.30    0.41
  -8  -5  19    0.02    0.28
   8   5  19   -0.48    0.39
   8   6 -19    0.17    0.37
   8   6  19    0.65    0.49
   8  -5  20    0.58    0.50
   8  -4  20    0.02    0.47
   8  -3  20   -0.05    0.44
   8  -3  20   -0.49    0.34
  -8   2 -20    0.28    0.32
   8  -2  20    0.03    0.42
   8  -2  20    0.40    0.39
  -8   1 -20    1.91    0.42
   8  -1  20    1.01    0.30
   8  -1  20    0.80    0.42
  -8   0 -20    0.66    0.35
   8   0 -20    0.77    0.24
   8   0 -20    0.89    0.40
  -8   0  20    1.09    0.32
   8   0  20    0.92    0.31
   8   0  20    1.25    0.43
  -8  -1 -20    2.27    0.40
   8   1 -20    1.28    0.30
   8   1  20    0.80    0.31
  -8  -1  20    1.38    0.34
  -8  -2 -20    0.21    0.28
   8   2 -20    0.49    0.27
   8   2  20    0.01    0.31
  -8  -2  20   -0.07    0.26
   8   3 -20    0.20    0.29
  -8  -3 -20    0.00    0.26
  -8  -3  20   -0.09    0.28
   8   3  20   -0.18    0.33
   8   4 -20    0.02    0.29
  -8  -4 -20   -0.12    0.24
   8   4  20   -0.29    0.42
   8   4  20    0.03    0.37
  -8  -4  20    0.23    0.28
   8   5 -20   -0.06    0.30
   8   5  20    0.21    0.43
   8   5  20   -0.23    0.43
  -8  -5  20    0.42    0.30
   8  -5  21    1.03    0.56
   8  -4  21    0.01    0.49
   8  -3  21    1.34    0.55
  -8   2 -21    0.21    0.31
   8  -2  21    0.22    0.50
  -8   1 -21    0.66    0.36
   8  -1  21    0.55    0.28
  -8   0 -21    0.00    0.31
   8   0  21    0.03    0.26
  -8   0  21   -0.04    0.27
   8   1 -21    0.57    0.27
  -8  -1 -21    0.20    0.30
  -8  -1  21    0.72    0.33
   8   1  21    0.80    0.33
   8   2 -21    0.17    0.26
  -8  -2 -21    0.06    0.26
   8   2  21   -0.08    0.31
  -8  -2  21   -0.39    0.26
   8   3 -21    1.16    0.36
  -8  -3 -21    1.30    0.34
   8   3  21    1.18    0.41
  -8  -3  21    0.44    0.31
   8   4 -21   -0.12    0.31
  -8  -4 -21    0.23    0.26
   8   4  21    0.00    0.39
  -8  -4  21    0.14    0.31
   8   5 -21    0.31    0.38
   8   5  21   -0.31    0.47
   8   5  21    0.06    0.44
  -8  -5  21    0.21    0.30
   8  -4  22    0.41    0.54
   8  -3  22    0.17    0.49
  -8   2 -22    0.53    0.36
  -8   1 -22   -0.41    0.31
   8  -1  22   -0.21    0.25
  -8   0 -22    1.17    0.42
   8   0  22    1.54    0.37
  -8   0  22    1.50    0.40
   8   1 -22   -0.28    0.22
  -8  -1 -22    0.41    0.32
   8   1  22    0.14    0.29
  -8  -1  22   -0.15    0.28
   8   2 -22    0.60    0.32
  -8  -2 -22    0.27    0.31
   8   2  22   -0.38    0.31
  -8  -2  22    0.28    0.31
  -8  -3 -22    0.24    0.29
   8   3 -22   -0.23    0.29
  -8  -3  22    0.18    0.30
   8   3  22    0.30    0.38
   8   4 -22    0.37    0.35
  -8  -4 -22   -0.07    0.26
  -8  -4  22    0.37    0.32
   8   4  22    0.31    0.44
  -8   2 -23    0.18    0.35
  -8   1 -23    0.28    0.37
   8  -1  23   -0.52    0.26
  -8   0 -23   -0.15    0.35
  -8   0  23    0.20    0.33
   8   0  23    0.41    0.31
   8   1 -23   -0.13    0.24
  -8  -1 -23    0.27    0.33
   8   1  23    0.74    0.33
  -8  -1  23    0.11    0.32
   8   2 -23   -0.01    0.29
  -8  -2 -23   -0.15    0.27
   8   2  23    0.05    0.34
  -8  -2  23    0.27    0.33
   8   3 -23    1.35    0.41
  -8  -3 -23    1.08    0.34
  -8  -3  23    1.36    0.41
   8   3  23    1.95    0.49
  -8   2 -24   -0.17    0.36
  -8   1 -24    1.46    0.47
   8  -1  24    0.84    0.33
  -8   0 -24   -0.08    0.35
   8   0  24   -0.47    0.28
  -8   0  24    0.01    0.34
   8   1 -24    1.05    0.32
  -8  -1 -24    1.21    0.39
  -8  -1  24    0.78    0.40
   8   1  24    0.95    0.39
   8   2 -24   -0.19    0.29
  -8  -2 -24   -0.44    0.28
  -8  -2  24    0.56    0.36
   8   2  24   -0.34    0.33
   9  -6   0   -0.15    0.23
   9  -5   0    0.07    0.20
   9  -4   0    0.16    0.18
   9  -3   0   -0.21    0.14
   9  -2   0   -0.08    0.12
   9  -2   0   -0.22    0.10
   9  -1   0   -0.12    0.12
   9  -1   0   -0.17    0.10
   9  -1   0   -0.12    0.11
  -9   0   0   -0.35    0.10
   9   0   0   -0.13    0.11
   9   0   0   -0.19    0.11
  -9  -1   0   -0.21    0.14
   9   1   0   -0.02    0.15
   9   1   0   -0.05    0.12
  -9  -1   0   -0.03    0.13
   9   1   0    0.04    0.12
  -9  -2   0   -0.28    0.17
   9   2   0   -0.57    0.16
   9   2   0   -0.14    0.12
  -9  -2   0   -0.43    0.13
   9   2   0   -0.13    0.14
  -9  -3   0   -0.17    0.15
   9   3   0    0.03    0.13
   9   3   0   -0.11    0.19
  -9  -3   0   -0.14    0.19
   9   3   0   -0.37    0.14
   9   4   0    0.23    0.19
   9   4   0    0.16    0.23
  -9  -4   0   -0.12    0.22
  -9  -4   0   -0.01    0.16
   9   4   0    0.08    0.14
   9   5   0    0.05    0.21
  -9  -5   0   -0.35    0.25
  -9  -5   0    0.08    0.18
  -9  -6   0   -0.03    0.31
   9   6   0   -0.25    0.26
  -9  -7   0   -0.29    0.37
[truncated: 1,156,433 more chars]
