# Supplementary material for: Crystal structures of N-(4-chloro­phen­yl)-2-[(4,6-di­amino­pyrimidin-2-yl)sulfan­yl]acetamide and N-(3-chloro­phen­yl)-2-[(4,6-di­amino­pyrimidin-2-yl)sulfan­yl]acetamide
Source: Acta Crystallogr E Crystallogr Commun. 2017 Mar 3;73(Pt 4):467–71. doi: 10.1107/S2056989017003243 (PMC5382600; doi:10.1107/S2056989017003243)
Supplement: Supplementary file 2 [file e-73-00467-Isup4.hkl]

data_I                                                                          
_shelx_title ' BSN_T_S6_7 in Pbca'                                              
_shelx_refln_list_code          4                                               
_shelx_F_calc_maximum      348.28                                               
_exptl_crystal_F_000      1280.00                                               
_reflns_d_resolution_high  0.7475                                               
                                                                                
loop_                                                                           
 _space_group_symop_operation_xyz                                               
 'x, y, z'                                                                      
 '-x+1/2, -y, z+1/2'                                                            
 '-x, y+1/2, -z+1/2'                                                            
 'x+1/2, -y+1/2, -z'                                                            
 '-x, -y, -z'                                                                   
 'x-1/2, y, -z-1/2'                                                             
 'x, -y-1/2, z-1/2'                                                             
 '-x-1/2, y-1/2, z'                                                             
                                                                                
_cell_length_a    18.2743                                                       
_cell_length_b     7.4835                                                       
_cell_length_c    19.8021                                                       
_cell_angle_alpha  90.000                                                       
_cell_angle_beta   90.000                                                       
_cell_angle_gamma  90.000                                                       
                                                                                
_shelx_F_squared_multiplier     1.000                                           
                                                                                
loop_                                                                           
 _refln_index_h                                                                 
 _refln_index_k                                                                 
 _refln_index_l                                                                 
 _refln_F_squared_calc                                                          
 _refln_F_squared_meas                                                          
 _refln_F_squared_sigma                                                         
 _refln_observed_status                                                         
   2   0   0         51.26         38.16         2.37 o                         
   4   0   0      19750.46      20319.34       296.56 o                         
   6   0   0       1779.88       1720.40        39.96 o                         
   8   0   0       6471.62       7177.99       178.27 o                         
  10   0   0      18299.72      19019.58       459.18 o                         
  12   0   0         86.87         95.71        14.13 o                         
  14   0   0       5418.25       5222.56       177.27 o                         
  16   0   0      12215.24      12736.60       403.48 o                         
  18   0   0         29.31         62.89        26.16 o                         
  20   0   0        301.51        427.94        45.64 o                         
  22   0   0        340.74        449.34        72.32 o                         
  24   0   0          0.89         -4.74        49.80 o                         
   2   1   0       6055.45       5331.38        86.27 o                         
   4   1   0      17084.15      16083.20       255.40 o                         
   6   1   0       1572.12       1708.75        32.11 o                         
   8   1   0       4245.80       4637.10        73.34 o                         
  10   1   0        699.86        683.97        17.38 o                         
  12   1   0         93.37        173.43        15.14 o                         
  14   1   0        921.46        825.09        29.24 o                         
  16   1   0         50.32         67.12        14.87 o                         
  18   1   0       1469.73       1335.04        50.05 o                         
  20   1   0        398.37        390.11        36.62 o                         
  22   1   0         59.44         73.18        49.80 o                         
  24   1   0        299.41        207.10        45.55 o                         
   0   2   0       2465.59       2447.55        84.84 o                         
   2   2   0      10215.73      10278.78       173.38 o                         
   4   2   0       3799.95       3846.77        71.87 o                         
   6   2   0       4039.19       3880.98        65.50 o                         
   8   2   0        212.16        168.57        10.66 o                         
  10   2   0        975.93        961.34        21.92 o                         
  12   2   0        796.56        882.80        21.99 o                         
  14   2   0         26.06          9.12        10.59 o                         
  16   2   0         73.97         68.40        13.89 o                         
  18   2   0        344.74        284.75        22.53 o                         
  20   2   0          5.46         27.69        19.91 o                         
  22   2   0         62.06         53.04        35.58 o                         
   2   3   0        324.82        283.80         9.76 o                         
   4   3   0          5.64         -2.14         5.79 o                         
   6   3   0       2059.18       1917.93        39.20 o                         
   8   3   0         28.64         22.34         9.19 o                         
  10   3   0         34.89         25.72         8.87 o                         
  12   3   0        693.37        710.33        19.86 o                         
  14   3   0       1012.40        948.20        32.79 o                         
  16   3   0          0.04          4.26        11.78 o                         
  18   3   0         22.16         34.07        15.26 o                         
  20   3   0        689.36        744.95        53.35 o                         
  22   3   0         23.92         31.85        30.38 o                         
   0   4   0       7223.91       6972.74       234.78 o                         
   2   4   0       1495.90       1364.76        64.75 o                         
   4   4   0       4123.60       2123.88      1130.54 o                         
   6   4   0       7189.92       7236.02       128.12 o                         
   8   4   0        575.69        686.40        21.14 o                         
  10   4   0       6305.35       6718.53       133.57 o                         
  12   4   0        369.45        424.00        27.34 o                         
  14   4   0        514.24        552.95        32.48 o                         
  16   4   0        760.70        913.53        41.58 o                         
  18   4   0        104.18        103.60        28.33 o                         
  20   4   0         98.15         86.49        33.24 o                         
  22   4   0        240.79        271.09        39.81 o                         
   2   5   0        889.95        958.65        25.68 o                         
   4   5   0          0.37        -11.48        11.48 o                         
   6   5   0        316.32        366.45        42.68 o                         
   8   5   0        766.66        724.03        28.01 o                         
  10   5   0       1469.12       1509.31        58.18 o                         
  12   5   0       1162.26       1076.56        39.73 o                         
  14   5   0        118.56         75.82        21.13 o                         
  16   5   0         36.76         45.01        21.11 o                         
  18   5   0        103.44         73.95        25.60 o                         
  20   5   0        145.46        124.29        30.13 o                         
   0   6   0       1133.73       1029.10        71.14 o                         
   2   6   0          5.96        -13.83        31.39 o                         
   4   6   0         23.41        -15.08        15.08 o                         
   6   6   0        516.67        430.37        58.09 o                         
   8   6   0          0.59        -14.99        15.95 o                         
  10   6   0        766.20        847.02        47.37 o                         
  12   6   0         47.89         10.43        17.63 o                         
  14   6   0        121.54         67.35        21.62 o                         
  16   6   0        176.03        146.41        30.76 o                         
  18   6   0         11.68          3.77        27.32 o                         
   2   7   0         12.56          3.99        16.08 o                         
   4   7   0          0.64         -9.85        19.52 o                         
   6   7   0          2.91        -10.67        36.75 o                         
   8   7   0          0.16        -15.41        39.12 o                         
  10   7   0         82.78         82.99        50.98 o                         
  12   7   0        323.36        326.86        45.90 o                         
  14   7   0          2.07        -13.04        42.68 o                         
  16   7   0         16.51        -17.92        24.76 o                         
   0   8   0          0.72        -20.42        20.42 o                         
   2   8   0         22.51          0.22        18.87 o                         
   4   8   0        125.85         83.51        27.06 o                         
   6   8   0         55.62         93.66        48.61 o                         
   8   8   0          6.69        -23.71        45.05 o                         
  10   8   0        231.62        297.59        68.77 o                         
  12   8   0          4.39        -54.54        54.54 o                         
   2   9   0          7.63         37.24        26.16 o                         
   4   9   0          1.49         15.45        36.16 o                         
   6   9   0         20.36         30.88        27.84 o                         
   8   9   0         62.31         -2.37        50.98 o                         
  10   9   0         23.22        -53.35        53.35 o                         
   1   1   1        895.50        789.39        15.05 o                         
   2   1   1       2974.19       2939.41        36.75 o                         
   3   1   1      32863.71      31012.34       345.41 o                         
   4   1   1       3040.19       2862.86        31.76 o                         
   5   1   1         70.22         50.44         3.26 o                         
   6   1   1         63.51         57.16         3.36 o                         
   7   1   1        363.61        399.58         8.85 o                         
   8   1   1       2570.88       2710.64        32.04 o                         
   9   1   1       2431.32       2656.73        32.01 o                         
  10   1   1          5.88          5.63         4.05 o                         
  11   1   1         88.82         63.82         5.42 o                         
  12   1   1         12.22          2.62         6.33 o                         
  13   1   1         30.51         37.64         7.35 o                         
  14   1   1       1182.73       1133.13        24.76 o                         
  15   1   1        166.12        139.74        11.08 o                         
  16   1   1          8.05         18.53         9.36 o                         
  17   1   1          4.35          5.25        10.72 o                         
  18   1   1        616.75        611.39        24.33 o                         
  19   1   1         22.35         30.89        13.28 o                         
  20   1   1        474.30        408.75        25.89 o                         
  21   1   1          4.34        -15.54        22.08 o                         
  22   1   1         72.03         73.48        24.73 o                         
  23   1   1         64.36         89.47        26.90 o                         
  24   1   1         84.26         67.21        28.18 o                         
   0   2   1     121296.67     116133.85      2201.61 o                         
   1   2   1       7236.17       6380.98       100.09 o                         
   2   2   1          2.72         -1.29         2.75 o                         
   3   2   1      21813.42      20730.64       237.04 o                         
   4   2   1        650.93        596.51        10.86 o                         
   5   2   1       9092.57       8503.47       105.36 o                         
   6   2   1       3033.72       2868.60        40.63 o                         
   7   2   1        818.67        709.97        17.15 o                         
   8   2   1        208.38        266.80         8.69 o                         
   9   2   1       4015.69       4387.46        68.71 o                         
  10   2   1       9061.50       9260.27       100.75 o                         
  11   2   1       2497.04       2498.35        31.68 o                         
  12   2   1          2.11         -5.00         5.00 o                         
  13   2   1         15.10          5.36         7.38 o                         
  14   2   1       1145.81       1156.57        29.53 o                         
  15   2   1        753.16        848.87        19.46 o                         
  16   2   1       3366.14       3472.44        51.07 o                         
  17   2   1          1.49         15.21         9.42 o                         
  18   2   1        278.13        340.95        15.38 o                         
  19   2   1        114.52        148.43        14.52 o                         
  20   2   1         59.17         91.29        15.49 o                         
  21   2   1        242.64        308.24        25.04 o                         
  22   2   1        318.11        363.92        34.31 o                         
  23   2   1          0.57          9.15        31.43 o                         
   1   3   1         49.43         36.36         4.06 o                         
   2   3   1        818.00        846.85        20.65 o                         
   3   3   1         82.14        100.47         5.39 o                         
   4   3   1        280.98        298.91        13.54 o                         
   5   3   1          5.34          3.90         3.88 o                         
   6   3   1        283.79        296.99         9.51 o                         
   7   3   1         74.42         67.38         5.65 o                         
   8   3   1       3650.74       3682.50        47.69 o                         
   9   3   1         61.94         37.33         8.01 o                         
  10   3   1        370.59        398.48        12.21 o                         
  11   3   1         11.37         11.58         5.69 o                         
  12   3   1        691.63        672.30        18.73 o                         
  13   3   1        305.89        245.18        11.07 o                         
  14   3   1        222.96        226.67        15.67 o                         
  15   3   1         97.73         99.87         9.97 o                         
  16   3   1          0.01         -3.55         8.26 o                         
  17   3   1         96.13         44.27         9.91 o                         
  18   3   1        722.45        687.24        23.15 o                         
  19   3   1        216.37        186.76        17.79 o                         
  20   3   1        273.81        286.79        22.59 o                         
  21   3   1          1.12        -19.03        19.03 o                         
  22   3   1          4.78         24.38        21.28 o                         
  23   3   1         59.51         33.01        23.32 o                         
   0   4   1       4199.17       3816.33        70.70 o                         
   1   4   1         74.69         64.12         5.52 o                         
   2   4   1         45.32         30.69         4.56 o                         
   3   4   1        795.58        683.73        19.04 o                         
   4   4   1         22.51         18.59         6.81 o                         
   5   4   1         87.75         84.61         5.92 o                         
   6   4   1          0.03         -4.59         4.59 o                         
   7   4   1        120.33        148.43        17.26 o                         
   8   4   1          4.55          4.08         5.64 o                         
   9   4   1         23.43         34.50         6.62 o                         
  10   4   1        872.23       1022.92        52.78 o                         
  11   4   1        191.15        201.33        15.37 o                         
  12   4   1        137.41        134.29        11.14 o                         
  13   4   1        400.46        452.42        19.17 o                         
  14   4   1         61.50         60.31        11.30 o                         
  15   4   1          0.48         -9.99        11.37 o                         
  16   4   1        584.32        603.69        37.92 o                         
  17   4   1        177.26        154.64        14.65 o                         
  18   4   1        143.40        157.81        16.78 o                         
  19   4   1          1.79         -7.29        13.78 o                         
  20   4   1          7.63         30.15        15.38 o                         
  21   4   1         33.94          8.28        17.38 o                         
  22   4   1          9.69        -15.73        20.21 o                         
   1   5   1          2.29          2.77         4.84 o                         
   2   5   1         92.13        103.11         6.87 o                         
   3   5   1          1.80         -6.26         6.26 o                         
   4   5   1        117.22        102.44         8.90 o                         
   5   5   1         54.71         72.59        17.59 o                         
   6   5   1        288.90        172.73        78.61 o                         
   7   5   1         95.07         85.05        11.05 o                         
   8   5   1         10.88         -9.13         9.13 o                         
   9   5   1         53.81        101.63        18.40 o                         
  10   5   1        166.41        164.89        13.25 o                         
  11   5   1        406.13        385.72        24.46 o                         
  12   5   1        237.35        270.99        17.21 o                         
  13   5   1         57.46         51.61        12.90 o                         
  14   5   1         18.04         -1.45        12.66 o                         
  15   5   1         14.65          8.59        13.71 o                         
  16   5   1         40.20         15.13        12.68 o                         
  17   5   1          0.00          5.72        12.96 o                         
  18   5   1         47.38         56.88        15.18 o                         
  19   5   1          4.27        -11.07        14.88 o                         
  20   5   1         61.45         64.34        16.91 o                         
  21   5   1          0.30         24.07        16.84 o                         
   0   6   1        104.73         73.51        20.96 o                         
   1   6   1        525.46        524.00        30.47 o                         
   2   6   1        170.64        192.77        13.26 o                         
   3   6   1          3.14        -16.80        20.88 o                         
   4   6   1        758.41        800.36        37.12 o                         
   5   6   1        454.61        484.95        40.65 o                         
   6   6   1        749.64        730.16        80.03 o                         
   7   6   1         84.15         87.26        19.87 o                         
   8   6   1          1.60        -12.61        14.39 o                         
   9   6   1         42.71         42.23        24.81 o                         
  10   6   1        275.92        313.54        24.21 o                         
  11   6   1        280.62        307.58        16.83 o                         
  12   6   1        124.08        149.16        14.54 o                         
  13   6   1        233.55        205.02        16.96 o                         
  14   6   1          0.60          3.88        13.35 o                         
  15   6   1          5.76         -6.24        13.85 o                         
  16   6   1          1.65        -17.18        17.18 o                         
  17   6   1         11.27         -2.35        17.79 o                         
  18   6   1          0.73        -15.65        15.65 o                         
  19   6   1          0.15          0.88        17.44 o                         
   1   7   1          2.28        -10.70        10.70 o                         
   2   7   1        196.17        219.24        15.37 o                         
   3   7   1         29.53          6.09        13.05 o                         
   4   7   1          1.27        -12.55        12.55 o                         
   5   7   1         40.69         40.77        18.09 o                         
   6   7   1         63.17          2.90        26.40 o                         
   7   7   1          0.03         -2.88        34.38 o                         
   8   7   1          5.79        -28.36        28.36 o                         
   9   7   1        152.10        125.13        37.24 o                         
  10   7   1        434.77        518.01        52.35 o                         
  11   7   1         27.73        -17.87        35.18 o                         
  12   7   1         66.72         57.89        24.63 o                         
  13   7   1          0.65          7.54        30.83 o                         
  14   7   1         29.56         39.12        32.70 o                         
  15   7   1          6.82         12.57        17.45 o                         
  16   7   1         12.43         10.60        18.01 o                         
  17   7   1          1.71         -7.80        18.69 o                         
   0   8   1        133.75        189.57        40.18 o                         
   1   8   1        123.87        113.31        15.43 o                         
   2   8   1         55.78         21.19        15.21 o                         
   3   8   1          4.20        -14.10        14.10 o                         
   4   8   1          2.61        -15.93        16.61 o                         
   5   8   1        247.58        255.65        22.88 o                         
   6   8   1         76.75         85.47        24.90 o                         
   7   8   1         20.92          0.59        32.70 o                         
   8   8   1          1.88         -4.74        31.73 o                         
   9   8   1         39.54         27.41        34.72 o                         
  10   8   1         67.87         92.82        40.60 o                         
  11   8   1         49.30         57.24        41.82 o                         
  12   8   1          0.33         30.20        46.24 o                         
   1   9   1          7.68        -13.61        13.61 o                         
   2   9   1          0.54         17.76        18.55 o                         
   3   9   1          2.16          3.01        18.59 o                         
   4   9   1          0.00         -9.77        18.22 o                         
   5   9   1          1.51         -3.82        18.99 o                         
   6   9   1          3.34          1.33        18.87 o                         
   7   9   1          1.22         20.31        25.38 o                         
   8   9   1         47.06        100.49        41.44 o                         
   9   9   1         11.09        -39.30        39.30 o                         
  10   9   1          1.17         -8.44        41.05 o                         
   0   0   2       3265.62       3087.33        74.20 o                         
   1   0   2         29.99         31.74         2.18 o                         
   2   0   2          6.97          6.76         1.97 o                         
   3   0   2        169.36        114.48         3.59 o                         
   4   0   2      17966.11      18549.35       219.65 o                         
   5   0   2      21285.39      20633.26       244.47 o                         
   6   0   2        302.14        252.71         9.56 o                         
   7   0   2      14774.51      15116.04       220.38 o                         
   8   0   2       4905.29       5443.99        89.02 o                         
   9   0   2      14186.35      14652.58       251.64 o                         
  10   0   2        240.59        336.78        14.05 o                         
  11   0   2       1064.10        966.50        25.36 o                         
  12   0   2        992.99       1167.30        29.46 o                         
  13   0   2         27.13         13.02         8.71 o                         
  14   0   2         85.52         86.26        13.47 o                         
  15   0   2         24.16         66.11        22.25 o                         
  16   0   2         12.47        -13.45        13.45 o                         
  17   0   2         81.38         32.71        16.12 o                         
  18   0   2        403.65        323.39        26.97 o                         
  19   0   2          0.85         -0.96        16.68 o                         
  20   0   2        111.88        111.93        23.17 o                         
  21   0   2        978.76       1218.22        78.25 o                         
  22   0   2         15.66        -12.92        37.35 o                         
  23   0   2          3.04        -14.68        33.11 o                         
  24   0   2          2.16         -9.82        35.09 o                         
   1   1   2       5394.53       5314.75        62.32 o                         
   2   1   2       5464.60       5104.18        57.71 o                         
   3   1   2       2290.70       2038.45        23.01 o                         
   4   1   2      11885.13      10580.34       125.73 o                         
   5   1   2       1379.43       1499.88        18.71 o                         
   6   1   2       4077.14       4070.16        43.80 o                         
   7   1   2        165.21        214.29         5.99 o                         
   8   1   2       5739.26       5958.27        69.38 o                         
   9   1   2       1870.36       1958.86        30.04 o                         
  10   1   2         25.64         26.53         4.66 o                         
  11   1   2          7.88         16.93         5.24 o                         
  12   1   2        208.04        226.05        10.16 o                         
  13   1   2          2.06         16.12         7.99 o                         
  14   1   2          7.99         -6.70         6.70 o                         
  15   1   2        327.00        362.49        21.97 o                         
  16   1   2         39.07         40.89        10.22 o                         
  17   1   2         98.40         98.23        12.36 o                         
  18   1   2        329.87        364.09        19.78 o                         
  19   1   2         29.37         21.88        12.59 o                         
  20   1   2          7.11         -6.00        15.20 o                         
  21   1   2         15.78         36.10        22.11 o                         
  22   1   2         17.57          4.74        23.16 o                         
  23   1   2        168.84        141.67        28.94 o                         
  24   1   2         22.30         -4.31        26.03 o                         
   0   2   2      79234.26      75353.63      1297.73 o                         
   1   2   2      13247.40      12535.46       187.58 o                         
   2   2   2        206.18        214.17         6.27 o                         
   3   2   2      10546.11       9875.29       128.49 o                         
   4   2   2       1274.33       1285.45        19.74 o                         
   5   2   2        456.67        458.41        13.58 o                         
   6   2   2        856.52        912.41        32.05 o                         
   7   2   2          0.05         -3.47         3.57 o                         
   8   2   2       1307.56       1508.81        29.93 o                         
   9   2   2       1992.56       2088.97        28.96 o                         
  10   2   2          5.75          0.04         4.98 o                         
  11   2   2        596.67        594.76        12.18 o                         
  12   2   2        556.33        543.81        13.26 o                         
  13   2   2         18.87         19.30         6.92 o                         
  14   2   2        265.90        231.76        11.20 o                         
  15   2   2         40.42         34.46         8.43 o                         
  16   2   2        605.08        612.67        18.65 o                         
  17   2   2        107.31        107.83        10.40 o                         
  18   2   2          5.82         -3.59         8.73 o                         
  19   2   2        270.58        231.49        16.08 o                         
  20   2   2          7.66         17.75        13.93 o                         
  21   2   2          1.38         -6.38        18.40 o                         
  22   2   2          0.01        -21.22        21.22 o                         
  23   2   2          2.08        -16.06        30.59 o                         
   1   3   2       1643.36       1527.19        21.50 o                         
   2   3   2        573.94        681.99        14.65 o                         
   3   3   2       4377.31       4369.37        57.20 o                         
   4   3   2         28.54         31.91         4.15 o                         
   5   3   2        371.14        400.59         8.59 o                         
   6   3   2       2560.32       2654.42        34.79 o                         
   7   3   2          4.19         12.19         4.51 o                         
   8   3   2       1000.62        984.00        22.83 o                         
   9   3   2       1224.14       1240.41        21.67 o                         
  10   3   2         64.54         64.77         6.60 o                         
  11   3   2         11.76          9.27         6.03 o                         
  12   3   2        815.30        747.41        16.73 o                         
  13   3   2         75.58         57.56         8.51 o                         
  14   3   2          5.27         -7.56         7.56 o                         
  15   3   2         35.56         22.25         8.57 o                         
  16   3   2         73.28         71.92        11.80 o                         
  17   3   2          0.09          0.66         9.48 o                         
  18   3   2         27.71         34.94        11.14 o                         
  19   3   2          7.78         23.72        15.29 o                         
  20   3   2         13.42         14.93        13.51 o                         
  21   3   2          9.46          1.76        19.74 o                         
  22   3   2        105.61         65.98        22.96 o                         
  23   3   2        113.78         91.30        24.79 o                         
   0   4   2        106.24         72.20        20.29 o                         
   1   4   2       3779.81       3615.56        50.39 o                         
   2   4   2        482.76        561.57        10.87 o                         
   3   4   2       4585.23       4701.31        82.99 o                         
   4   4   2        285.60        251.89        11.22 o                         
   5   4   2       1814.23       1405.66        75.41 o                         
   6   4   2          0.26         -5.13         5.13 o                         
   7   4   2         91.35         72.03         6.52 o                         
   8   4   2         28.04         25.56         5.90 o                         
   9   4   2        636.10        615.01        15.21 o                         
  10   4   2         13.68         -1.63         9.22 o                         
  11   4   2       2014.49       2146.68        36.99 o                         
  12   4   2         12.59         -8.58         8.58 o                         
  13   4   2         70.42         48.31        10.53 o                         
  14   4   2        272.41        294.39        18.67 o                         
  15   4   2        163.74        187.24        13.36 o                         
  16   4   2        108.78        105.60        16.75 o                         
  17   4   2        177.82        226.30        15.96 o                         
  18   4   2          4.38         -2.40        13.43 o                         
  19   4   2         81.05         66.83        15.44 o                         
  20   4   2          9.48          0.45        14.76 o                         
  21   4   2        254.63        271.05        23.47 o                         
  22   4   2          4.07          4.23        16.41 o                         
   1   5   2          0.45         -5.22         5.22 o                         
   2   5   2        724.47        698.30        14.98 o                         
   3   5   2        176.38        184.22         8.82 o                         
   4   5   2          2.57         -5.84         7.22 o                         
   5   5   2          7.61         -3.31         8.84 o                         
   6   5   2          8.32          4.19         8.19 o                         
   7   5   2          1.38         -8.33         8.33 o                         
   8   5   2         52.58         50.22         8.33 o                         
   9   5   2        385.15        430.15        18.24 o                         
  10   5   2         32.46         13.69        11.60 o                         
  11   5   2         28.09         -7.77        10.03 o                         
  12   5   2         23.96         28.45        11.77 o                         
  13   5   2        151.13        142.85        14.89 o                         
  14   5   2         38.19         35.97        13.70 o                         
  15   5   2         74.04         59.97        13.21 o                         
  16   5   2         73.65         85.95        14.38 o                         
  17   5   2         17.47         19.63        13.42 o                         
  18   5   2          9.36         -4.20        13.72 o                         
  19   5   2        226.02        181.79        18.56 o                         
  20   5   2         10.36          9.93        15.84 o                         
  21   5   2          4.90        -11.09        19.58 o                         
   0   6   2        414.06        431.17        32.57 o                         
   1   6   2        373.13        394.73        16.41 o                         
   2   6   2         58.32         37.39        21.75 o                         
   3   6   2          0.82         -4.06        10.27 o                         
   4   6   2         80.68         65.85        13.07 o                         
   5   6   2        485.55        482.35        26.29 o                         
   6   6   2          0.34          0.42        25.61 o                         
   7   6   2         27.49         12.48        17.68 o                         
   8   6   2          0.27         -3.51        13.96 o                         
   9   6   2          1.84          5.65        14.43 o                         
  10   6   2          5.93        -12.05        12.05 o                         
  11   6   2        283.47        282.69        17.06 o                         
  12   6   2         33.72          7.74        11.85 o                         
  13   6   2          0.01        -11.94        12.21 o                         
  14   6   2         53.22         33.39        14.81 o                         
  15   6   2        218.68        208.29        20.06 o                         
  16   6   2         77.63         59.13        30.67 o                         
  17   6   2          4.71         20.13        20.99 o                         
  18   6   2          2.64        -10.39        16.10 o                         
  19   6   2          0.40          0.97        15.42 o                         
   1   7   2        193.00        171.92        14.32 o                         
   2   7   2         16.81          1.13        12.44 o                         
   3   7   2          2.45        -11.93        12.52 o                         
   4   7   2          1.82        -12.46        12.46 o                         
   5   7   2         82.11         89.89        19.98 o                         
   6   7   2          2.26         -9.46        18.26 o                         
   7   7   2         17.43         31.13        28.08 o                         
   8   7   2        108.79        110.18        50.39 o                         
   9   7   2          0.12        -23.43        29.75 o                         
  10   7   2         24.91         36.42        43.87 o                         
  11   7   2         83.26         82.75        38.54 o                         
  12   7   2          1.32        -22.34        22.34 o                         
  13   7   2         24.05          4.79        30.15 o                         
  14   7   2          0.40        -12.21        20.58 o                         
  15   7   2         12.74        -16.25        16.25 o                         
  16   7   2          4.73        -15.87        18.15 o                         
  17   7   2         13.51         -0.10        19.71 o                         
   0   8   2         44.89         39.99        16.26 o                         
   1   8   2        124.77        138.95        20.75 o                         
   2   8   2         13.26        -13.27        14.57 o                         
   3   8   2         75.10         69.56        16.85 o                         
   4   8   2          0.32        -13.11        16.24 o                         
   5   8   2        193.71        237.19        22.73 o                         
   6   8   2         19.76         10.00        16.28 o                         
   7   8   2         16.85        -19.64        30.15 o                         
   8   8   2          0.54         25.34        35.57 o                         
   9   8   2          1.70        -23.52        33.50 o                         
  10   8   2         13.84         50.32        39.81 o                         
  11   8   2        314.56        312.15        52.35 o                         
  12   8   2         14.93        -23.36        40.50 o                         
  14   8   2          0.08         54.54        53.35 o                         
   1   9   2         42.56         14.12        15.27 o                         
   2   9   2          3.84        -16.37        16.37 o                         
   3   9   2          1.43         10.20        19.27 o                         
   4   9   2          0.69          5.28        20.71 o                         
   5   9   2          3.09          9.91        21.22 o                         
   6   9   2         53.13         23.79        19.84 o                         
   7   9   2         15.36         13.61        31.15 o                         
   8   9   2          1.79         36.61        37.97 o                         
   9   9   2        115.55        216.75        49.00 o                         
  10   9   2         10.50          9.26        41.89 o                         
   1   1   3      10105.87       9767.49       117.74 o                         
   2   1   3       1658.29       1578.69        20.22 o                         
   3   1   3         70.67         72.40         3.51 o                         
   4   1   3        330.74        442.88        21.83 o                         
   5   1   3        247.40        236.21         6.12 o                         
   6   1   3       4540.49       4842.24        53.17 o                         
   7   1   3        111.32        111.17         4.92 o                         
   8   1   3        352.95        338.10         8.40 o                         
   9   1   3        984.12       1066.69        16.66 o                         
  10   1   3        235.79        293.02         8.88 o                         
  11   1   3       1883.21       1952.53        24.97 o                         
  12   1   3         12.42         17.25         6.57 o                         
  13   1   3        145.41        157.45         8.59 o                         
  14   1   3       1487.81       1393.24        26.47 o                         
  15   1   3         12.16         -4.86         8.27 o                         
  16   1   3         42.82         35.21         9.92 o                         
  17   1   3        138.18        141.32        13.69 o                         
  18   1   3         90.07        202.90        49.03 o                         
  19   1   3         27.78         51.92        13.96 o                         
  20   1   3        278.75        240.27        22.24 o                         
  21   1   3         10.81          1.36        21.48 o                         
  22   1   3          4.46         -1.27        22.75 o                         
  23   1   3         10.90         19.13        24.95 o                         
  24   1   3         40.32         15.94        26.78 o                         
   0   2   3       8681.25       8310.22       160.66 o                         
   1   2   3       5379.57       5107.43        63.26 o                         
   2   2   3       4019.76       3501.56        40.69 o                         
   3   2   3        527.45        488.98         9.26 o                         
   4   2   3       6371.93       6265.77        79.18 o                         
   5   2   3        837.64        914.28        13.02 o                         
   6   2   3      12197.53      11281.91       127.50 o                         
   7   2   3        498.33        469.97        10.54 o                         
   8   2   3       1065.42       1089.59        20.96 o                         
   9   2   3        258.56        236.78         9.62 o                         
  10   2   3       3089.44       2976.35        38.41 o                         
  11   2   3         16.10          1.51         4.80 o                         
  12   2   3        256.90        296.72        10.31 o                         
  13   2   3        102.29        106.19         8.62 o                         
  14   2   3        837.14        799.05        18.97 o                         
  15   2   3         46.93         82.46        13.52 o                         
  16   2   3        147.47        243.95        12.52 o                         
  17   2   3         86.09         92.11        10.55 o                         
  18   2   3         13.24         20.31        10.28 o                         
  19   2   3         29.17         25.80        12.04 o                         
  20   2   3        247.69        250.90        19.25 o                         
  21   2   3        326.71        319.56        25.07 o                         
  22   2   3        251.03        262.91        35.84 o                         
  23   2   3          0.32        -12.50        30.15 o                         
   1   3   3       1969.64       2054.60        40.00 o                         
   2   3   3        194.49        212.67         7.02 o                         
   3   3   3       1113.30       1162.40        43.42 o                         
   4   3   3        384.95        311.46        11.31 o                         
   5   3   3        270.62        316.90        11.04 o                         
   6   3   3       2110.14       2065.05        29.34 o                         
   7   3   3        320.77        327.93         9.59 o                         
   8   3   3         47.00         28.73         5.42 o                         
   9   3   3        311.54        300.14        10.53 o                         
  10   3   3        299.45        349.29        11.02 o                         
  11   3   3        436.96        501.21        14.95 o                         
  12   3   3        975.69        963.19        17.73 o                         
  13   3   3         14.09          6.70         7.41 o                         
  14   3   3          6.83         -4.68         7.95 o                         
  15   3   3        501.31        466.56        18.98 o                         
  16   3   3        332.68        325.12        14.03 o                         
  17   3   3        141.29        153.27        12.31 o                         
  18   3   3         15.25         -5.81        11.71 o                         
  19   3   3         45.13         87.39        22.76 o                         
  20   3   3         50.23         32.66        13.90 o                         
  21   3   3          6.18          7.01        20.07 o                         
  22   3   3         45.12         52.55        22.52 o                         
  23   3   3          4.50          7.84        22.72 o                         
   0   4   3       4283.39       4525.94        92.52 o                         
   1   4   3        135.45        145.64         7.47 o                         
   2   4   3         53.35         45.84         5.16 o                         
   3   4   3       5352.15       5207.97        76.60 o                         
   4   4   3       4775.99       4845.62        76.53 o                         
   5   4   3         56.14         46.76         5.31 o                         
   6   4   3          0.43         -5.36         5.36 o                         
   7   4   3         56.35         69.95        13.44 o                         
   8   4   3         49.65         54.60         6.87 o                         
   9   4   3          0.03         10.13         8.89 o                         
  10   4   3         19.97         -8.32         8.32 o                         
  11   4   3        623.56        617.19        16.61 o                         
  12   4   3       1526.15       1609.55        34.39 o                         
  13   4   3         24.79         35.83        10.17 o                         
  14   4   3          5.20          3.01         9.22 o                         
  15   4   3        283.68        279.75        18.67 o                         
  16   4   3        151.85        136.11        13.68 o                         
  17   4   3          3.61          0.88        11.32 o                         
  18   4   3         95.65         95.12        18.56 o                         
  19   4   3         45.40         34.63        15.12 o                         
  20   4   3        112.45        105.76        19.42 o                         
  21   4   3          6.79         23.61        16.08 o                         
  22   4   3         21.57         15.45        16.59 o                         
   1   5   3        130.29        113.46         7.80 o                         
   2   5   3          0.85         -5.63         5.63 o                         
   3   5   3        177.83        215.05         8.91 o                         
   4   5   3         97.28         90.36         8.43 o                         
   5   5   3        230.05        242.24        12.64 o                         
   6   5   3        584.67        615.58        27.08 o                         
   7   5   3         39.98         68.58         9.25 o                         
   8   5   3        279.63        292.36        13.22 o                         
   9   5   3         36.83         14.18         9.93 o                         
  10   5   3         31.24         -1.06        12.16 o                         
  11   5   3        266.66        290.55        17.92 o                         
  12   5   3          8.92          1.96        11.00 o                         
  13   5   3          9.43        -11.28        11.28 o                         
  14   5   3         10.01        -12.83        12.83 o                         
  15   5   3         56.58         40.42        13.08 o                         
  16   5   3         46.67         53.06        13.70 o                         
  17   5   3         14.44         17.36        13.61 o                         
  18   5   3        269.26        247.09        19.22 o                         
  19   5   3          0.03        -14.33        14.33 o                         
  20   5   3         68.16         47.46        16.71 o                         
  21   5   3         15.26         26.23        31.36 o                         
   0   6   3       3061.52       3057.67       110.65 o                         
   1   6   3        338.26        349.84        24.81 o                         
   2   6   3        611.88        644.80        31.99 o                         
   3   6   3        443.31        418.43        19.32 o                         
   4   6   3       1304.17       1308.02        35.95 o                         
   5   6   3        125.87        146.32        30.29 o                         
   6   6   3         17.39         21.73        17.91 o                         
   7   6   3          4.26         -1.58        17.79 o                         
   8   6   3          2.67          5.49        15.74 o                         
   9   6   3        149.17        164.44        18.89 o                         
  10   6   3        266.91        284.94        18.62 o                         
  11   6   3        447.34        411.97        24.58 o                         
  12   6   3         91.06        117.49        14.51 o                         
  13   6   3         15.49         -7.46        13.27 o                         
  14   6   3        627.82        639.70        41.68 o                         
  15   6   3         39.45         39.71        15.51 o                         
  16   6   3        141.16        126.63        20.70 o                         
  17   6   3          9.18          0.77        15.83 o                         
  18   6   3         59.73         81.98        18.78 o                         
  19   6   3          7.25         20.71        18.13 o                         
   1   7   3        158.55        202.88        16.88 o                         
   2   7   3          1.46         16.45        14.48 o                         
   3   7   3        119.87        130.84        16.24 o                         
   4   7   3         20.76         22.51        13.47 o                         
   5   7   3         85.81         78.32        14.41 o                         
   6   7   3          3.69         24.99        30.48 o                         
   7   7   3         95.91         74.79        29.31 o                         
   8   7   3         23.59         27.50        32.20 o                         
   9   7   3        337.80        304.66        43.57 o                         
  10   7   3          6.66         36.09        34.34 o                         
  11   7   3         75.54         72.24        28.61 o                         
  12   7   3          6.64          6.90        22.56 o                         
  13   7   3          0.51        -28.91        28.91 o                         
  14   7   3         25.50         31.15        21.58 o                         
  15   7   3          1.25        -20.43        21.00 o                         
  16   7   3          0.01        -12.93        17.89 o                         
  17   7   3          0.08        -18.69        18.69 o                         
   0   8   3        100.86        102.22        21.11 o                         
   1   8   3         12.31        -13.84        14.37 o                         
   2   8   3          1.99        -14.09        14.13 o                         
   3   8   3         78.42         56.05        16.87 o                         
   4   8   3          0.02          0.11        16.35 o                         
   5   8   3         24.38         33.74        18.08 o                         
   6   8   3          0.39         -2.80        16.08 o                         
   7   8   3         11.74         11.82        21.83 o                         
   8   8   3          7.29         -4.62        41.50 o                         
   9   8   3          4.44         -7.81        34.34 o                         
  10   8   3          8.23          7.78        38.98 o                         
  11   8   3          1.39        -24.79        38.45 o                         
  12   8   3          0.66        -14.20        40.98 o                         
  14   8   3         25.86         32.01        52.17 o                         
   1   9   3         42.88         36.41        15.77 o                         
   2   9   3          0.14        -16.44        16.44 o                         
   3   9   3          8.70         -0.90        17.23 o                         
   4   9   3          0.92         -1.73        18.98 o                         
   5   9   3          3.62          9.23        19.71 o                         
   6   9   3          5.52         13.79        19.43 o                         
   7   9   3          1.68        -15.95        23.79 o                         
   8   9   3          3.27          9.39        25.84 o                         
   9   9   3          1.06         18.10        26.47 o                         
  10   9   3         47.13         24.80        41.05 o                         
   0   0   4       4086.62       3787.55        92.61 o                         
   1   0   4         22.29         36.66         4.20 o                         
   2   0   4       4228.26       4120.46        71.11 o                         
   3   0   4          0.46         14.38         3.34 o                         
   4   0   4      10146.16       9918.92       145.38 o                         
   5   0   4      28925.95      27879.78       345.70 o                         
   6   0   4       5465.98       5324.23        94.48 o                         
   7   0   4        257.62        253.76         9.63 o                         
   8   0   4         10.08          6.01         5.08 o                         
   9   0   4      13208.10      14164.86       208.48 o                         
  10   0   4       3321.96       3288.95        57.82 o                         
  11   0   4       1164.05       1360.44        32.53 o                         
  12   0   4       3287.35       3296.50        65.56 o                         
  13   0   4         43.44         51.77         9.87 o                         
  14   0   4          4.98         -2.32        10.95 o                         
  15   0   4        927.78        977.65        39.08 o                         
  16   0   4        484.45        484.66        29.43 o                         
  17   0   4          2.85         15.26        21.39 o                         
  18   0   4          1.53         -1.86        16.55 o                         
  19   0   4         30.27         11.29        17.35 o                         
  20   0   4        738.83        803.31        49.35 o                         
  21   0   4         50.81         42.51        33.88 o                         
  22   0   4        288.17        318.03        47.36 o                         
  23   0   4         65.83         65.94        44.46 o                         
  24   0   4         21.83         59.11        45.65 o                         
   1   1   4       7095.05       7047.20        89.38 o                         
   2   1   4      13408.15      12972.96       155.78 o                         
   3   1   4       1599.37       1460.34        18.35 o                         
   4   1   4         44.23         56.31         3.61 o                         
   5   1   4       1755.80       1607.49        19.95 o                         
   6   1   4        708.56        699.84        11.44 o                         
   7   1   4        450.18        640.59        15.58 o                         
   8   1   4       1777.14       1796.05        24.97 o                         
   9   1   4        121.35        176.86         6.40 o                         
  10   1   4         92.10         78.79         7.35 o                         
  11   1   4        907.05        931.24        15.84 o                         
  12   1   4       3344.60       3303.26        46.35 o                         
  13   1   4        409.71        422.32        12.91 o                         
  14   1   4        879.32        851.07        19.86 o                         
  15   1   4          0.01         -7.71         7.71 o                         
  16   1   4         27.68         25.12         9.94 o                         
  17   1   4         97.61        111.33        13.12 o                         
  18   1   4         91.57         93.70        15.85 o                         
  19   1   4        267.99        204.85        17.85 o                         
  20   1   4        299.42        300.44        32.24 o                         
  21   1   4         33.17         16.37        22.84 o                         
  22   1   4        145.43        137.82        28.24 o                         
  23   1   4        123.88         77.57        27.06 o                         
  24   1   4         81.16         56.06        28.47 o                         
   0   2   4      17923.46      17848.77       307.51 o                         
   1   2   4       1918.22       1818.53        24.75 o                         
   2   2   4       2970.09       2863.63        33.11 o                         
   3   2   4          0.40         -0.64         2.50 o                         
   4   2   4       1715.39       1670.12        21.85 o                         
   5   2   4        628.14        690.17        11.67 o                         
   6   2   4       2505.17       2412.77        38.33 o                         
   7   2   4       1702.76       1871.78        24.50 o                         
   8   2   4        942.06       1015.02        16.67 o                         
   9   2   4        163.47        152.02         7.65 o                         
  10   2   4         14.96         34.28         7.12 o                         
  11   2   4        345.10        405.64        10.97 o                         
  12   2   4        351.26        487.65        14.53 o                         
  13   2   4         51.04         49.47         8.36 o                         
  14   2   4          8.74         18.86         8.19 o                         
  15   2   4        306.90        374.11        13.97 o                         
  16   2   4        116.42         90.58         9.97 o                         
  17   2   4        480.96        453.89        15.89 o                         
  18   2   4         88.63         64.04        11.19 o                         
  19   2   4         22.30          4.42        11.65 o                         
  20   2   4         64.06         71.95        16.94 o                         
  21   2   4          1.86         -9.61        17.05 o                         
  22   2   4          3.69         22.78        25.83 o                         
  23   2   4          7.21          0.44        31.73 o                         
   1   3   4        855.93        742.99        21.47 o                         
   2   3   4       2377.67       2237.05        31.59 o                         
   3   3   4       1112.94       1274.33        60.72 o                         
   4   3   4       2812.17       2697.26        36.25 o                         
   5   3   4       1540.49       1779.49        44.04 o                         
   6   3   4         36.24         15.28         4.72 o                         
   7   3   4        345.14        449.11        14.83 o                         
   8   3   4       2508.90       2668.45        40.18 o                         
   9   3   4         11.32          4.78         5.45 o                         
  10   3   4        104.03        111.89         7.14 o                         
  11   3   4        193.00        203.10         9.26 o                         
  12   3   4        141.90        159.44         9.30 o                         
  13   3   4        421.91        472.31        14.82 o                         
  14   3   4        617.48        584.18        16.69 o                         
  15   3   4        303.75        255.17        12.77 o                         
  16   3   4          3.90         -0.89         8.69 o                         
  17   3   4          2.17          8.40        10.20 o                         
  18   3   4        495.63        540.28        28.75 o                         
  19   3   4          0.15        -12.32        12.32 o                         
  20   3   4        193.30        156.46        21.16 o                         
  21   3   4         17.15        -10.27        16.59 o                         
  22   3   4         16.64         24.25        22.01 o                         
  23   3   4         56.35         48.67        32.92 o                         
   0   4   4       5886.88       6160.42       165.14 o                         
   1   4   4       3301.86       3432.64        50.77 o                         
   2   4   4       2907.94       2876.35        38.84 o                         
   3   4   4       1289.94       1374.44        40.67 o                         
   4   4   4        866.53        991.05        46.62 o                         
   5   4   4       2031.32       2040.56        32.16 o                         
   6   4   4       1288.04       1266.17        20.12 o                         
   7   4   4        270.85        246.25        10.90 o                         
   8   4   4         52.73         60.17         7.50 o                         
   9   4   4        500.70        491.00        14.00 o                         
  10   4   4       1276.43       1239.65        24.11 o                         
  11   4   4        246.91        249.32        14.80 o                         
  12   4   4        303.43        316.15        14.18 o                         
  13   4   4         23.75         26.57        10.16 o                         
  14   4   4       1551.97       1573.47        50.12 o                         
  15   4   4         46.87         69.60        11.23 o                         
  16   4   4        316.66        324.37        25.89 o                         
  17   4   4         23.14         59.27        12.83 o                         
  18   4   4        227.32        244.31        18.98 o                         
  19   4   4        161.51        157.23        19.82 o                         
  20   4   4         65.20         45.43        18.07 o                         
  21   4   4          2.73          6.13        15.82 o                         
  22   4   4        334.10        320.37        27.15 o                         
   1   5   4       1426.93       1417.07        29.23 o                         
   2   5   4        722.09        761.87        25.84 o                         
   3   5   4        199.83        219.12         9.27 o                         
   4   5   4        168.50        162.65        10.88 o                         
   5   5   4         72.37         79.27         8.39 o                         
   6   5   4        189.81        224.29        14.33 o                         
   7   5   4        559.02        596.18        26.87 o                         
   8   5   4         10.75         15.33         8.38 o                         
   9   5   4        121.79        127.25        12.23 o                         
  10   5   4         39.47         27.86        16.17 o                         
  11   5   4        542.40        557.15        21.70 o                         
  12   5   4        594.89        662.26        28.24 o                         
  13   5   4        204.78        179.69        14.71 o                         
  14   5   4         24.62         18.49        12.56 o                         
  15   5   4         77.70         60.80        13.60 o                         
  16   5   4          7.45         14.38        12.80 o                         
  17   5   4          3.91          2.69        13.03 o                         
  18   5   4        184.65        210.78        32.48 o                         
  19   5   4         15.65        -12.99        15.09 o                         
  20   5   4         65.79         65.86        17.37 o                         
   0   6   4          0.53        -24.37        28.45 o                         
   1   6   4        146.84        134.80        13.88 o                         
   2   6   4         10.13        -11.05        11.05 o                         
   3   6   4          8.17         -1.41        11.41 o                         
   4   6   4        114.62        122.83        20.37 o                         
   5   6   4        229.12        316.07        22.09 o                         
   6   6   4         25.59         -3.77        14.57 o                         
   7   6   4          9.53         -2.34        17.43 o                         
   8   6   4          4.12        -14.67        14.67 o                         
   9   6   4          0.49         -5.44        14.43 o                         
  10   6   4          6.82        -12.71        12.71 o                         
  11   6   4         46.24         52.78        12.91 o                         
  12   6   4         20.39         22.38        12.82 o                         
  13   6   4          2.92          4.33        14.27 o                         
  14   6   4          0.14        -10.72        14.56 o                         
  15   6   4         45.78         52.86        17.20 o                         
  16   6   4          4.40          2.57        15.49 o                         
  17   6   4         20.45         25.19        16.77 o                         
  18   6   4          3.65          0.23        17.24 o                         
  19   6   4          0.02         -5.96        17.57 o                         
   1   7   4         21.58          4.91        12.35 o                         
   2   7   4         64.83         95.32        15.34 o                         
   3   7   4         39.97         69.30        21.39 o                         
   4   7   4          5.55         29.39        13.78 o                         
   5   7   4         34.06          3.99        13.41 o                         
   6   7   4        111.05         77.18        18.53 o                         
   7   7   4         66.16         32.01        22.92 o                         
   8   7   4          2.27         33.27        19.85 o                         
   9   7   4          0.60         37.30        35.57 o                         
  10   7   4         22.84        -19.17        32.27 o                         
  11   7   4         19.22          5.83        33.00 o                         
  12   7   4         71.63         63.10        24.41 o                         
  13   7   4         40.98         58.69        32.70 o                         
  14   7   4          8.89         -4.00        21.21 o                         
  15   7   4         17.42          9.22        22.21 o                         
  16   7   4         13.68          0.30        18.09 o                         
  17   7   4          1.43         10.57        33.95 o                         
   0   8   4        638.75        630.99        50.52 o                         
   1   8   4         66.63         70.58        16.23 o                         
   2   8   4         30.77         25.81        15.29 o                         
   3   8   4         19.77         -9.70        14.84 o                         
   4   8   4         52.43          7.64        15.93 o                         
   5   8   4         52.95         40.15        16.76 o                         
   6   8   4          7.05          6.09        21.95 o                         
   7   8   4          0.03        -20.54        20.54 o                         
   8   8   4         20.00         18.61        23.55 o                         
   9   8   4          2.57        -26.08        32.66 o                         
  10   8   4         91.83         40.98        49.20 o                         
  11   8   4          1.59        -54.17        76.47 o                         
  12   8   4          0.08         26.08        60.47 o                         
  14   8   4         27.29        103.15        55.72 o                         
   1   9   4          0.07        -14.64        14.64 o                         
   2   9   4         76.47         76.83        19.35 o                         
   3   9   4         11.79          4.47        17.69 o                         
   4   9   4          1.81         -4.36        17.60 o                         
   5   9   4          2.26        -13.69        19.20 o                         
   6   9   4          4.23          0.96        19.84 o                         
   7   9   4         10.77         11.21        20.52 o                         
   8   9   4         16.68         26.08        27.29 o                         
   9   9   4          0.87         13.09        25.60 o                         
   1   1   5       1439.31       1350.69        17.09 o                         
   2   1   5      10677.97       9766.60       113.29 o                         
   3   1   5        643.60        572.57        16.46 o                         
   4   1   5         75.90         94.85         4.82 o                         
   5   1   5       2331.92       2572.62        47.18 o                         
   6   1   5       2811.02       3183.73        40.39 o                         
   7   1   5       3519.65       3730.54        45.39 o                         
   8   1   5       3050.28       2911.24        36.30 o                         
   9   1   5       3310.58       3579.64        43.17 o                         
  10   1   5        268.16        301.93        10.65 o                         
  11   1   5        164.89        196.94         8.54 o                         
  12   1   5       1644.74       1582.22        26.26 o                         
  13   1   5        256.61        288.31        12.02 o                         
  14   1   5        306.67        614.59       106.37 o                         
  15   1   5          2.33         -7.73         7.73 o                         
  16   1   5         63.13         63.60        10.92 o                         
  17   1   5          4.66          8.64        10.54 o                         
  18   1   5        191.30        216.78        17.56 o                         
  19   1   5        324.22        336.19        20.88 o                         
  20   1   5         41.18         68.30        19.74 o                         
  21   1   5          0.23         -6.66        21.41 o                         
  22   1   5        110.17        129.78        28.41 o                         
  23   1   5        351.32        344.83        36.08 o                         
   0   2   5         16.32         23.13         5.98 o                         
   1   2   5      10494.79       9856.05       119.60 o                         
   2   2   5       4736.17       4490.31        59.17 o                         
   3   2   5       1547.95       1537.38        21.26 o                         
   4   2   5       2944.51       3089.05        57.85 o                         
   5   2   5       9211.62       8641.20        99.05 o                         
   6   2   5        521.03        488.82        13.43 o                         
   7   2   5       1899.78       1789.99        36.87 o                         
   8   2   5       1597.25       1703.27        32.57 o                         
   9   2   5       2290.10       2392.37        38.30 o                         
  10   2   5        325.41        339.89         9.86 o                         
  11   2   5       1941.64       1909.65        27.12 o                         
  12   2   5       3375.60       3172.68        46.16 o                         
  13   2   5        180.94        218.73        13.53 o                         
  14   2   5          2.41         -1.44         7.51 o                         
  15   2   5        972.13        974.83        21.43 o                         
  16   2   5        151.14         88.70        10.19 o                         
  17   2   5        104.60        140.98        11.35 o                         
  18   2   5          0.48         -2.49        10.01 o                         
  19   2   5         72.00         82.70        15.11 o                         
  20   2   5        206.28        151.90        19.45 o                         
  21   2   5        295.18        337.46        27.48 o                         
  22   2   5        120.87         60.97        28.21 o                         
  23   2   5         27.31         42.81        33.88 o                         
   1   3   5        586.68        633.33        13.21 o                         
   2   3   5       8536.90       7958.03        94.47 o                         
   3   3   5       7575.89       7680.74        88.18 o                         
   4   3   5        473.90        356.43         9.78 o                         
   5   3   5       1736.98       1812.17        26.60 o                         
   6   3   5          5.06         -2.05         4.42 o                         
   7   3   5        416.18        378.25        11.89 o                         
   8   3   5       2441.27       2399.91        35.08 o                         
   9   3   5        625.96        610.58        13.13 o                         
  10   3   5         23.48         22.58         5.92 o                         
  11   3   5       2304.67       2371.73        33.65 o                         
  12   3   5       2996.93       3028.37        42.94 o                         
  13   3   5       2194.51       2203.68        35.30 o                         
  14   3   5        238.60        299.50        15.97 o                         
  15   3   5         56.51         59.28         9.63 o                         
  16   3   5         33.43         25.26        10.16 o                         
  17   3   5          1.25          5.23        10.14 o                         
  18   3   5         30.89         58.63        12.13 o                         
  19   3   5        271.03        223.12        17.37 o                         
  20   3   5        141.76        136.67        16.36 o                         
  21   3   5          1.07        -10.84        16.67 o                         
  22   3   5          9.56        -11.78        30.12 o                         
   0   4   5      10144.34      10140.75       225.41 o                         
   1   4   5       1803.38       1830.73        30.19 o                         
   2   4   5          0.37         -5.36         5.36 o                         
   3   4   5        263.63        278.19        10.84 o                         
   4   4   5        975.63        854.71        16.21 o                         
   5   4   5       3277.59       3069.74        43.56 o                         
   6   4   5       1241.92       1273.79        22.81 o                         
   7   4   5        102.31        100.66         8.34 o                         
   8   4   5        552.44        510.08        15.23 o                         
   9   4   5          1.94         -7.19         7.19 o                         
  10   4   5         43.83         13.04         8.80 o                         
  11   4   5        756.13        785.40        30.03 o                         
  12   4   5        358.99        351.70        14.98 o                         
  13   4   5         61.15         70.68        11.65 o                         
  14   4   5        246.74        333.94        23.97 o                         
  15   4   5         32.47         35.05        10.60 o                         
  16   4   5        114.68        127.25        12.94 o                         
  17   4   5        231.93        248.57        21.55 o                         
  18   4   5         12.07          6.88        15.15 o                         
  19   4   5         28.58         27.87        16.70 o                         
  20   4   5         18.33         -2.14        14.81 o                         
  21   4   5         65.85         58.49        17.46 o                         
   1   5   5         53.99        108.33        25.87 o                         
   2   5   5        909.77        994.21        35.37 o                         
   3   5   5        496.10        538.07        20.43 o                         
   4   5   5       1176.95       1133.52        28.18 o                         
   5   5   5         78.08         67.58        11.48 o                         
   6   5   5         46.61         46.69         9.93 o                         
   7   5   5         44.83         45.31         8.79 o                         
   8   5   5        682.84        679.16        18.21 o                         
   9   5   5         23.90         -8.20         8.20 o                         
  10   5   5          2.48         -8.96         8.96 o                         
  11   5   5         27.85         30.27        10.93 o                         
  12   5   5        182.54        164.79        14.17 o                         
  13   5   5          1.59         24.76        12.46 o                         
  14   5   5          4.11         -1.37        12.74 o                         
  15   5   5        162.06        156.23        16.60 o                         
  16   5   5         31.90         14.61        12.44 o                         
  17   5   5         23.98         24.04        14.04 o                         
  18   5   5         47.66         23.32        14.97 o                         
  19   5   5          7.73         -7.45        14.99 o                         
  20   5   5         53.32         65.82        19.62 o                         
   0   6   5        135.17        103.79        23.43 o                         
   1   6   5        221.87        211.85        20.71 o                         
   2   6   5        313.60        286.61        26.96 o                         
   3   6   5        971.77        944.71        30.88 o                         
   4   6   5        704.93        704.91        26.05 o                         
   5   6   5        409.37        484.04        45.02 o                         
   6   6   5        157.52        136.33        18.90 o                         
   7   6   5        137.82        146.70        19.27 o                         
   8   6   5        279.45        280.93        22.54 o                         
   9   6   5        533.70        569.20        24.20 o                         
  10   6   5         45.56         32.93        13.29 o                         
  11   6   5        767.74        882.79        40.95 o                         
  12   6   5        103.72        119.47        13.42 o                         
  13   6   5         51.57         30.47        13.09 o                         
  14   6   5         54.48         70.77        14.84 o                         
  15   6   5          0.80         14.80        14.40 o                         
  16   6   5          2.47        -13.31        15.95 o                         
  17   6   5        124.79        124.62        19.61 o                         
  18   6   5        232.21        249.81        20.28 o                         
  19   6   5         59.69         73.08        37.35 o                         
   1   7   5          4.74         -8.53        12.18 o                         
   2   7   5        829.96        824.32        30.06 o                         
   3   7   5         91.15        117.05        16.36 o                         
   4   7   5         75.06         86.65        15.44 o                         
   5   7   5         10.65        -13.14        13.14 o                         
   6   7   5          0.07         13.34        17.20 o                         
   7   7   5         37.05         54.56        21.57 o                         
   8   7   5         21.94         -3.90        20.26 o                         
   9   7   5        120.68         77.17        22.86 o                         
  10   7   5          0.96         15.57        22.13 o                         
  11   7   5         18.72         -2.67        18.99 o                         
  12   7   5         20.23         31.63        24.65 o                         
  13   7   5        175.42        178.22        26.65 o                         
  14   7   5         29.00         35.23        24.95 o                         
  15   7   5          1.96         -4.70        21.69 o                         
  16   7   5         14.97          2.16        16.42 o                         
   0   8   5         26.12         47.34        19.87 o                         
   1   8   5         39.17         41.32        13.76 o                         
   2   8   5          0.17          0.53        14.54 o                         
   3   8   5          1.85         -1.57        15.21 o                         
   4   8   5          2.99          5.08        15.57 o                         
   5   8   5         16.04          5.07        16.10 o                         
   6   8   5         56.03         56.02        19.00 o                         
   7   8   5         24.07         15.54        23.20 o                         
   8   8   5         11.27         19.18        24.01 o                         
   9   8   5         39.85         43.42        25.78 o                         
  10   8   5         19.41         66.24        40.98 o                         
  11   8   5          7.45         -0.61        24.82 o                         
  12   8   5          0.59         15.41        60.47 o                         
   1   9   5          0.29        -15.00        15.00 o                         
   2   9   5         85.26         69.87        19.72 o                         
   3   9   5         70.63         48.63        18.98 o                         
   4   9   5         22.46         25.74        18.67 o                         
   5   9   5          2.41         15.22        19.82 o                         
   6   9   5          4.80        -16.76        19.35 o                         
   7   9   5         37.31         52.92        21.02 o                         
   8   9   5          3.18         17.61        26.74 o                         
   9   9   5         22.85         42.96        29.19 o                         
   0   0   6      26634.93      25840.14       609.06 o                         
   1   0   6       5898.99       5496.27        88.13 o                         
   2   0   6        235.59        184.11         7.31 o                         
   3   0   6          8.17         -0.14         3.56 o                         
   4   0   6        925.67        918.37        17.83 o                         
   5   0   6       1986.61       2103.45        40.60 o                         
   6   0   6        201.72        320.80        10.13 o                         
   7   0   6        105.47         83.78         5.72 o                         
   8   0   6       1067.93       1072.33        23.65 o                         
   9   0   6        109.04        142.47        17.13 o                         
  10   0   6         14.38         -2.26         5.67 o                         
  11   0   6       2631.15       2693.11        49.95 o                         
  12   0   6       1093.24       1136.71        30.33 o                         
  13   0   6        109.73        104.01        23.56 o                         
  14   0   6        844.23        789.85        29.75 o                         
  15   0   6       2889.26       2899.34        80.60 o                         
  16   0   6       1004.63       1185.99        45.42 o                         
  17   0   6        850.54        826.25        39.40 o                         
  18   0   6        207.12        195.09        24.68 o                         
  19   0   6          6.54         11.01        21.63 o                         
  20   0   6         57.19         80.06        34.25 o                         
  21   0   6        456.52        431.53        50.11 o                         
  22   0   6          0.23         23.51        33.95 o                         
  23   0   6         97.61         79.25        39.76 o                         
   1   1   6       3712.53       3233.17        39.19 o                         
   2   1   6       5865.67       5606.92        65.78 o                         
   3   1   6      12431.66      11823.33       131.86 o                         
   4   1   6          0.43         -3.23         3.23 o                         
   5   1   6       2927.51       3148.58        38.65 o                         
   6   1   6         67.37         80.72         6.04 o                         
   7   1   6       4995.17       4850.81        62.50 o                         
   8   1   6        511.75        558.04        21.37 o                         
   9   1   6       4392.51       4228.34        50.34 o                         
  10   1   6         52.17         66.39         5.49 o                         
  11   1   6         17.10          9.36         5.33 o                         
  12   1   6        589.76        591.70        14.66 o                         
  13   1   6       4484.02       4652.43        63.33 o                         
  14   1   6        117.20         82.22        11.06 o                         
  15   1   6        209.03        171.22        11.59 o                         
  16   1   6        115.11        127.73        13.57 o                         
  17   1   6         27.35         43.16        11.91 o                         
  18   1   6        105.18         78.86        14.65 o                         
  19   1   6        848.38        951.60        31.60 o                         
  20   1   6         22.82          0.02        18.35 o                         
  21   1   6         21.76         21.61        22.10 o                         
  22   1   6         62.00         51.12        25.23 o                         
  23   1   6        486.92        494.87        40.46 o                         
   0   2   6       1638.43       4449.84       138.32 o                         
   1   2   6        274.54        298.61         6.74 o                         
   2   2   6       4578.85       4354.09        53.02 o                         
   3   2   6        260.41        258.39         7.31 o                         
   4   2   6        486.18        536.49        13.58 o                         
   5   2   6        960.44        923.61        18.22 o                         
   6   2   6        450.23        467.22        10.31 o                         
   7   2   6         19.71         17.28         4.84 o                         
   8   2   6          0.05         -4.83         4.83 o                         
   9   2   6        468.63        495.83        13.94 o                         
  10   2   6        152.26        216.03         9.65 o                         
  11   2   6        254.68        304.18        11.14 o                         
  12   2   6         40.62         32.43         7.31 o                         
  13   2   6          4.47          5.08         7.26 o                         
  14   2   6       1590.51       1641.57        28.97 o                         
  15   2   6          1.85          0.49         7.95 o                         
  16   2   6         31.19         34.51         9.26 o                         
  17   2   6        344.06        345.58        14.64 o                         
  18   2   6        193.48        178.70        13.75 o                         
  19   2   6          0.72         18.66        13.54 o                         
  20   2   6         15.84         20.40        17.62 o                         
  21   2   6         43.93         21.57        22.00 o                         
  22   2   6         33.93         21.90        27.69 o                         
  23   2   6          3.39          8.94        32.41 o                         
   1   3   6        826.43        813.42        14.54 o                         
   2   3   6          2.32          4.72         4.08 o                         
   3   3   6        813.41        709.62        12.52 o                         
   4   3   6        688.12        632.28        19.32 o                         
   5   3   6        138.85        139.32         9.01 o                         
   6   3   6       1221.78       1260.65        19.21 o                         
   7   3   6         63.08         31.82         5.40 o                         
   8   3   6        210.98        227.34        15.16 o                         
   9   3   6        112.56        116.58         8.24 o                         
  10   3   6          8.05          0.96         6.50 o                         
  11   3   6        124.52        119.68         9.49 o                         
  12   3   6        134.30        131.07        12.99 o                         
  13   3   6        127.33        127.57        10.45 o                         
  14   3   6        142.02        134.14        12.34 o                         
  15   3   6          6.79          7.07         9.10 o                         
  16   3   6        114.57        108.97        12.04 o                         
  17   3   6         38.79         53.60        11.59 o                         
  18   3   6        124.13        120.67        14.93 o                         
  19   3   6          9.61         40.76        14.27 o                         
  20   3   6         21.75         33.28        15.23 o                         
  21   3   6          0.16          2.28        17.48 o                         
  22   3   6         18.03         10.15        22.33 o                         
   0   4   6        163.29        134.38        13.34 o                         
   1   4   6        220.61        233.58        10.62 o                         
   2   4   6       1435.27       1438.04        25.56 o                         
   3   4   6       1807.40       1832.55        31.95 o                         
   4   4   6       1050.04        971.25        16.84 o                         
   5   4   6         92.66         97.62         6.24 o                         
   6   4   6        919.38        929.28        17.89 o                         
   7   4   6       1094.53       1095.70        27.51 o                         
   8   4   6        746.93        773.41        19.35 o                         
   9   4   6         41.25         49.77         9.02 o                         
  10   4   6         10.38          0.33         7.74 o                         
  11   4   6       1075.72       1008.22        24.62 o                         
  12   4   6          0.41          3.67         9.97 o                         
  13   4   6         21.87         28.85        11.31 o                         
  14   4   6         74.06         54.09        11.61 o                         
  15   4   6          0.24         -9.96         9.96 o                         
  16   4   6         13.92         18.81        11.15 o                         
  17   4   6        251.47        225.82        22.00 o                         
  18   4   6         43.58         52.87        16.74 o                         
  19   4   6         35.85         26.62        15.08 o                         
  20   4   6          0.03        -13.74        14.66 o                         
  21   4   6        246.86        207.64        25.74 o                         
   1   5   6        245.13        301.56        13.54 o                         
   2   5   6        933.41        956.85        52.58 o                         
   3   5   6       4911.94       4891.44        79.49 o                         
   4   5   6          0.02          7.02         7.82 o                         
   5   5   6        214.67        225.34        11.66 o                         
   6   5   6          5.88         53.01        28.56 o                         
   7   5   6       2660.76       2531.10        46.02 o                         
   8   5   6        231.97        287.89        18.51 o                         
   9   5   6        929.79        992.32        33.06 o                         
  10   5   6        101.34         75.20        10.87 o                         
  11   5   6          0.82         -3.48         9.64 o                         
  12   5   6         12.09         29.34        11.73 o                         
  13   5   6       1581.50       1641.46        42.50 o                         
  14   5   6        109.72        166.85        16.56 o                         
  15   5   6          0.17          0.82        11.88 o                         
  16   5   6        110.19        125.54        15.11 o                         
  17   5   6         36.34         49.04        15.02 o                         
  18   5   6         15.01        -14.28        14.28 o                         
  19   5   6        285.13        321.15        36.50 o                         
  20   5   6          4.24         -9.37        17.36 o                         
   0   6   6        111.67        121.90        26.68 o                         
   1   6   6        134.38        151.53        14.89 o                         
   2   6   6         11.22          3.98        12.55 o                         
   3   6   6        119.51        118.13        15.22 o                         
   4   6   6        101.40        112.76        21.95 o                         
   5   6   6        551.46        603.85        25.38 o                         
   6   6   6          9.53         18.99        16.27 o                         
   7   6   6        136.07        110.87        24.99 o                         
   8   6   6         11.52          5.09        15.54 o                         
   9   6   6        160.57        150.56        18.64 o                         
  10   6   6        119.22        138.07        15.66 o                         
  11   6   6        198.47        217.96        14.90 o                         
  12   6   6         48.45         46.58        13.09 o                         
  13   6   6         10.61          9.25        13.36 o                         
  14   6   6          8.41         36.06        14.38 o                         
  15   6   6        116.71         87.93        16.36 o                         
  16   6   6         13.23          0.84        16.10 o                         
  17   6   6         45.00         39.49        17.90 o                         
  18   6   6          4.64         29.26        16.30 o                         
   1   7   6         68.23         53.96        14.44 o                         
   2   7   6        114.26         99.29        15.79 o                         
   3   7   6         71.03         44.32        14.82 o                         
   4   7   6          1.15         -2.61        13.34 o                         
   5   7   6         54.09         23.76        14.33 o                         
   6   7   6        186.39        212.43        19.01 o                         
   7   7   6          3.65          7.65        18.43 o                         
   8   7   6        166.76        100.68        24.45 o                         
   9   7   6         16.93         -1.21        21.87 o                         
  10   7   6          2.50          6.28        22.45 o                         
  11   7   6          0.63          8.61        20.57 o                         
  12   7   6          8.36          0.48        22.99 o                         
  13   7   6         22.10         12.90        23.73 o                         
  14   7   6         23.49         19.21        18.76 o                         
  15   7   6          0.50        -18.95        18.95 o                         
  16   7   6         31.51         35.82        21.15 o                         
   0   8   6         48.50         24.71        20.38 o                         
   1   8   6         10.65          0.41        13.37 o                         
   2   8   6         13.94         38.90        16.41 o                         
   3   8   6          0.41        -14.71        14.71 o                         
   4   8   6         63.61         72.58        17.53 o                         
   5   8   6          1.09         -2.83        16.14 o                         
   6   8   6          7.69         20.05        16.65 o                         
   7   8   6        154.26        134.96        30.57 o                         
   8   8   6          0.13          5.00        24.85 o                         
   9   8   6         29.46          9.58        25.82 o                         
  10   8   6         17.64         23.92        26.51 o                         
  11   8   6         37.94         11.80        26.21 o                         
  12   8   6          0.10         17.61        30.81 o                         
  13   8   6          3.58         -4.74        36.75 o                         
   1   9   6         48.05         59.18        16.53 o                         
   2   9   6          1.76         -0.31        17.85 o                         
   3   9   6         83.99         89.58        20.43 o                         
   4   9   6         15.11         -5.52        18.30 o                         
   5   9   6         17.53         15.28        18.77 o                         
   6   9   6          6.59         16.29        20.63 o                         
   7   9   6         26.55         21.92        21.34 o                         
   8   9   6         11.05          5.65        27.56 o                         
   9   9   6         42.41         36.75        42.68 o                         
   1   1   7         72.71         66.01         5.10 o                         
   2   1   7       5061.11       4944.77        54.85 o                         
   3   1   7       7441.49       7371.46       111.32 o                         
   4   1   7          6.17         27.15        12.85 o                         
   5   1   7       1265.23       1353.37        17.62 o                         
   6   1   7       1368.34       1515.11        22.81 o                         
   7   1   7        283.48        336.84        50.08 o                         
   8   1   7         16.87         -3.09         4.42 o                         
   9   1   7        779.95        710.41        13.76 o                         
  10   1   7        421.60        443.41        11.62 o                         
  11   1   7         31.56         19.69         5.72 o                         
  12   1   7         21.59         27.36         7.49 o                         
  13   1   7       1303.50       1365.04        25.02 o                         
  14   1   7       1541.54       1628.46        30.45 o                         
  15   1   7        527.68        516.55        17.05 o                         
  16   1   7        481.50        497.49        20.39 o                         
  17   1   7         39.61         32.47        12.01 o                         
  18   1   7         27.66         45.44        13.96 o                         
  19   1   7        159.64        213.95        20.03 o                         
  20   1   7          2.93         -4.98        18.65 o                         
  21   1   7          4.03          0.03        22.88 o                         
  22   1   7          0.22         12.19        24.38 o                         
  23   1   7         58.37         61.53        28.43 o                         
   0   2   7      15679.88      14820.54       274.75 o                         
   1   2   7         88.85         96.54         4.38 o                         
   2   2   7       2352.21       2468.06        65.35 o                         
   3   2   7       2366.03       2469.11        35.40 o                         
   4   2   7         36.72         36.40         5.14 o                         
   5   2   7         76.59         71.19         5.58 o                         
   6   2   7        134.27        125.18         7.02 o                         
   7   2   7       1037.77       1120.39        19.44 o                         
   8   2   7         98.04        100.91         8.43 o                         
   9   2   7          0.09         -6.29         6.29 o                         
  10   2   7        170.36        128.02         9.50 o                         
  11   2   7        384.59        371.94        13.62 o                         
  12   2   7        274.45        253.97        19.01 o                         
  13   2   7        118.61        162.08        10.36 o                         
  14   2   7        640.67        602.12        17.12 o                         
  15   2   7          2.84         10.82         9.00 o                         
  16   2   7        765.52        709.55        19.34 o                         
  17   2   7        628.00        543.33        17.68 o                         
  18   2   7        176.09        176.88        14.11 o                         
  19   2   7         23.55         39.32        14.75 o                         
  20   2   7         67.73         49.80        22.19 o                         
  21   2   7        250.56        218.75        28.78 o                         
  22   2   7         72.35         64.69        34.42 o                         
  23   2   7          0.19          9.57        33.50 o                         
   1   3   7       4304.36       3964.55        53.21 o                         
   2   3   7       2048.98       2068.28        35.75 o                         
   3   3   7       9523.79       9232.92       113.01 o                         
   4   3   7       5723.59       5420.28        66.82 o                         
   5   3   7        427.80        496.57        14.74 o                         
   6   3   7         15.08          8.74         5.29 o                         
   7   3   7       3311.34       3239.30        41.75 o                         
   8   3   7       1552.38       1523.80        25.51 o                         
   9   3   7       1824.65       1824.64        29.53 o                         
  10   3   7         47.20         28.91         7.87 o                         
  11   3   7         25.73          4.96         8.14 o                         
  12   3   7        769.25        737.72        21.35 o                         
  13   3   7       1676.04       1865.64        37.00 o                         
  14   3   7         28.03         28.72        11.15 o                         
  15   3   7         84.85         59.93        15.01 o                         
  16   3   7          6.99         -9.49         9.49 o                         
  17   3   7         35.25         37.38        11.62 o                         
  18   3   7        429.97        406.63        20.95 o                         
  19   3   7        445.52        533.35        28.96 o                         
  20   3   7        133.38        148.94        21.67 o                         
  21   3   7          0.74        -15.52        17.12 o                         
  22   3   7         71.40         79.29        24.53 o                         
   0   4   7         76.01         63.58        12.61 o                         
   1   4   7       1063.10       1150.82        19.34 o                         
   2   4   7       3724.16       3814.15        56.27 o                         
   3   4   7        296.58        372.29        12.90 o                         
   4   4   7         86.02         72.52         9.17 o                         
   5   4   7          9.27          9.55         5.86 o                         
   6   4   7          5.22         15.66         6.55 o                         
   7   4   7         23.61          2.47         6.55 o                         
   8   4   7        160.17        187.72        11.99 o                         
   9   4   7         49.08         64.59        11.18 o                         
  10   4   7        106.29        105.51        12.78 o                         
  11   4   7         30.89          1.43         9.70 o                         
  12   4   7          8.02         -1.79         9.98 o                         
  13   4   7        386.40        438.99        19.69 o                         
  14   4   7        455.61        487.18        23.17 o                         
  15   4   7        476.63        396.55        18.36 o                         
  16   4   7         27.76         16.07        12.70 o                         
  17   4   7         11.17         -2.85        13.89 o                         
  18   4   7        100.16        116.40        16.81 o                         
  19   4   7          8.71         35.67        15.37 o                         
  20   4   7          0.70         -7.03        15.19 o                         
  21   4   7          0.16         -3.51        16.16 o                         
   1   5   7        498.10        557.35        26.88 o                         
   2   5   7        248.23        286.03        14.68 o                         
   3   5   7          1.33          0.30         8.56 o                         
   4   5   7        189.78        186.48        12.50 o                         
   5   5   7         14.84         24.69         9.28 o                         
   6   5   7        211.39        195.31        11.35 o                         
   7   5   7          2.44         -6.46         8.31 o                         
   8   5   7        254.98        270.61        12.78 o                         
   9   5   7         48.90         73.22        10.61 o                         
  10   5   7         44.55         36.08        10.39 o                         
  11   5   7        248.40        252.23        15.54 o                         
  12   5   7        581.68        614.08        44.81 o                         
  13   5   7         13.89          0.05        13.22 o                         
  14   5   7         11.84        -12.83        12.83 o                         
  15   5   7         11.47         17.66        13.14 o                         
  16   5   7          8.34         11.31        13.21 o                         
  17   5   7         19.62         22.80        14.99 o                         
  18   5   7          8.53        -10.77        16.18 o                         
  19   5   7          0.00          5.79        17.31 o                         
  20   5   7         15.95          7.57        16.49 o                         
   0   6   7        245.11        281.56        30.15 o                         
   1   6   7          0.01         -8.64        11.66 o                         
   2   6   7        170.27        198.12        30.01 o                         
   3   6   7        549.72        531.23        25.85 o                         
   4   6   7         10.06         40.14        13.63 o                         
   5   6   7       1217.82       1227.58        37.49 o                         
   6   6   7        103.81        119.25        15.74 o                         
   7   6   7         71.85         50.07        13.79 o                         
   8   6   7         41.94         55.88        16.74 o                         
   9   6   7        134.11        115.37        24.51 o                         
  10   6   7        118.07        127.56        16.07 o                         
  11   6   7         21.69         13.46        15.20 o                         
  12   6   7         26.60         13.34        13.29 o                         
  13   6   7         40.95         44.92        14.67 o                         
  14   6   7         33.09         20.95        14.46 o                         
  15   6   7         21.19         30.38        15.26 o                         
  16   6   7         42.99         51.39        17.94 o                         
  17   6   7          3.29          6.89        15.20 o                         
  18   6   7         36.64         11.67        16.19 o                         
   1   7   7         63.25         61.10        14.73 o                         
   2   7   7        116.70        113.72        16.79 o                         
   3   7   7        532.26        557.19        31.53 o                         
   4   7   7         33.73         50.96        16.01 o                         
   5   7   7         28.12         34.16        20.06 o                         
   6   7   7        280.10        268.97        21.29 o                         
   7   7   7        504.41        562.06        35.08 o                         
   8   7   7        119.53        154.12        35.77 o                         
   9   7   7        123.74        127.44        27.70 o                         
  10   7   7          3.80         33.72        24.74 o                         
  11   7   7         58.09         85.03        23.29 o                         
  12   7   7         88.16         88.38        26.47 o                         
  13   7   7        230.81        284.89        31.21 o                         
  14   7   7         84.31        111.19        21.05 o                         
  15   7   7          0.42        -19.32        19.32 o                         
  16   7   7         11.29         15.56        20.88 o                         
   0   8   7          0.26        -18.40        18.40 o                         
   1   8   7         40.90         23.36        14.01 o                         
   2   8   7         83.49         52.18        17.12 o                         
   3   8   7         12.85         -3.17        15.75 o                         
   4   8   7         86.95        104.98        18.71 o                         
   5   8   7         58.77         45.97        18.06 o                         
   6   8   7          6.89         18.50        17.39 o                         
   7   8   7         54.33         49.69        21.73 o                         
   8   8   7         13.53         35.70        26.27 o                         
   9   8   7         71.73         71.02        27.75 o                         
  10   8   7         84.38        109.37        53.86 o                         
  11   8   7         64.73         76.07        30.44 o                         
  12   8   7         74.20         66.39        33.55 o                         
  13   8   7          5.04        -37.94        37.94 o                         
   1   9   7         25.21         30.59        16.38 o                         
   2   9   7          6.00        -13.27        18.00 o                         
   3   9   7         32.64          4.79        19.10 o                         
   4   9   7         64.25         85.75        20.41 o                         
   5   9   7          9.60        -17.86        17.86 o                         
   6   9   7          5.17         -9.77        19.86 o                         
   7   9   7          0.11          1.01        20.69 o                         
   8   9   7         40.42         40.59        22.69 o                         
   0   0   8        144.65        174.00        15.67 o                         
   1   0   8        714.47        737.18        16.91 o                         
   2   0   8       6072.59       6252.43       100.96 o                         
   3   0   8       7892.99       8135.25       140.15 o                         
   4   0   8        818.91        821.49        55.41 o                         
   5   0   8        463.33        434.64        12.21 o                         
   6   0   8        125.16        152.22         8.61 o                         
   7   0   8         28.94         33.22         6.57 o                         
   8   0   8        298.56        285.56        10.38 o                         
   9   0   8          1.13          1.84         6.85 o                         
  10   0   8       1186.77       1241.81        30.19 o                         
  11   0   8        119.49        102.13        11.75 o                         
  12   0   8        341.04        322.34        18.84 o                         
  13   0   8        484.66        514.65        27.91 o                         
  14   0   8       1873.03       1678.01        52.98 o                         
  15   0   8        921.34       1051.61        42.73 o                         
  16   0   8        674.66        614.50        34.35 o                         
  17   0   8        566.24        602.63        35.24 o                         
  18   0   8       2150.61       2221.22        80.09 o                         
  19   0   8         24.75         27.93        23.83 o                         
  20   0   8        326.62        286.90        45.64 o                         
  21   0   8          8.59         -7.49        33.61 o                         
  22   0   8        426.89        409.86        69.36 o                         
  23   0   8        106.02         90.00        40.99 o                         
   1   1   8         80.50         89.89         4.68 o                         
   2   1   8       6130.05       5535.04        63.58 o                         
   3   1   8       1010.87       1068.13        27.10 o                         
   4   1   8       2372.98       1992.17        26.95 o                         
   5   1   8       1501.10       1507.07        21.72 o                         
   6   1   8       4655.49       4689.02        53.52 o                         
   7   1   8        203.38        224.53        11.37 o                         
   8   1   8       2952.72       2628.82        37.12 o                         
   9   1   8        333.51        375.77        14.24 o                         
  10   1   8         37.67         33.09         6.47 o                         
  11   1   8        234.31        248.06        11.22 o                         
  12   1   8       1601.68       1588.74        29.62 o                         
  13   1   8        202.62        208.50        11.75 o                         
  14   1   8        505.22        625.15        20.33 o                         
  15   1   8        714.63        718.28        20.98 o                         
  16   1   8        128.40        126.96        13.67 o                         
  17   1   8        167.57        182.87        15.65 o                         
  18   1   8        770.97        891.64        30.75 o                         
  19   1   8         33.03         44.11        18.98 o                         
  20   1   8        323.86        387.41        30.17 o                         
  21   1   8          4.67         -0.98        23.27 o                         
  22   1   8         37.32         29.85        26.24 o                         
  23   1   8         29.20         57.56        28.66 o                         
   0   2   8        132.01        159.78        10.04 o                         
   1   2   8       3307.48       3398.37        44.21 o                         
   2   2   8        203.11        243.78        10.89 o                         
   3   2   8        145.42        166.59         7.15 o                         
   4   2   8        169.73        182.25         8.24 o                         
   5   2   8        351.95        379.26        12.11 o                         
   6   2   8       2158.27       2353.40        39.20 o                         
   7   2   8         50.01         52.21         6.09 o                         
   8   2   8          0.18          1.12         5.51 o                         
   9   2   8          0.28         -0.42         6.40 o                         
  10   2   8        350.64        415.57        14.26 o                         
  11   2   8         87.56         86.33         9.75 o                         
  12   2   8         25.94          9.66         8.25 o                         
  13   2   8        220.96        236.04        13.22 o                         
  14   2   8        871.80        890.24        22.55 o                         
  15   2   8        947.02        918.33        23.41 o                         
  16   2   8         60.35         54.39        10.90 o                         
  17   2   8         11.09          5.28        11.51 o                         
  18   2   8         47.31         43.00        13.71 o                         
  19   2   8          0.10         -0.82        14.50 o                         
  20   2   8        106.71         99.76        23.76 o                         
  21   2   8         18.38         47.26        23.53 o                         
  22   2   8         24.60         38.74        27.70 o                         
   1   3   8        389.50        381.32        13.55 o                         
   2   3   8       5740.60       6150.48        81.64 o                         
   3   3   8        303.84        326.37         9.46 o                         
   4   3   8         90.45         80.08         6.47 o                         
   5   3   8        213.67        269.03         9.68 o                         
   6   3   8        193.09        223.76         9.70 o                         
   7   3   8        187.90        247.13         9.22 o                         
   8   3   8        978.30        935.80        18.34 o                         
   9   3   8        223.80        267.45        12.44 o                         
  10   3   8        270.71        296.78        15.87 o                         
  11   3   8         14.05         -6.49         9.81 o                         
  12   3   8        561.83        510.89        21.02 o                         
  13   3   8         79.53         51.23        10.81 o                         
  14   3   8         85.46         95.75        11.63 o                         
  15   3   8         37.63         37.35        10.75 o                         
  16   3   8          0.04         -8.41        10.68 o                         
  17   3   8         10.62         -6.02        11.68 o                         
  18   3   8         44.08         42.98        14.15 o                         
  19   3   8          5.37         -7.72        14.12 o                         
  20   3   8         12.36         16.12        17.27 o                         
  21   3   8          1.71         11.96        18.01 o                         
  22   3   8         49.16         85.27        25.19 o                         
   0   4   8        178.64        194.88        13.96 o                         
   1   4   8        136.52        154.13         8.48 o                         
   2   4   8        186.57        224.85         9.28 o                         
   3   4   8          4.66          9.28         8.47 o                         
   4   4   8         53.19         98.36        10.92 o                         
   5   4   8        730.76        676.67        16.72 o                         
   6   4   8        268.85        288.69        11.59 o                         
   7   4   8          1.12         -6.94         6.94 o                         
   8   4   8        242.03        238.47        12.06 o                         
   9   4   8         46.94         58.09         9.95 o                         
  10   4   8        106.84         96.53        11.21 o                         
  11   4   8         71.08         62.27        11.40 o                         
  12   4   8        508.33        533.63        20.29 o                         
  13   4   8         70.79         68.54        13.21 o                         
  14   4   8         23.92         -4.68        11.31 o                         
  15   4   8         18.82          3.71        12.17 o                         
  16   4   8         78.82         71.80        14.43 o                         
  17   4   8          3.26         -1.22        13.04 o                         
  18   4   8         72.87         33.61        15.46 o                         
  19   4   8         35.83         25.20        15.54 o                         
  20   4   8         48.18         53.03        17.01 o                         
  21   4   8          0.77         -1.59        16.37 o                         
   1   5   8          8.05          3.08        10.37 o                         
   2   5   8       2509.45       2618.24        56.89 o                         
   3   5   8          1.00         16.00         9.39 o                         
   4   5   8        633.61        623.47        21.03 o                         
   5   5   8        189.76        202.67        15.22 o                         
   6   5   8        321.51        359.20        15.51 o                         
   7   5   8         21.80         27.42         8.34 o                         
   8   5   8       2047.34       2108.32        37.68 o                         
   9   5   8         61.51         64.33        15.46 o                         
  10   5   8         18.16          4.44        10.02 o                         
  11   5   8          3.68         16.44        10.45 o                         
  12   5   8        737.82        807.91        30.07 o                         
  13   5   8          0.01         -3.60        13.29 o                         
  14   5   8         66.54         70.57        15.38 o                         
  15   5   8          4.33         -8.35        12.21 o                         
  16   5   8         17.91         12.34        14.07 o                         
  17   5   8          5.90          1.35        16.46 o                         
  18   5   8         99.18        133.03        20.18 o                         
  19   5   8         29.36         16.24        16.34 o                         
   0   6   8         22.95         48.04        21.75 o                         
   1   6   8        170.45        165.92        16.30 o                         
   2   6   8          1.08        -19.06        19.06 o                         
   3   6   8        274.23        255.14        21.79 o                         
   4   6   8         77.12         72.22        14.79 o                         
   5   6   8         23.44         40.09        16.41 o                         
   6   6   8        170.32        222.97        18.90 o                         
   7   6   8         51.06         47.51        17.91 o                         
   8   6   8          7.77         -5.32        15.86 o                         
   9   6   8         12.39        -13.71        13.71 o                         
  10   6   8         69.23        101.91        18.74 o                         
  11   6   8         54.64         29.48        15.07 o                         
  12   6   8         62.94         72.23        14.86 o                         
  13   6   8         14.50         17.56        15.06 o                         
  14   6   8         24.75         -5.09        15.37 o                         
  15   6   8         11.18          6.75        16.51 o                         
  16   6   8          6.71         -3.64        16.45 o                         
  17   6   8          7.08          4.36        15.66 o                         
  18   6   8          0.30         -2.56        18.19 o                         
   1   7   8        114.24        126.91        17.06 o                         
   2   7   8        305.42        320.52        23.08 o                         
   3   7   8        189.09        151.82        18.48 o                         
   4   7   8         47.41         43.07        15.66 o                         
   5   7   8         94.49         89.18        17.00 o                         
   6   7   8         13.36         -3.24        14.71 o                         
   7   7   8        182.56        223.94        31.11 o                         
   8   7   8        244.19        272.96        33.71 o                         
   9   7   8         55.50         54.00        26.67 o                         
  10   7   8         35.09         36.20        25.57 o                         
  11   7   8         96.55         88.35        26.01 o                         
  12   7   8         54.85         42.53        32.10 o                         
  13   7   8         95.77        108.89        27.56 o                         
  14   7   8          0.00         22.88        19.92 o                         
  15   7   8          2.95          7.09        19.57 o                         
   0   8   8        240.78        262.97        27.16 o                         
   1   8   8         28.03         22.49        14.44 o                         
   2   8   8         45.78         55.07        17.76 o                         
   3   8   8        117.87         83.75        18.67 o                         
   4   8   8          2.98         -0.61        16.69 o                         
   5   8   8        256.73        243.26        22.79 o                         
   6   8   8          9.53          6.95        17.72 o                         
   7   8   8         13.25          9.75        17.60 o                         
   8   8   8         79.67         55.28        28.06 o                         
   9   8   8          2.16         39.68        26.99 o                         
  10   8   8          0.08        -15.68        26.88 o                         
  11   8   8          4.76          4.20        31.77 o                         
  12   8   8         42.84         81.81        42.68 o                         
   1   9   8          8.70         42.02        16.90 o                         
   2   9   8        102.26        104.50        18.18 o                         
   3   9   8          7.90        -11.52        18.53 o                         
   4   9   8          0.60          7.16        19.43 o                         
   5   9   8          1.60         -6.29        19.38 o                         
   6   9   8          0.03          4.14        21.40 o                         
   7   9   8         15.66          5.26        21.96 o                         
   1   1   9       1077.90       1066.58        15.92 o                         
   2   1   9       7329.23       7666.10        87.10 o                         
   3   1   9        569.78        409.27        10.84 o                         
   4   1   9       2044.95       2073.68        41.45 o                         
   5   1   9       2314.49       2404.62        32.26 o                         
   6   1   9        886.59        886.27        15.87 o                         
   7   1   9       2869.21       2706.79        33.50 o                         
   8   1   9       1130.33       1075.39        19.49 o                         
   9   1   9       1046.57        986.69        22.34 o                         
  10   1   9        396.80        387.66        12.84 o                         
  11   1   9       1995.42       2013.25        33.17 o                         
  12   1   9       1317.03       1263.02        25.88 o                         
  13   1   9         12.02          7.36         8.15 o                         
  14   1   9         44.26         23.63        10.19 o                         
  15   1   9        168.92        183.07        15.25 o                         
  16   1   9         19.98         30.78        13.82 o                         
  17   1   9          7.28         12.15        15.68 o                         
  18   1   9        406.61        424.10        26.74 o                         
  19   1   9        222.34        356.43        32.69 o                         
  20   1   9         70.06        114.46        26.29 o                         
  21   1   9         15.79         23.36        25.41 o                         
  22   1   9        108.98        147.50        30.97 o                         
   0   2   9         27.45         32.71         5.22 o                         
   1   2   9        773.64        847.83        13.85 o                         
   2   2   9       2782.94       2933.76        40.12 o                         
   3   2   9         27.39         40.76         4.49 o                         
   4   2   9        105.23        175.24         7.49 o                         
   5   2   9        333.07        350.94        11.79 o                         
   6   2   9        212.85        239.93        10.51 o                         
   7   2   9        904.00       1022.04        48.30 o                         
   8   2   9        948.20        881.48        17.72 o                         
   9   2   9         11.71         10.55         7.23 o                         
  10   2   9          4.71          9.18        12.19 o                         
  11   2   9        766.94        732.22        20.45 o                         
  12   2   9        663.24        616.43        18.54 o                         
  13   2   9        123.63        126.25        11.31 o                         
  14   2   9        609.20        581.61        19.00 o                         
  15   2   9         46.95         53.27        10.64 o                         
  16   2   9          4.46          7.65        10.30 o                         
  17   2   9          0.11         -1.61        11.80 o                         
  18   2   9        420.02        424.15        22.36 o                         
  19   2   9          0.06        -14.69        14.69 o                         
  20   2   9         81.68         72.31        24.19 o                         
  21   2   9        321.67        333.07        37.85 o                         
  22   2   9         81.14         58.23        29.56 o                         
   1   3   9       2057.61       1955.05        31.27 o                         
   2   3   9        545.60        515.51        21.15 o                         
   3   3   9       4649.52       4383.47        55.58 o                         
   4   3   9        257.37        244.95        15.72 o                         
   5   3   9          1.43         -2.50         5.20 o                         
   6   3   9        324.17        322.77        12.01 o                         
   7   3   9       2114.81       2020.26        32.94 o                         
   8   3   9        771.91        782.58        41.18 o                         
   9   3   9        128.85         91.37        10.48 o                         
  10   3   9        275.40        319.45        15.86 o                         
  11   3   9         69.32         81.13        15.11 o                         
  12   3   9          4.79         40.15        13.99 o                         
  13   3   9        610.62        718.62        21.70 o                         
  14   3   9         18.86         55.11        10.97 o                         
  15   3   9        292.63        303.48        23.36 o                         
  16   3   9         91.91         77.94        13.26 o                         
  17   3   9        500.19        568.81        25.88 o                         
  18   3   9          3.26         -6.45        13.00 o                         
  19   3   9          0.34          3.71        14.80 o                         
  20   3   9         29.18         20.48        18.08 o                         
  21   3   9         30.41         34.54        19.19 o                         
   1   4   9         11.11          0.23         6.43 o                         
   2   4   9        171.29        200.56        10.43 o                         
   3   4   9        541.19        549.69        16.13 o                         
   4   4   9        111.86        127.65        10.08 o                         
   5   4   9        143.86        123.92        14.62 o                         
   6   4   9          4.93         15.72         7.77 o                         
   7   4   9         45.48        148.84        26.29 o                         
   8   4   9          0.41          2.38         8.37 o                         
   9   4   9        441.48        534.14        22.34 o                         
  10   4   9        167.21        210.46        13.76 o                         
  11   4   9         10.10          0.66        10.56 o                         
  12   4   9         16.82         10.85        11.46 o                         
  13   4   9          7.82         19.89        13.15 o                         
  14   4   9        117.50        104.53        15.81 o                         
  15   4   9         41.06         55.88        14.24 o                         
  16   4   9         34.58         24.26        12.30 o                         
  17   4   9          3.23        -11.15        13.18 o                         
  18   4   9          2.40        -10.07        14.73 o                         
  19   4   9         37.32          4.13        15.54 o                         
  20   4   9         24.53         31.20        16.68 o                         
   1   5   9        135.61        149.04        15.07 o                         
   2   5   9        404.89        468.79        22.46 o                         
   3   5   9        359.34        438.42        19.61 o                         
   4   5   9         69.61         80.28        16.21 o                         
   5   5   9        432.64        398.15        19.93 o                         
   6   5   9        176.51        193.77        13.29 o                         
   7   5   9        718.25        693.98        23.30 o                         
   8   5   9       1014.03        950.24        22.41 o                         
   9   5   9         89.98        108.76        11.40 o                         
  10   5   9         24.95          5.29        10.36 o                         
  11   5   9         15.83         26.21        11.52 o                         
  12   5   9        316.84        318.88        18.46 o                         
  13   5   9        100.60        120.38        18.12 o                         
  14   5   9         94.61         87.43        16.42 o                         
  15   5   9          2.50         15.00        14.52 o                         
  16   5   9         17.75          7.93        15.97 o                         
  17   5   9          5.10          0.30        16.25 o                         
  18   5   9          3.26         -3.54        15.95 o                         
  19   5   9         41.74         18.02        16.72 o                         
   0   6   9          0.15          2.41        21.23 o                         
   1   6   9         27.85          5.94        13.01 o                         
   2   6   9        541.75        558.85        37.98 o                         
   3   6   9          8.11        -12.74        12.74 o                         
   4   6   9         51.51         28.16        13.94 o                         
   5   6   9          8.57          0.41        16.65 o                         
   6   6   9        192.39        184.30        22.71 o                         
   7   6   9         19.32         24.73        15.98 o                         
   8   6   9          3.33         54.09        47.50 o                         
   9   6   9         26.23         29.14        14.97 o                         
  10   6   9        556.00        590.25        30.58 o                         
  11   6   9        121.12        124.25        18.78 o                         
  12   6   9        152.61        147.16        16.74 o                         
  13   6   9        150.01        152.62        18.34 o                         
  14   6   9         37.49         33.45        19.42 o                         
  15   6   9         22.78        -10.51        16.06 o                         
  16   6   9         12.32         -2.83        14.96 o                         
  17   6   9        100.24         95.58        19.28 o                         
   1   7   9        366.52        406.80        23.85 o                         
   2   7   9        189.59        211.78        19.96 o                         
   3   7   9         95.04         89.77        17.77 o                         
   4   7   9        251.54        267.15        21.69 o                         
   5   7   9         10.47         19.99        15.50 o                         
   6   7   9          0.08        -13.94        18.24 o                         
   7   7   9        124.90         85.99        22.58 o                         
   8   7   9        228.60        253.14        27.54 o                         
   9   7   9        377.26        385.25        52.24 o                         
  10   7   9          1.99         49.29        33.54 o                         
  11   7   9        103.09        108.68        61.38 o                         
  12   7   9         26.59         49.78        30.18 o                         
  13   7   9        111.03        107.01        28.73 o                         
  14   7   9         13.40        -14.98        19.10 o                         
  15   7   9          0.26        -19.51        19.51 o                         
   0   8   9        186.00        156.37        39.09 o                         
   1   8   9          1.82          2.66        14.23 o                         
   2   8   9          9.42         15.10        14.46 o                         
   3   8   9         77.98         67.31        18.76 o                         
   4   8   9          1.01        -16.90        16.91 o                         
   5   8   9         67.33         47.09        18.60 o                         
   6   8   9         56.11         52.08        23.12 o                         
   7   8   9          7.57         -9.27        21.77 o                         
   8   8   9          9.85         15.56        27.29 o                         
   9   8   9         14.79         21.13        28.27 o                         
  10   8   9         42.37         68.87        29.77 o                         
  11   8   9          1.56        -32.42        32.42 o                         
  12   8   9          6.71        -10.67        41.50 o                         
   1   9   9          0.04         12.13        16.68 o                         
   2   9   9         54.90         58.34        18.04 o                         
   3   9   9         14.98         27.29        19.67 o                         
   4   9   9          4.71         -9.77        19.64 o                         
   5   9   9          3.00        -18.96        18.96 o                         
   6   9   9         11.70          5.16        24.45 o                         
   0   0  10        622.41        710.96        23.81 o                         
   1   0  10       4734.18       4866.34        81.24 o                         
   2   0  10       2200.54       2225.77        44.81 o                         
   3   0  10       1747.24       1875.79        46.86 o                         
   4   0  10       3692.60       4127.62        69.99 o                         
   5   0  10        133.89        190.22        11.99 o                         
   6   0  10       6136.61       6372.85        98.18 o                         
   7   0  10          1.56          6.77         5.96 o                         
   8   0  10         83.66         82.86         8.39 o                         
   9   0  10        745.14        738.34        22.53 o                         
  10   0  10       1491.83       1482.60        35.52 o                         
  11   0  10       3872.99       3667.68        72.50 o                         
  12   0  10        884.32        810.47        25.55 o                         
  13   0  10          2.45         -6.53        14.44 o                         
  14   0  10       2350.28       2461.49        70.97 o                         
  15   0  10         23.55         25.85        20.40 o                         
  16   0  10        156.63        112.78        34.13 o                         
  17   0  10          6.31          1.18        21.15 o                         
  18   0  10         56.41         40.86        42.68 o                         
  19   0  10         38.90         43.27        33.03 o                         
  20   0  10         84.41         46.31        36.29 o                         
  21   0  10        431.94        519.59        75.88 o                         
  22   0  10          0.51        -36.96        36.96 o                         
   1   1  10        437.06        369.43         9.12 o                         
   2   1  10       2731.57       2770.91        34.71 o                         
   3   1  10       3633.48       3251.63        40.01 o                         
   4   1  10        576.11        542.86        10.59 o                         
   5   1  10         92.60         64.17         6.19 o                         
   6   1  10         28.21         80.12        11.79 o                         
   7   1  10       3370.82       3055.30        39.17 o                         
   8   1  10        647.48        636.15        13.74 o                         
   9   1  10        160.09        146.46        12.64 o                         
  10   1  10         74.06         71.78         8.15 o                         
  11   1  10       1723.99       1710.09        30.06 o                         
  12   1  10        108.37        117.01        10.50 o                         
  13   1  10       1108.07       1150.86        25.34 o                         
  14   1  10        310.10        356.59        17.09 o                         
  15   1  10        334.00        383.11        17.77 o                         
  16   1  10         13.27         18.63        12.07 o                         
  17   1  10        187.52        223.71        20.01 o                         
  18   1  10          7.26         10.26        18.19 o                         
  19   1  10        262.42        396.73        40.60 o                         
  20   1  10         11.49         14.43        23.84 o                         
  21   1  10          1.79         -5.88        25.57 o                         
  22   1  10          0.00        -11.85        29.27 o                         
   0   2  10         38.85         37.77         5.72 o                         
   1   2  10         36.06         49.43         5.93 o                         
   2   2  10        180.91        163.01         8.42 o                         
   3   2  10        968.54       1018.52        22.13 o                         
   4   2  10       1068.15       1152.00        25.40 o                         
   5   2  10          2.08         -2.85         4.95 o                         
   6   2  10         19.66         18.37         5.61 o                         
   7   2  10         16.65         17.21         6.17 o                         
   8   2  10         56.24         61.47         7.61 o                         
   9   2  10        100.72         84.60         9.34 o                         
  10   2  10         56.32         56.74         9.59 o                         
  11   2  10         27.18          4.01         9.04 o                         
  12   2  10        555.93        558.39        18.27 o                         
  13   2  10          7.47         -8.82         8.82 o                         
  14   2  10         99.62         83.29        10.96 o                         
  15   2  10         63.07         39.40        10.54 o                         
  16   2  10         43.46         52.08        11.10 o                         
  17   2  10          8.93         13.59        13.72 o                         
  18   2  10        183.77        223.91        32.90 o                         
  19   2  10          0.00          8.44        18.80 o                         
  20   2  10          2.91        -21.38        21.38 o                         
  21   2  10        121.47        130.63        31.11 o                         
  22   2  10          1.73        -23.09        33.41 o                         
   1   3  10        689.30        676.96        21.12 o                         
   2   3  10         28.93         34.84         9.09 o                         
   3   3  10       1819.98       1649.31        27.78 o                         
   4   3  10        105.21        115.31         8.52 o                         
   5   3  10         34.53         41.05         7.39 o                         
   6   3  10         29.09         15.38         7.76 o                         
   7   3  10       1269.53       1226.45        26.80 o                         
   8   3  10        206.96        198.27        11.71 o                         
   9   3  10       1430.87       1285.29        28.13 o                         
  10   3  10        414.55        382.74        16.99 o                         
  11   3  10        292.45        319.04        16.52 o                         
  12   3  10         81.73         65.80        12.07 o                         
  13   3  10         55.36         38.46        12.52 o                         
  14   3  10         61.12        106.14        12.90 o                         
  15   3  10         61.41         26.41        11.75 o                         
  16   3  10        130.61        119.24        14.52 o                         
  17   3  10         12.83         15.90        13.37 o                         
  18   3  10          0.06         -1.41        14.33 o                         
  19   3  10        134.02        133.74        18.09 o                         
  20   3  10          2.19        -17.55        17.55 o                         
  21   3  10         25.58         -0.48        18.86 o                         
   0   4  10         77.17         64.29        13.73 o                         
   1   4  10        209.40        209.95        11.77 o                         
   2   4  10        222.73        236.50        12.29 o                         
   3   4  10          1.82         -5.70         7.61 o                         
   4   4  10        412.88        409.67        16.42 o                         
   5   4  10         54.91         44.83         8.71 o                         
   6   4  10         73.03         58.42         9.65 o                         
   7   4  10         95.91        104.70        12.83 o                         
   8   4  10          1.05         -8.44         8.44 o                         
   9   4  10         74.59         50.10        10.50 o                         
  10   4  10        315.27        312.05        16.48 o                         
  11   4  10        145.87        120.96        14.97 o                         
  12   4  10         13.24         -0.80        12.34 o                         
  13   4  10         73.86         55.64        13.11 o                         
  14   4  10         17.01          9.87        12.38 o                         
  15   4  10        168.39        152.99        14.65 o                         
  16   4  10        208.01        180.96        16.78 o                         
  17   4  10        132.01        154.82        17.19 o                         
  18   4  10          0.88         27.91        15.74 o                         
  19   4  10         16.11         20.80        16.38 o                         
  20   4  10         12.84          4.95        16.26 o                         
   1   5  10       2146.53       2105.21        59.51 o                         
   2   5  10        659.46        588.40        28.58 o                         
   3   5  10        558.82        614.67        26.61 o                         
   4   5  10       1240.77       1271.73        34.87 o                         
   5   5  10          2.34          1.27        11.98 o                         
   6   5  10        167.85        156.42        13.09 o                         
   7   5  10         91.91         86.30        11.62 o                         
   8   5  10        128.87        134.27        11.42 o                         
   9   5  10        288.42        322.35        15.07 o                         
  10   5  10         37.93         41.19        11.82 o                         
  11   5  10         46.38         47.29        12.46 o                         
  12   5  10        322.92        328.59        18.89 o                         
  13   5  10        328.84        359.74        21.30 o                         
  14   5  10         34.96         52.60        16.90 o                         
  15   5  10         23.03         18.02        16.67 o                         
  16   5  10          0.32         -2.03        14.83 o                         
  17   5  10        202.15        172.26        20.69 o                         
  18   5  10        184.29        167.32        19.99 o                         
  19   5  10         15.62         31.08        22.01 o                         
   0   6  10        828.36        906.50        39.56 o                         
   1   6  10         24.78         39.42        14.32 o                         
   2   6  10        219.97        258.50        20.41 o                         
   3   6  10         40.34         59.97        26.55 o                         
   4   6  10         53.69         42.33        18.37 o                         
   5   6  10        125.45         81.97        21.27 o                         
   6   6  10          3.72         -8.05        17.44 o                         
   7   6  10         22.19         -3.13        16.07 o                         
   8   6  10         90.37         96.02        19.42 o                         
   9   6  10         78.70         46.51        15.05 o                         
  10   6  10        179.60        145.10        18.38 o                         
  11   6  10         12.88          0.79        16.27 o                         
  12   6  10          9.24        -11.49        14.37 o                         
  13   6  10          5.46          4.84        15.05 o                         
  14   6  10         28.64         33.94        21.98 o                         
  15   6  10          3.12         16.43        17.00 o                         
  16   6  10         99.50         81.58        21.10 o                         
  17   6  10          0.28        -16.08        17.36 o                         
   1   7  10        145.00        146.76        16.61 o                         
   2   7  10         21.94         19.95        16.00 o                         
   3   7  10         20.59         13.53        16.52 o                         
   4   7  10         12.20         50.19        19.38 o                         
   5   7  10          4.24        -12.54        19.85 o                         
   6   7  10          0.84         14.59        19.89 o                         
   7   7  10         14.42         39.32        25.33 o                         
   8   7  10        152.04        181.28        27.09 o                         
   9   7  10          0.27         -4.13        25.31 o                         
  10   7  10         31.59         28.48        26.01 o                         
  11   7  10          8.10          1.48        26.06 o                         
  12   7  10          2.97          7.79        30.71 o                         
  13   7  10          4.03         -4.29        26.19 o                         
  14   7  10         46.86         40.96        21.67 o                         
   0   8  10          0.02         32.70        24.48 o                         
   1   8  10         19.76         20.12        15.43 o                         
   2   8  10         13.50          6.20        15.22 o                         
   3   8  10         23.48         42.13        18.29 o                         
   4   8  10          0.14         27.70        21.26 o                         
   5   8  10          8.14         -0.39        21.98 o                         
   6   8  10        132.23        132.24        26.32 o                         
   7   8  10        113.05         82.65        25.67 o                         
   8   8  10          5.11         38.07        24.81 o                         
   9   8  10         23.78         -8.09        39.17 o                         
  10   8  10         65.81         84.69        36.84 o                         
  11   8  10         11.00          2.78        35.74 o                         
   1   9  10         62.82         58.57        18.63 o                         
   2   9  10          1.77         -1.59        17.36 o                         
   3   9  10         77.22         83.80        18.93 o                         
   4   9  10         64.87         59.36        24.70 o                         
   5   9  10          2.21        -10.16        24.28 o                         
   1   1  11        666.92        739.51        13.57 o                         
   2   1  11      10083.19       9964.94       113.05 o                         
   3   1  11       1170.18       1089.44        17.30 o                         
   4   1  11       2864.89       2658.85        31.77 o                         
   5   1  11         15.00         22.07         6.26 o                         
   6   1  11       1829.60       1954.91        28.46 o                         
   7   1  11         17.96         24.36         5.58 o                         
   8   1  11        309.49        286.61        10.38 o                         
   9   1  11         23.11         14.58         7.32 o                         
  10   1  11          2.13         -7.32         7.32 o                         
  11   1  11          0.87         -3.53         7.57 o                         
  12   1  11       1084.88       1039.31        33.09 o                         
  13   1  11        339.12        371.90        16.30 o                         
  14   1  11       1067.90       1186.34        29.14 o                         
  15   1  11         36.84         49.21        11.88 o                         
  16   1  11        400.07        364.53        19.61 o                         
  17   1  11         15.61         55.98        24.77 o                         
  18   1  11        258.75        344.48        28.39 o                         
  19   1  11         20.19         24.11        23.54 o                         
  20   1  11         13.32         17.42        33.71 o                         
  21   1  11          4.85         11.44        28.92 o                         
  22   1  11          0.17        -15.06        29.35 o                         
   0   2  11        293.40        304.22        10.61 o                         
   1   2  11        912.55        884.20        14.82 o                         
   2   2  11        227.65        244.84         8.72 o                         
   3   2  11       1117.61       1232.40        30.39 o                         
   4   2  11        433.37        466.05        13.27 o                         
   5   2  11         49.92         75.43        17.09 o                         
   6   2  11        243.75        314.23        11.69 o                         
   7   2  11          6.08          5.65         7.39 o                         
   8   2  11        230.78        231.89        10.79 o                         
   9   2  11        553.14        557.55        18.45 o                         
  10   2  11        380.32        391.63        16.28 o                         
  11   2  11       1007.80       1013.29        26.90 o                         
  12   2  11         69.97         42.44        10.05 o                         
  13   2  11        169.11        190.33        14.23 o                         
  14   2  11        226.54        240.49        14.14 o                         
  15   2  11          2.26          7.52        10.54 o                         
  16   2  11        996.97        898.71        28.27 o                         
  17   2  11          5.96         -1.23        13.80 o                         
  18   2  11         10.72         10.74        15.15 o                         
  19   2  11          0.12         -2.87        15.97 o                         
  20   2  11        204.86        196.01        32.64 o                         
  21   2  11         95.92        112.38        36.83 o                         
   1   3  11        567.50        593.14        16.40 o                         
   2   3  11       3436.12       3184.64        47.16 o                         
   3   3  11         39.74         26.91         6.87 o                         
   4   3  11       1170.25       1083.02        21.84 o                         
   5   3  11        812.72        872.45        25.64 o                         
   6   3  11        405.25        475.24        16.01 o                         
   7   3  11        317.96        338.12        14.67 o                         
   8   3  11       3812.04       3737.50        58.09 o                         
   9   3  11          3.79         -0.56         9.13 o                         
  10   3  11          2.34         15.47        10.26 o                         
  11   3  11        114.38        103.12        13.52 o                         
  12   3  11       1296.63       1386.09        34.98 o                         
  13   3  11          2.61          0.92        11.24 o                         
  14   3  11        446.46        455.58        23.41 o                         
  15   3  11         52.03         20.41        12.22 o                         
  16   3  11          5.04         49.58        20.48 o                         
  17   3  11          5.67        -12.96        12.96 o                         
  18   3  11        224.61        236.74        19.68 o                         
  19   3  11         27.27         42.53        18.97 o                         
  20   3  11         56.10         37.75        19.63 o                         
   0   4  11        243.12        272.13        21.71 o                         
   1   4  11         74.12         78.33        10.10 o                         
   2   4  11        423.50        496.05        20.06 o                         
   3   4  11         13.41          6.05         8.39 o                         
   4   4  11        263.78        321.00        22.58 o                         
   5   4  11        404.82        429.87        17.91 o                         
   6   4  11        923.40        868.68        22.46 o                         
   7   4  11        523.21        511.53        25.82 o                         
   8   4  11         34.92         69.61        11.06 o                         
   9   4  11        100.54         95.80        12.50 o                         
  10   4  11       1079.58       1036.28        31.66 o                         
  11   4  11          2.13         -6.59        10.91 o                         
  12   4  11         93.57        111.01        14.38 o                         
  13   4  11          0.24          2.76        11.86 o                         
  14   4  11         73.43         75.39        14.61 o                         
  15   4  11          0.49         15.65        12.47 o                         
  16   4  11         97.87         67.57        14.86 o                         
  17   4  11         70.65         57.79        16.43 o                         
  18   4  11         52.41         55.36        17.06 o                         
  19   4  11         10.52         -4.36        16.03 o                         
   1   5  11        342.40        320.57        26.86 o                         
   2   5  11         55.20         68.25        19.11 o                         
   3   5  11        110.05        124.68        18.83 o                         
   4   5  11        105.07        114.15        19.13 o                         
   5   5  11         72.95         59.24        13.92 o                         
   6   5  11          3.04         -6.71        10.23 o                         
   7   5  11        107.01         98.82        14.75 o                         
   8   5  11         16.14         -2.69        11.00 o                         
   9   5  11        134.69        121.25        12.64 o                         
  10   5  11         16.69         -3.35        11.52 o                         
  11   5  11        126.34         97.20        14.19 o                         
  12   5  11         76.13         71.18        17.49 o                         
  13   5  11          8.24          3.19        14.28 o                         
  14   5  11         29.09         26.77        16.81 o                         
  15   5  11         10.04         12.81        16.29 o                         
  16   5  11         35.86         31.21        15.61 o                         
  17   5  11          1.88          1.08        15.75 o                         
  18   5  11          0.48          6.02        16.68 o                         
   0   6  11         14.64         37.19        22.45 o                         
   1   6  11        142.37        137.19        19.74 o                         
   2   6  11        125.18         76.83        19.02 o                         
   3   6  11         26.31         30.79        19.85 o                         
   4   6  11         43.04         48.56        19.00 o                         
   5   6  11         21.01        -13.18        17.26 o                         
   6   6  11         54.70         49.24        20.26 o                         
   7   6  11         45.81         48.08        17.97 o                         
   8   6  11          8.69         -6.23        17.23 o                         
   9   6  11        294.50        276.26        20.51 o                         
  10   6  11          8.66        -14.91        14.91 o                         
  11   6  11          0.56          0.20        16.14 o                         
  12   6  11          6.93         18.20        15.26 o                         
  13   6  11         21.62          7.48        16.75 o                         
  14   6  11         54.09         33.14        18.70 o                         
  15   6  11        124.56        135.11        22.40 o                         
  16   6  11         69.62         71.64        26.18 o                         
   1   7  11         84.54        107.59        17.92 o                         
   2   7  11        328.85        319.84        26.73 o                         
   3   7  11          6.29         14.03        28.58 o                         
   4   7  11        604.35        559.31        54.76 o                         
   5   7  11          0.77        -18.32        18.32 o                         
   6   7  11        201.31        217.61        26.66 o                         
   7   7  11          6.55        -10.80        21.34 o                         
   8   7  11         57.80         57.06        24.42 o                         
   9   7  11         41.73         56.18        25.16 o                         
  10   7  11          1.98          7.71        26.33 o                         
  11   7  11          8.83        -25.55        25.55 o                         
  12   7  11         48.20         46.15        33.25 o                         
  13   7  11         51.83         30.58        28.82 o                         
  14   7  11         98.32        113.66        23.17 o                         
   0   8  11        290.85        322.18        31.57 o                         
   1   8  11          3.64         44.19        16.26 o                         
   2   8  11          2.98         32.29        18.02 o                         
   3   8  11          5.67         26.56        21.05 o                         
   4   8  11          0.80        -16.00        20.80 o                         
   5   8  11         41.08         22.74        22.85 o                         
   6   8  11          1.45         16.29        23.52 o                         
   7   8  11          1.66         22.64        24.22 o                         
   8   8  11         24.30          8.48        24.52 o                         
   9   8  11          8.53          6.98        28.73 o                         
  10   8  11         14.72         26.28        33.77 o                         
   1   9  11          6.99         -6.57        17.45 o                         
   2   9  11         12.98          2.43        20.50 o                         
   3   9  11          0.05        -21.03        21.03 o                         
   0   0  12       4477.51       4482.84       101.48 o                         
   1   0  12        286.09        311.40        13.34 o                         
   2   0  12        261.47        344.05        13.64 o                         
   3   0  12        661.36        696.68        20.58 o                         
   4   0  12       3436.38       3297.52        58.82 o                         
   5   0  12         69.60         49.22         8.12 o                         
   6   0  12       1180.89       1147.43        26.23 o                         
   7   0  12          5.55          9.26         7.90 o                         
   8   0  12        119.35        128.50        10.68 o                         
   9   0  12        328.87        375.73        15.55 o                         
  10   0  12       2392.60       2218.92        49.58 o                         
  11   0  12        305.95        636.73        64.77 o                         
  12   0  12        927.24        910.00        39.19 o                         
  13   0  12       2575.14       2360.73        69.91 o                         
  14   0  12         86.27         81.91        19.82 o                         
  15   0  12        224.05        187.39        28.42 o                         
  16   0  12       1430.79       1449.84        65.07 o                         
  17   0  12         30.28         22.86        39.12 o                         
  18   0  12         40.16         11.38        32.73 o                         
  19   0  12         99.55        113.98        39.22 o                         
  20   0  12        764.55        868.62        71.38 o                         
  21   0  12        110.09        115.37        85.36 o                         
   1   1  12       3561.12       3563.44        42.71 o                         
   2   1  12       4561.82       4507.20        54.44 o                         
   3   1  12       2031.29       1825.47        25.64 o                         
   4   1  12        542.86        516.44        11.13 o                         
   5   1  12         81.44        108.30         6.97 o                         
   6   1  12       1014.20       1048.44        18.75 o                         
   7   1  12       2845.88       2779.81        37.23 o                         
   8   1  12       1861.38       1805.47        47.25 o                         
   9   1  12       2202.71       2012.67        35.55 o                         
  10   1  12        556.98        564.97        18.86 o                         
  11   1  12          1.67         -5.55         9.04 o                         
  12   1  12       1539.31       1491.68        30.33 o                         
  13   1  12          4.49         -2.81        10.17 o                         
  14   1  12        972.77        986.86        27.00 o                         
  15   1  12         11.41          5.84        11.19 o                         
  16   1  12          6.63        -12.15        12.15 o                         
  17   1  12        102.07        131.26        23.08 o                         
  18   1  12        235.31        202.90        26.02 o                         
  19   1  12          0.10         19.94        24.66 o                         
  20   1  12         80.55         74.61        30.76 o                         
  21   1  12         18.91         23.87        34.05 o                         
   0   2  12         29.06         31.67         7.06 o                         
   1   2  12        471.35        432.22         9.70 o                         
   2   2  12       1233.32       1241.90        20.25 o                         
   3   2  12        926.14        907.40        16.74 o                         
   4   2  12          0.02         -1.48         5.25 o                         
   5   2  12          5.85         14.11         6.81 o                         
   6   2  12       1616.95       1548.29        28.80 o                         
   7   2  12        340.01        394.15        13.24 o                         
   8   2  12         98.95         94.87         9.59 o                         
   9   2  12        177.89        197.06        16.06 o                         
  10   2  12       1687.00       1642.47        34.03 o                         
  11   2  12        242.86        256.26        15.03 o                         
  12   2  12          7.30          1.04         9.32 o                         
  13   2  12        129.61        104.85        12.25 o                         
  14   2  12        147.44        159.11        13.70 o                         
  15   2  12         66.68         83.50        12.58 o                         
  16   2  12          6.23          9.86        11.24 o                         
  17   2  12        137.14        145.18        18.97 o                         
  18   2  12         49.74         78.77        17.94 o                         
  19   2  12         39.42         27.89        21.94 o                         
  20   2  12          3.80         18.29        26.79 o                         
  21   2  12          7.12         -4.27        27.39 o                         
   1   3  12        106.16        120.84         8.35 o                         
   2   3  12       2211.32       2158.23        36.84 o                         
   3   3  12        869.53       1002.79       112.03 o                         
   4   3  12        536.11        546.36        20.41 o                         
   5   3  12          5.32         15.49        10.53 o                         
   6   3  12        218.29        250.50        13.53 o                         
   7   3  12       2724.27       2658.74        48.78 o                         
   8   3  12         21.26         31.33        10.01 o                         
   9   3  12         39.87         68.25        11.25 o                         
  10   3  12        379.01        400.91        20.22 o                         
  11   3  12        188.46        209.06        16.92 o                         
  12   3  12        580.42        546.20        22.69 o                         
  13   3  12        155.33        145.82        15.90 o                         
  14   3  12        101.19        103.89        13.92 o                         
  15   3  12        122.35        118.18        14.63 o                         
  16   3  12        107.05         91.59        16.30 o                         
  17   3  12         76.68         61.18        15.86 o                         
  18   3  12        119.10        145.39        18.30 o                         
  19   3  12          1.81          1.14        15.53 o                         
  20   3  12         16.71          7.85        19.41 o                         
   0   4  12       1606.98       1536.54        65.98 o                         
   1   4  12        178.12        152.31        13.35 o                         
   2   4  12          1.40         -8.42         9.55 o                         
   3   4  12          7.70         -8.86         8.86 o                         
   4   4  12         41.11         42.48        13.73 o                         
   5   4  12         38.35         20.36         9.61 o                         
   6   4  12       1133.93        991.02        26.55 o                         
   7   4  12         92.74         98.55        13.20 o                         
   8   4  12         89.11         78.50        11.19 o                         
   9   4  12          0.06         -2.25         9.88 o                         
  10   4  12       1376.13       1348.52        39.64 o                         
  11   4  12         71.99         42.61        12.66 o                         
  12   4  12         17.73         -0.33        13.09 o                         
  13   4  12         72.31         50.90        13.74 o                         
  14   4  12         34.33         49.52        14.30 o                         
  15   4  12          1.30          2.91        12.81 o                         
  16   4  12        211.88        200.50        19.57 o                         
  17   4  12         71.89         68.89        17.35 o                         
  18   4  12         18.93         20.09        17.09 o                         
  19   4  12         15.19         34.47        17.46 o                         
   1   5  12          7.26         16.46        17.83 o                         
   2   5  12        251.53        232.91        26.47 o                         
   3   5  12        547.16        562.08        30.29 o                         
   4   5  12        639.06        783.56        65.85 o                         
   5   5  12          7.68          0.14        13.15 o                         
   6   5  12         77.08         76.83        15.46 o                         
   7   5  12        308.15        373.75        19.11 o                         
   8   5  12       1233.51       1366.43        32.92 o                         
   9   5  12          0.03         12.75        11.13 o                         
  10   5  12          9.86        -11.68        12.27 o                         
  11   5  12          3.26        -12.72        12.72 o                         
  12   5  12         93.91        103.62        16.46 o                         
  13   5  12         38.54         29.55        14.12 o                         
  14   5  12        180.41        195.95        19.05 o                         
  15   5  12         12.96          6.15        16.17 o                         
  16   5  12          0.48         11.98        15.41 o                         
  17   5  12         62.05         64.77        17.36 o                         
  18   5  12         64.49         41.07        23.24 o                         
   0   6  12        901.04        913.63        50.99 o                         
   1   6  12         14.94          4.36        19.54 o                         
   2   6  12         37.33         33.05        19.87 o                         
   3   6  12        102.44         93.03        23.00 o                         
   4   6  12         47.36         70.02        21.96 o                         
   5   6  12         14.52         -3.81        20.33 o                         
   6   6  12         97.00         91.98        24.22 o                         
   7   6  12          0.53         43.88        19.84 o                         
   8   6  12          0.22         40.26        28.22 o                         
   9   6  12          3.13          8.57        21.20 o                         
  10   6  12         95.64         62.56        19.53 o                         
  11   6  12         36.23         39.48        19.25 o                         
  12   6  12          7.97        -14.68        19.66 o                         
  13   6  12          5.11        -16.11        16.74 o                         
  14   6  12          0.63          1.12        17.61 o                         
  15   6  12          0.74        -10.71        17.03 o                         
  16   6  12        160.10        121.66        25.03 o                         
   1   7  12         53.73         47.74        18.87 o                         
   2   7  12         18.82         40.50        39.17 o                         
   3   7  12         30.23         79.55        28.20 o                         
   4   7  12          2.66          3.08        20.03 o                         
   5   7  12         30.01         26.88        20.81 o                         
   6   7  12          2.65         23.11        22.25 o                         
   7   7  12         15.41         17.71        22.28 o                         
   8   7  12         45.19         41.81        24.60 o                         
   9   7  12         23.71         24.56        24.83 o                         
  10   7  12          0.34         -0.13        30.71 o                         
  11   7  12         26.94        -10.57        29.68 o                         
  12   7  12          1.60         25.98        32.07 o                         
  13   7  12         21.91         42.45        34.04 o                         
   0   8  12         59.02        115.79        44.46 o                         
   1   8  12        108.68         86.46        22.28 o                         
   2   8  12          0.52         -5.14        19.50 o                         
   3   8  12         83.93         64.48        23.00 o                         
   4   8  12          5.36         19.94        22.15 o                         
   5   8  12         46.59         30.18        24.08 o                         
   6   8  12          4.59          4.28        24.06 o                         
   7   8  12          5.39        -15.02        24.00 o                         
   8   8  12          0.71        -13.31        24.81 o                         
   9   8  12          0.23        -10.08        34.21 o                         
   1   1  13        567.76        512.53        11.56 o                         
   2   1  13         73.92         90.77         6.63 o                         
   3   1  13       1466.40       1229.78        20.29 o                         
   4   1  13        397.42        396.72        13.64 o                         
   5   1  13        107.27        121.34         7.58 o                         
   6   1  13         14.40         44.94        11.10 o                         
   7   1  13       3114.36       3058.29        42.15 o                         
   8   1  13          0.30         -6.41         6.41 o                         
   9   1  13       2024.04       1881.18        34.49 o                         
  10   1  13       1293.29       1236.53        26.76 o                         
  11   1  13        339.08        386.55        15.30 o                         
  12   1  13        154.57        162.69        12.55 o                         
  13   1  13        252.38        285.23        16.53 o                         
  14   1  13         13.16         28.36        11.82 o                         
  15   1  13         38.22         38.54        12.47 o                         
  16   1  13        197.30        129.30        17.97 o                         
  17   1  13         30.39         40.32        20.63 o                         
  18   1  13         40.41         55.17        23.55 o                         
  19   1  13        172.97        230.50        30.48 o                         
  20   1  13         28.92         10.31        29.24 o                         
  21   1  13         22.92         -4.68        30.11 o                         
   0   2  13       4096.17       3859.72        67.57 o                         
   1   2  13        110.74        121.46         8.73 o                         
   2   2  13          5.48         -5.56         5.56 o                         
   3   2  13          0.47         -5.77         5.77 o                         
   4   2  13       3344.07       3245.03        45.21 o                         
   5   2  13        271.42        262.28        10.32 o                         
   6   2  13       4625.52       4324.26        62.17 o                         
   7   2  13         74.48         81.76         9.34 o                         
   8   2  13         14.57         32.12        16.07 o                         
   9   2  13         96.77         86.33        13.95 o                         
  10   2  13       4668.53       4364.82        75.04 o                         
  11   2  13        583.14        567.59        24.59 o                         
  12   2  13         92.53         91.93        12.25 o                         
  13   2  13        283.83        270.20        15.74 o                         
  14   2  13          1.29        -10.43        10.43 o                         
  15   2  13        422.10        386.67        18.46 o                         
  16   2  13         57.88         78.27        16.89 o                         
  17   2  13        401.30        420.06        39.11 o                         
  18   2  13         17.18         43.34        18.28 o                         
  19   2  13         50.34         65.48        21.85 o                         
  20   2  13        284.93        322.35        42.51 o                         
   1   3  13       1882.40       1823.58        31.19 o                         
   2   3  13         13.12          5.64         7.13 o                         
   3   3  13        662.76        645.77        17.82 o                         
   4   3  13        384.83        401.31        15.06 o                         
   5   3  13         15.34          8.71         9.20 o                         
   6   3  13          2.03         -8.77         8.77 o                         
   7   3  13       1114.58       1177.36        46.33 o                         
   8   3  13        341.02        849.47       157.63 o                         
   9   3  13        574.20        598.19        23.69 o                         
  10   3  13        168.45        180.86        15.38 o                         
  11   3  13         63.79         51.86        12.77 o                         
  12   3  13         12.39          3.84        11.57 o                         
  13   3  13        254.84        312.94        23.65 o                         
  14   3  13        248.94        210.93        16.55 o                         
  15   3  13        115.27        108.69        14.93 o                         
  16   3  13          5.45        -11.88        14.27 o                         
  17   3  13        384.10        355.61        31.64 o                         
  18   3  13          0.06        -14.81        14.81 o                         
  19   3  13         77.94         68.26        20.90 o                         
   0   4  13       2126.32       1905.72        62.98 o                         
   1   4  13        107.70        124.53        12.31 o                         
   2   4  13        715.22        724.70        24.08 o                         
   3   4  13        120.41        100.11        11.77 o                         
   4   4  13         12.24         14.65        10.21 o                         
   5   4  13          2.81          2.66         9.15 o                         
   6   4  13          1.17          9.17        10.65 o                         
   7   4  13         84.68         82.24        11.66 o                         
   8   4  13        116.42         96.70        11.74 o                         
   9   4  13        591.15        592.70        21.56 o                         
  10   4  13         17.62         11.14        11.79 o                         
  11   4  13        181.40        185.43        19.72 o                         
  12   4  13         44.87         41.20        13.45 o                         
  13   4  13          9.91         -1.56        12.71 o                         
  14   4  13         88.58         84.16        15.57 o                         
  15   4  13         67.47         46.47        14.72 o                         
  16   4  13         70.88        105.33        17.75 o                         
  17   4  13        161.70        165.31        21.39 o                         
  18   4  13        119.82        125.65        19.72 o                         
   1   5  13          0.03          4.00        18.62 o                         
   2   5  13          8.82         62.88        27.40 o                         
   3   5  13        977.15       1003.89        69.66 o                         
   4   5  13         15.80         16.47        21.21 o                         
   5   5  13         25.60         19.67        15.20 o                         
   6   5  13         22.84         16.61        15.36 o                         
   7   5  13        236.86        262.27        25.63 o                         
   8   5  13          0.58         -0.63        13.59 o                         
   9   5  13         13.77         10.30        13.06 o                         
  10   5  13         61.13         71.32        13.19 o                         
  11   5  13          9.84         12.89        12.73 o                         
  12   5  13         30.22         11.97        13.50 o                         
  13   5  13         68.87         63.29        15.10 o                         
  14   5  13         22.71         -8.69        15.94 o                         
  15   5  13         19.38         39.42        17.86 o                         
  16   5  13          7.21          9.94        16.06 o                         
  17   5  13         17.67         33.37        17.31 o                         
   0   6  13       1345.06       1346.02        65.22 o                         
   1   6  13         96.11        112.04        24.40 o                         
   2   6  13        112.42        109.88        34.28 o                         
   3   6  13          3.10         41.01        21.43 o                         
   4   6  13         51.42         52.71        23.12 o                         
   5   6  13         71.65         51.16        23.72 o                         
   6   6  13          0.27         27.37        26.24 o                         
   7   6  13        152.60        168.82        24.82 o                         
   8   6  13         20.66         -0.85        20.91 o                         
   9   6  13          0.65        -17.02        17.02 o                         
  10   6  13        112.12        106.46        30.24 o                         
  11   6  13         45.62         14.00        20.28 o                         
  12   6  13          1.18        -16.06        21.09 o                         
  13   6  13          5.32         10.47        15.86 o                         
  14   6  13         41.25         10.44        16.91 o                         
  15   6  13         19.08         17.99        17.92 o                         
   1   7  13         50.27         24.56        18.92 o                         
   2   7  13          0.05         14.33        22.55 o                         
   3   7  13        167.71        191.10        29.97 o                         
   4   7  13          0.01         -2.17        37.12 o                         
   5   7  13         55.24         39.60        24.79 o                         
   6   7  13         30.18          4.73        24.54 o                         
   7   7  13        110.83        107.67        30.10 o                         
   8   7  13          0.22         17.95        27.31 o                         
   9   7  13         26.43         10.82        33.25 o                         
  10   7  13          0.10        -10.51        31.23 o                         
  11   7  13          7.25         -3.97        31.43 o                         
  12   7  13         19.03        -13.04        45.05 o                         
   0   8  13         75.38         98.90        33.61 o                         
   1   8  13          0.05        -19.32        20.32 o                         
   2   8  13         17.25         22.01        20.97 o                         
   3   8  13          0.09         12.66        20.59 o                         
   4   8  13          6.45        -23.74        23.74 o                         
   5   8  13          7.03         20.84        27.78 o                         
   6   8  13         15.07         47.85        29.19 o                         
   7   8  13          0.19        -12.96        27.88 o                         
   8   8  13          4.70         15.31        30.32 o                         
   0   0  14        363.00        347.89        24.27 o                         
   1   0  14       4907.83       4442.50        72.48 o                         
   2   0  14       1563.78       1560.40        33.55 o                         
   3   0  14        613.03        638.35        39.40 o                         
   4   0  14       2942.69       2889.48        57.56 o                         
   5   0  14       4166.74       3851.29        73.36 o                         
   6   0  14       1268.46       1119.86        34.73 o                         
   7   0  14       1453.28       1297.11        32.72 o                         
   8   0  14        422.83        443.67        18.10 o                         
   9   0  14       2117.31       2142.57        44.12 o                         
  10   0  14       2764.50       2716.80        59.37 o                         
  11   0  14       1048.52       1099.89        32.96 o                         
  12   0  14        257.63        278.91        21.00 o                         
  13   0  14        549.46        533.34        33.44 o                         
  14   0  14        102.36         88.70        21.84 o                         
  15   0  14        318.77        380.35        31.29 o                         
  16   0  14         19.40         18.65        31.55 o                         
  17   0  14        592.07        663.76        65.80 o                         
  18   0  14         15.50        -12.95        32.02 o                         
  19   0  14         27.58         21.23        36.43 o                         
  20   0  14          2.58        -35.26        35.26 o                         
   1   1  14        671.13        657.14        13.91 o                         
   2   1  14       1022.16        912.99        18.64 o                         
   3   1  14          1.13         -2.74         5.71 o                         
   4   1  14        942.11        849.19        19.43 o                         
   5   1  14         23.90         33.69         6.36 o                         
   6   1  14          4.82         -5.29         6.63 o                         
   7   1  14         30.53         11.32         7.33 o                         
   8   1  14          2.59         -0.83         7.25 o                         
   9   1  14       1458.04       1397.12        26.91 o                         
  10   1  14        285.96        291.27        18.44 o                         
  11   1  14         12.65          3.42         8.94 o                         
  12   1  14          0.26          1.35         9.52 o                         
  13   1  14          2.51         21.05        11.44 o                         
  14   1  14         14.09        -11.04        11.04 o                         
  15   1  14         22.75          2.07        13.16 o                         
  16   1  14         88.46         64.41        17.22 o                         
  17   1  14         21.90         25.08        21.84 o                         
  18   1  14         63.09         77.17        24.93 o                         
  19   1  14        170.89        124.72        28.67 o                         
  20   1  14         30.57         43.57        31.19 o                         
   0   2  14         64.13         49.30         9.29 o                         
   1   2  14        241.45        214.08         9.24 o                         
   2   2  14        509.33        551.38        16.38 o                         
   3   2  14         18.09         14.99         7.24 o                         
   4   2  14          2.48         -4.60         6.57 o                         
   5   2  14         22.58         15.65         9.84 o                         
   6   2  14         63.74         33.72         8.87 o                         
   7   2  14         17.92         21.84        12.08 o                         
   8   2  14         12.24          4.11         8.83 o                         
   9   2  14          4.59         -9.18         9.18 o                         
  10   2  14         99.98         86.34        12.64 o                         
  11   2  14        399.85        414.85        18.93 o                         
  12   2  14         11.80         -0.09        11.14 o                         
  13   2  14        503.86        461.26        19.65 o                         
  14   2  14         36.79         29.37        11.84 o                         
  15   2  14        140.01        140.99        15.13 o                         
  16   2  14          8.49          7.49        16.88 o                         
  17   2  14         39.15         12.40        24.96 o                         
  18   2  14          5.13         -4.37        18.42 o                         
  19   2  14         41.76         32.21        36.10 o                         
  20   2  14          3.92          1.22        27.84 o                         
   1   3  14        576.35        619.04        23.77 o                         
   2   3  14         99.45         99.18        10.25 o                         
   3   3  14        414.42        430.24        15.57 o                         
   4   3  14         85.08         95.28        10.12 o                         
   5   3  14        220.77        217.27        16.52 o                         
   6   3  14        232.10        207.25        14.15 o                         
   7   3  14         65.92         38.90        10.93 o                         
   8   3  14          0.91         -7.28        16.24 o                         
   9   3  14          0.28        -10.93        10.93 o                         
  10   3  14        206.51        193.86        15.96 o                         
  11   3  14         68.37         45.82        12.93 o                         
  12   3  14         16.29         -1.31        11.84 o                         
  13   3  14         29.27         23.05        14.49 o                         
  14   3  14         35.58         47.89        13.42 o                         
  15   3  14         78.47         69.73        16.25 o                         
  16   3  14         26.24         18.14        14.99 o                         
  17   3  14          6.53         -0.38        18.03 o                         
  18   3  14          7.65         14.79        16.48 o                         
  19   3  14        280.71        278.79        46.97 o                         
   0   4  14       2483.12       2347.87        63.81 o                         
   1   4  14       1184.53       1240.62        35.35 o                         
   2   4  14         69.98         70.05        12.47 o                         
   3   4  14        352.25        363.13        28.33 o                         
   4   4  14        213.07        243.69        16.55 o                         
   5   4  14        589.75        629.59        22.18 o                         
   6   4  14         61.15         70.69        12.45 o                         
   7   4  14         17.33          8.77        10.60 o                         
   8   4  14         83.34         71.02        12.18 o                         
   9   4  14         60.98         77.41        14.79 o                         
  10   4  14        265.36        251.49        16.56 o                         
  11   4  14        398.73        391.77        35.36 o                         
  12   4  14         71.03         56.18        15.78 o                         
  13   4  14         11.43          7.86        13.63 o                         
  14   4  14          2.26         21.25        16.52 o                         
  15   4  14        368.00        396.15        44.21 o                         
  16   4  14          0.83         -1.65        15.61 o                         
  17   4  14         70.75         90.55        26.42 o                         
  18   4  14          0.39          7.78        17.03 o                         
   1   5  14        837.98        859.19        42.74 o                         
   2   5  14        103.54        140.17        33.88 o                         
   3   5  14          6.60         16.95        16.79 o                         
   4   5  14          0.04        -12.23        16.56 o                         
   5   5  14         28.27          4.37        13.08 o                         
   6   5  14         95.84        117.99        17.85 o                         
   7   5  14         86.73        129.06        30.29 o                         
   8   5  14        448.12        494.12        24.16 o                         
   9   5  14        197.10        199.94        16.33 o                         
  10   5  14         15.38         -6.64        17.11 o                         
  11   5  14          8.87        -13.50        13.50 o                         
  12   5  14         10.67          4.84        13.58 o                         
  13   5  14        100.44         87.96        16.17 o                         
  14   5  14          2.66          9.76        16.73 o                         
  15   5  14        135.90        134.09        20.67 o                         
  16   5  14          6.78        -13.01        15.94 o                         
   0   6  14          0.08        -25.56        29.05 o                         
   1   6  14         79.32         74.33        22.25 o                         
   2   6  14          6.26         -6.52        20.21 o                         
   3   6  14         16.87        -14.23        34.38 o                         
   4   6  14         29.92         59.16        30.49 o                         
   5   6  14         11.16        -11.39        35.88 o                         
   6   6  14          0.16        -10.50        22.36 o                         
   7   6  14        109.33        109.30        28.94 o                         
   8   6  14          1.83         20.21        29.68 o                         
   9   6  14        122.96         93.75        23.16 o                         
  10   6  14          0.90          6.41        17.28 o                         
  11   6  14          5.36        -11.18        18.13 o                         
  12   6  14         10.19         -8.57        19.50 o                         
  13   6  14          0.14          0.08        20.28 o                         
  14   6  14          0.62        -18.46        19.16 o                         
   1   7  14         60.87         53.75        20.44 o                         
   2   7  14          4.15          3.21        18.93 o                         
   3   7  14         53.15         57.41        27.03 o                         
   4   7  14          0.09          0.32        23.57 o                         
   5   7  14          0.02          7.46        24.86 o                         
   6   7  14          9.39         40.20        31.60 o                         
   7   7  14          4.71        -19.20        26.18 o                         
   8   7  14          1.86        -30.15        30.15 o                         
   9   7  14          3.45        -22.82        32.57 o                         
  10   7  14         34.56         21.34        47.42 o                         
  11   7  14          0.53        -28.45        43.87 o                         
   0   8  14         19.60         25.46        30.48 o                         
   1   8  14         26.96         69.00        23.42 o                         
   2   8  14          1.57        -11.72        20.98 o                         
   3   8  14          7.83         13.59        21.50 o                         
   4   8  14          2.11          0.99        25.69 o                         
   5   8  14         28.44         -6.50        27.86 o                         
   6   8  14          0.04        -26.32        28.12 o                         
   1   1  15        664.90        622.63        14.48 o                         
   2   1  15          0.14         -5.80         5.80 o                         
   3   1  15        159.48        130.29        10.95 o                         
   4   1  15          4.33         -6.38         6.38 o                         
   5   1  15        699.76        669.65        16.66 o                         
   6   1  15         54.00         26.47        10.40 o                         
   7   1  15        469.36        508.62        14.93 o                         
   8   1  15         78.13         75.48        10.13 o                         
   9   1  15         12.14          4.10         8.42 o                         
  10   1  15         13.71          4.74         9.45 o                         
  11   1  15         18.34        346.02        89.66 o                         
  12   1  15         17.24         19.67        11.82 o                         
  13   1  15         50.21         51.89        13.17 o                         
  14   1  15         30.27          8.34        12.96 o                         
  15   1  15          1.90         -3.32        16.23 o                         
  16   1  15         11.73          8.71        17.53 o                         
  17   1  15          7.53          6.09        22.54 o                         
  18   1  15        133.90        137.05        28.60 o                         
  19   1  15         77.45         65.76        27.34 o                         
   0   2  15          6.68         -9.31         9.31 o                         
   1   2  15       3764.33       3702.62        52.54 o                         
   2   2  15       1263.31       1224.88        23.21 o                         
   3   2  15        160.07        185.39        10.87 o                         
   4   2  15        224.71        198.97        10.82 o                         
   5   2  15        255.18        261.37        12.97 o                         
   6   2  15        509.02        454.97        15.68 o                         
   7   2  15          2.00          4.80        10.76 o                         
   8   2  15        233.72        209.81        13.33 o                         
   9   2  15        148.31        155.01        13.29 o                         
  10   2  15        257.21        286.13        18.47 o                         
  11   2  15        122.30        109.60        13.38 o                         
  12   2  15          7.90          1.41        12.29 o                         
  13   2  15        330.72        318.17        23.75 o                         
  14   2  15        292.24        306.36        22.17 o                         
  15   2  15        292.77        367.42        22.08 o                         
  16   2  15        164.49        164.56        23.10 o                         
  17   2  15         70.90        123.92        21.20 o                         
  18   2  15         63.77         60.80        21.12 o                         
  19   2  15          0.23        -22.84        22.84 o                         
   1   3  15        930.94        916.81        23.75 o                         
   2   3  15        198.82        200.05        11.04 o                         
   3   3  15       1721.47       1723.90        40.85 o                         
   4   3  15         22.27         -6.68         8.85 o                         
   5   3  15         37.49         27.82        10.37 o                         
   6   3  15          2.06         -9.64         9.64 o                         
   7   3  15        481.21        468.16        20.22 o                         
   8   3  15        779.74        784.71        24.08 o                         
   9   3  15        423.00        381.22        18.85 o                         
  10   3  15        111.04        249.22        37.82 o                         
  11   3  15          2.13        -10.09        12.30 o                         
  12   3  15        124.94        106.85        15.45 o                         
  13   3  15        134.06        127.53        19.75 o                         
  14   3  15        102.63        163.88        18.21 o                         
  15   3  15         48.54         25.68        15.29 o                         
  16   3  15         13.10        -11.72        15.12 o                         
  17   3  15          4.44         -9.11        15.76 o                         
  18   3  15        166.65        181.43        20.71 o                         
   0   4  15        380.62        420.42        30.65 o                         
   1   4  15         15.12         26.94        15.56 o                         
   2   4  15          6.91         11.46        10.38 o                         
   3   4  15        111.02        143.32        15.20 o                         
   4   4  15          6.03          6.86        14.47 o                         
   5   4  15         51.28         42.63        11.92 o                         
   6   4  15         27.04         31.17        10.88 o                         
   7   4  15         53.86         59.41        12.53 o                         
   8   4  15         30.77         37.22        11.76 o                         
   9   4  15        354.81        353.68        18.56 o                         
  10   4  15         21.70         17.59        12.36 o                         
  11   4  15         57.42         27.14        13.92 o                         
  12   4  15         45.09         27.20        17.01 o                         
  13   4  15         75.03         50.92        18.01 o                         
  14   4  15         71.47         49.40        18.07 o                         
  15   4  15          0.14         24.34        16.01 o                         
  16   4  15        191.52        177.07        20.76 o                         
  17   4  15         17.63          9.05        16.76 o                         
   1   5  15          8.85         -6.48        19.00 o                         
   2   5  15          4.11        -19.19        19.19 o                         
   3   5  15          0.68         -2.09        16.92 o                         
   4   5  15        108.87        141.97        25.24 o                         
   5   5  15         46.57         59.79        15.39 o                         
   6   5  15         29.59         10.65        14.73 o                         
   7   5  15        119.28         97.40        16.96 o                         
   8   5  15         66.88         63.32        15.87 o                         
   9   5  15          2.16          2.46        14.55 o                         
  10   5  15          9.14         -3.83        12.95 o                         
  11   5  15          7.67         16.38        14.74 o                         
  12   5  15          2.56         -1.75        15.55 o                         
  13   5  15         16.89         23.28        16.77 o                         
  14   5  15          0.09          2.68        17.09 o                         
  15   5  15         14.69         14.03        18.30 o                         
  16   5  15          0.70         11.21        31.62 o                         
   0   6  15         57.84         78.59        28.45 o                         
   1   6  15        121.39        136.29        22.31 o                         
   2   6  15          2.67          2.28        21.80 o                         
   3   6  15         36.07         45.49        24.71 o                         
   4   6  15         42.59         37.15        24.41 o                         
   5   6  15        228.40        266.81        32.77 o                         
   6   6  15         37.94         40.28        21.67 o                         
   7   6  15          2.08          8.19        21.50 o                         
   8   6  15          0.51        -23.16        23.16 o                         
   9   6  15         59.45         70.52        20.32 o                         
  10   6  15          2.90         -6.20        20.83 o                         
  11   6  15         98.17         85.90        21.65 o                         
  12   6  15        103.58         88.43        32.89 o                         
  13   6  15          7.44         24.08        21.68 o                         
   1   7  15          1.70          2.32        20.02 o                         
   2   7  15         84.92        117.05        23.37 o                         
   3   7  15          6.24         33.27        26.46 o                         
   4   7  15         19.14         -3.58        25.38 o                         
   5   7  15          2.43        -20.17        25.10 o                         
   6   7  15          5.89         42.96        27.95 o                         
   7   7  15          4.15          3.22        28.02 o                         
   8   7  15        162.56        208.09        42.33 o                         
   9   7  15          0.22         28.36        36.86 o                         
  10   7  15          3.49        -11.18        36.16 o                         
   0   8  15         36.28         17.41        36.75 o                         
   1   8  15         15.37         20.18        22.56 o                         
   2   8  15         31.17         29.83        23.23 o                         
   3   8  15          4.65         49.76        23.95 o                         
   4   8  15         91.36         70.85        29.72 o                         
   0   0  16       3466.56       3178.93        88.68 o                         
   1   0  16         70.22         74.90        11.17 o                         
   2   0  16       1316.53       1331.79        43.97 o                         
   3   0  16        132.76        133.08        13.21 o                         
   4   0  16       4885.36       4704.76        88.71 o                         
   5   0  16       3540.60       3301.94        72.03 o                         
   6   0  16       1076.68        870.36        27.22 o                         
   7   0  16        450.70        468.36        20.78 o                         
   8   0  16        183.59        192.83        14.76 o                         
   9   0  16        313.40        353.34        20.42 o                         
  10   0  16        335.96        438.61        25.80 o                         
  11   0  16        802.42        750.54        36.41 o                         
  12   0  16        465.76        533.83        27.74 o                         
  13   0  16         22.82         11.95        15.51 o                         
  14   0  16        237.95        269.27        33.81 o                         
  15   0  16          0.01         17.37        25.55 o                         
  16   0  16        203.99        237.89        90.11 o                         
  17   0  16          3.81         32.17        36.73 o                         
  18   0  16          5.57        -17.78        45.05 o                         
  19   0  16         23.07         26.08        49.80 o                         
   1   1  16        168.99        134.69         8.51 o                         
   2   1  16         50.45         61.23         8.16 o                         
   3   1  16       2499.17       2266.50        37.46 o                         
   4   1  16          9.56         13.55         7.89 o                         
   5   1  16         61.18         45.69         8.23 o                         
   6   1  16        421.42        460.15        16.05 o                         
   7   1  16        721.42        663.50        18.19 o                         
   8   1  16         39.36         31.54        10.20 o                         
   9   1  16         26.10          9.25         9.39 o                         
  10   1  16        158.23        172.99        13.89 o                         
  11   1  16          8.83          8.76         9.95 o                         
  12   1  16          0.04          0.24        10.26 o                         
  13   1  16        469.77        474.45        22.55 o                         
  14   1  16          5.15        -14.65        14.65 o                         
  15   1  16         48.64         31.77        18.08 o                         
  16   1  16          1.57          1.69        26.89 o                         
  17   1  16         22.24         48.92        28.83 o                         
  18   1  16         90.78         88.13        33.54 o                         
  19   1  16         51.15         99.97        33.25 o                         
   0   2  16        873.93        819.58        33.05 o                         
   1   2  16        120.05        120.90         9.37 o                         
   2   2  16        165.15        143.49        10.82 o                         
   3   2  16        801.68        805.23        20.03 o                         
   4   2  16        439.04        494.35        15.95 o                         
   5   2  16        195.72        191.88        12.47 o                         
   6   2  16        356.35        371.10        16.49 o                         
   7   2  16          0.47         -9.73         9.73 o                         
   8   2  16         91.86         67.03        11.39 o                         
   9   2  16        271.28        248.84        17.45 o                         
  10   2  16          5.38          0.53        11.76 o                         
  11   2  16         56.53         49.13        13.29 o                         
  12   2  16        271.84        278.13        20.01 o                         
  13   2  16          2.99          3.65        12.76 o                         
  14   2  16         42.05         14.54        14.28 o                         
  15   2  16          7.99         -1.88        14.08 o                         
  16   2  16         24.93          4.08        18.07 o                         
  17   2  16         17.64         22.47        19.17 o                         
  18   2  16          0.86         -3.54        19.55 o                         
   1   3  16         25.82         22.43        10.05 o                         
   2   3  16         79.50         71.58        12.31 o                         
   3   3  16         48.67         78.24        10.71 o                         
   4   3  16        225.53        207.54        13.29 o                         
   5   3  16        170.83        188.78        14.27 o                         
   6   3  16        182.36        184.78        14.79 o                         
   7   3  16        177.51        171.75        14.91 o                         
   8   3  16         61.72         66.60        13.57 o                         
   9   3  16        191.08        179.65        15.47 o                         
  10   3  16        512.10        468.97        22.54 o                         
  11   3  16          4.68          5.99        13.21 o                         
  12   3  16         38.81         24.56        13.64 o                         
  13   3  16         19.28         12.86        16.22 o                         
  14   3  16         61.66         42.83        16.00 o                         
  15   3  16          0.07         -0.96        15.37 o                         
  16   3  16         20.25        -15.20        15.29 o                         
  17   3  16          0.00        -16.00        16.00 o                         
  18   3  16          5.55         11.13        27.69 o                         
   0   4  16        959.67       1036.89        45.66 o                         
   1   4  16          0.67          1.01        11.62 o                         
   2   4  16         15.83          0.50        13.11 o                         
   3   4  16          1.52         14.89        13.16 o                         
   4   4  16        685.39        703.56        25.27 o                         
   5   4  16         43.83         42.73        13.18 o                         
   6   4  16        817.17        835.82        25.85 o                         
   7   4  16         30.83        114.89        25.29 o                         
   8   4  16         69.68         67.36        13.28 o                         
   9   4  16         44.15         36.64        13.01 o                         
  10   4  16        992.89       1026.06        29.46 o                         
  11   4  16          0.59         -2.00        13.39 o                         
  12   4  16         30.49         53.47        15.91 o                         
  13   4  16        130.68        111.63        20.14 o                         
  14   4  16         73.55         65.79        18.66 o                         
  15   4  16         17.63         35.66        17.00 o                         
  16   4  16         28.85         30.58        17.18 o                         
   1   5  16          0.09        -16.70        18.85 o                         
   2   5  16          0.00         18.32        22.12 o                         
   3   5  16        516.00        565.69        34.61 o                         
   4   5  16          0.95          7.24        18.82 o                         
   5   5  16          1.33         65.96        31.85 o                         
   6   5  16         56.36         31.74        16.39 o                         
   7   5  16        309.60        286.92        22.82 o                         
   8   5  16        186.87        212.19        20.07 o                         
   9   5  16          0.52         -6.37        12.93 o                         
  10   5  16         16.53         10.86        14.42 o                         
  11   5  16          5.06         -0.71        19.75 o                         
  12   5  16          9.96         19.26        16.82 o                         
  13   5  16        226.76        256.45        23.44 o                         
  14   5  16         55.47         48.64        19.07 o                         
  15   5  16          0.87        -14.85        18.29 o                         
   0   6  16         91.64         55.99        29.63 o                         
   1   6  16         13.19         -0.26        18.78 o                         
   2   6  16         40.37         65.88        20.81 o                         
   3   6  16          5.18         18.97        23.90 o                         
   4   6  16         38.54          8.57        25.09 o                         
   5   6  16         41.69         61.28        30.55 o                         
   6   6  16         37.20         16.54        21.80 o                         
   7   6  16          1.55         11.98        27.91 o                         
   8   6  16          8.62         20.47        24.87 o                         
   9   6  16          0.07          9.09        18.67 o                         
  10   6  16          0.06          7.15        18.63 o                         
  11   6  16          6.48        -20.43        20.43 o                         
  12   6  16         32.40         54.00        22.27 o                         
   1   7  16         18.22         46.11        21.93 o                         
   2   7  16          7.82         27.92        21.44 o                         
   3   7  16          5.83         -5.32        21.18 o                         
   4   7  16         10.88          8.57        27.53 o                         
   5   7  16          0.92         -7.12        26.82 o                         
   6   7  16          0.82        -14.34        27.15 o                         
   7   7  16         72.89        127.84        49.20 o                         
   8   7  16          1.38         33.03        38.14 o                         
   9   7  16          0.61         47.32        30.13 o                         
   1   1  17        384.20        404.33        17.05 o                         
   2   1  17        441.15        472.28        16.71 o                         
   3   1  17       1516.76       1450.40        26.61 o                         
   4   1  17       1002.15        918.53        21.35 o                         
   5   1  17        176.94        142.76        10.22 o                         
   6   1  17         40.49         21.03         8.69 o                         
   7   1  17         59.24         66.39        12.92 o                         
   8   1  17        102.25         80.21        10.72 o                         
   9   1  17         65.20         48.11        10.26 o                         
  10   1  17        364.97        399.97        16.50 o                         
  11   1  17          4.17          9.64        10.34 o                         
  12   1  17         41.88         13.98        11.10 o                         
  13   1  17        691.49        649.84        29.52 o                         
  14   1  17         32.62          0.38        15.75 o                         
  15   1  17          3.22          4.27        17.97 o                         
  16   1  17          1.56         45.15        19.11 o                         
  17   1  17         10.48         26.39        25.10 o                         
  18   1  17         38.27         39.51        37.82 o                         
   0   2  17        584.01        615.55        22.93 o                         
   1   2  17       2598.51       2283.87        35.93 o                         
   2   2  17          0.15         -8.37         8.37 o                         
   3   2  17        530.11        606.60        18.75 o                         
   4   2  17        571.08        660.78        20.01 o                         
   5   2  17       3842.48       3728.52        64.95 o                         
   6   2  17        235.29        226.93        13.58 o                         
   7   2  17        186.55        165.58        14.16 o                         
   8   2  17         58.96         59.18        12.20 o                         
   9   2  17        571.71        618.10        24.47 o                         
  10   2  17        313.38        294.72        19.18 o                         
  11   2  17       1329.16       1307.73        35.72 o                         
  12   2  17         23.29         29.11        14.95 o                         
  13   2  17          0.23         -0.95        14.48 o                         
  14   2  17         17.48         27.51        15.21 o                         
  15   2  17        608.52        650.59        51.78 o                         
  16   2  17         30.41         44.27        19.37 o                         
  17   2  17        297.48        322.33        47.68 o                         
  18   2  17          0.59         -2.69        26.26 o                         
   1   3  17          7.81          2.03         9.05 o                         
   2   3  17        241.48        249.71        14.10 o                         
   3   3  17        453.16        413.64        16.85 o                         
   4   3  17         33.68         55.81        11.24 o                         
   5   3  17          0.57         -3.65        10.39 o                         
   6   3  17        206.50        177.54        21.14 o                         
   7   3  17        288.14        277.58        22.76 o                         
   8   3  17          3.48         33.15        12.36 o                         
   9   3  17          1.69         10.42        12.54 o                         
  10   3  17         22.37         13.26        13.65 o                         
  11   3  17         39.89         31.67        14.87 o                         
  12   3  17          0.61         -8.24        14.57 o                         
  13   3  17        704.79        693.69        32.22 o                         
  14   3  17          0.53         -3.38        15.65 o                         
  15   3  17        222.52        168.62        19.97 o                         
  16   3  17          1.93         11.08        16.85 o                         
  17   3  17         68.54         65.16        18.59 o                         
   0   4  17        135.41         90.07        21.74 o                         
   1   4  17          2.80          3.26        11.28 o                         
   2   4  17         16.96         13.14        14.41 o                         
   3   4  17        123.56        134.72        18.16 o                         
   4   4  17         65.76         67.17        16.11 o                         
   5   4  17        150.28        180.66        26.84 o                         
   6   4  17          0.34         -4.12        11.54 o                         
   7   4  17        139.91         92.76        14.56 o                         
   8   4  17          0.66          0.30        12.16 o                         
   9   4  17        320.50        362.09        19.89 o                         
  10   4  17          8.32         29.71        14.15 o                         
  11   4  17        145.70        147.37        18.64 o                         
  12   4  17         78.70         83.83        18.58 o                         
  13   4  17          8.43         17.49        17.15 o                         
  14   4  17         57.16         54.49        20.28 o                         
  15   4  17         19.55         20.12        17.16 o                         
   1   5  17        105.41        128.43        22.28 o                         
   2   5  17         51.43         18.98        23.03 o                         
   3   5  17          4.07         28.69        20.02 o                         
   4   5  17         13.47         24.34        26.87 o                         
   5   5  17          0.38          9.14        16.18 o                         
   6   5  17         45.81         39.45        18.73 o                         
   7   5  17          2.03         -0.40        16.50 o                         
   8   5  17         11.25         15.74        17.65 o                         
   9   5  17         83.93         97.29        22.90 o                         
  10   5  17        217.07        198.62        19.81 o                         
  11   5  17         29.16         32.52        17.23 o                         
  12   5  17          4.21        -13.48        16.65 o                         
  13   5  17          0.12         26.50        18.34 o                         
  14   5  17         18.01         16.34        18.63 o                         
   0   6  17        356.65        430.71        48.61 o                         
   1   6  17        200.24        234.46        26.53 o                         
   2   6  17          1.90        -19.04        19.04 o                         
   3   6  17          1.18         -9.17        24.72 o                         
   4   6  17        188.30        207.43        33.58 o                         
   5   6  17        277.88        300.89        36.38 o                         
   6   6  17        108.21        156.07        34.55 o                         
   7   6  17        151.58        126.82        29.61 o                         
   8   6  17          8.03          1.41        25.58 o                         
   9   6  17        303.73        261.27        27.02 o                         
  10   6  17        257.30        288.71        25.82 o                         
  11   6  17          1.12          3.39        21.41 o                         
   1   7  17          0.96          3.43        22.24 o                         
   2   7  17          4.60         20.65        22.42 o                         
   3   7  17         24.69         42.72        23.65 o                         
   4   7  17          7.65         15.11        28.56 o                         
   5   7  17         14.60         45.72        29.37 o                         
   6   7  17          5.01        -17.03        33.11 o                         
   7   7  17         34.07         52.76        37.73 o                         
   0   0  18        327.50        297.05        25.89 o                         
   1   0  18       4432.50       4109.15        79.32 o                         
   2   0  18          0.81        -10.52        10.52 o                         
   3   0  18        573.16        620.35        28.07 o                         
   4   0  18       1717.51       1627.58        47.68 o                         
   5   0  18       2048.83       1949.93        53.54 o                         
   6   0  18        220.64        244.88        18.36 o                         
   7   0  18       1179.83        978.02        31.71 o                         
   8   0  18         21.37         22.70        11.79 o                         
   9   0  18        311.74        352.24        23.41 o                         
  10   0  18         47.68         39.10        16.06 o                         
  11   0  18       1426.08       1412.76        50.12 o                         
  12   0  18        691.60        696.28        56.09 o                         
  13   0  18        169.54        176.19        25.26 o                         
  14   0  18         77.62         71.65        43.27 o                         
  15   0  18        259.63        366.62        58.09 o                         
  16   0  18          9.81         28.45        33.53 o                         
  17   0  18        223.45        256.09        68.77 o                         
   1   1  18         74.96         58.99         8.80 o                         
   2   1  18        373.80        423.93        16.93 o                         
   3   1  18       1688.36       1563.90        28.39 o                         
   4   1  18        164.80        200.82        18.17 o                         
   5   1  18        494.72        520.35        15.62 o                         
   6   1  18        396.74        416.68        16.20 o                         
   7   1  18         26.04         15.43         9.04 o                         
   8   1  18          3.67         -6.17         9.58 o                         
   9   1  18          0.34         -9.51         9.51 o                         
  10   1  18         29.30         32.55        10.93 o                         
  11   1  18         13.17         18.19        11.51 o                         
  12   1  18          0.94         -3.87        14.06 o                         
  13   1  18        551.16        562.23        28.50 o                         
  14   1  18         64.58         26.46        17.01 o                         
  15   1  18         92.03         74.37        22.00 o                         
  16   1  18          0.41          1.83        28.54 o                         
  17   1  18         26.89         30.76        30.56 o                         
   0   2  18         59.67         50.52        12.16 o                         
   1   2  18         78.88         76.25         8.92 o                         
   2   2  18         48.70         43.31        10.00 o                         
   3   2  18        158.59        144.74        11.92 o                         
   4   2  18          0.50          5.46         9.30 o                         
   5   2  18        392.34        433.70        17.39 o                         
   6   2  18        498.70        491.37        18.54 o                         
   7   2  18         59.56         63.01        12.73 o                         
   8   2  18         95.77         71.91        14.73 o                         
   9   2  18         11.27         -6.67        12.70 o                         
  10   2  18        156.10        172.93        17.05 o                         
  11   2  18         92.62        111.05        17.04 o                         
  12   2  18          0.05         -8.58        14.13 o                         
  13   2  18         72.04         68.60        16.79 o                         
  14   2  18          0.50        -11.98        14.53 o                         
  15   2  18         11.88         36.64        19.53 o                         
  16   2  18          3.16         14.84        19.14 o                         
  17   2  18         36.72         67.67        21.52 o                         
   1   3  18          0.18          4.98         9.72 o                         
   2   3  18        100.56         88.89        11.93 o                         
   3   3  18        161.51        161.45        12.35 o                         
   4   3  18        101.07        100.59        12.79 o                         
   5   3  18          9.28         -1.35        10.94 o                         
   6   3  18          5.38         -6.49        11.76 o                         
   7   3  18          1.33         -4.89        12.33 o                         
   8   3  18         55.12         33.52        13.34 o                         
   9   3  18         72.04         69.48        14.77 o                         
  10   3  18         12.86         12.62        14.51 o                         
  11   3  18          1.80        -11.35        15.50 o                         
  12   3  18          0.06         -2.44        17.90 o                         
  13   3  18        244.23        256.97        28.19 o                         
  14   3  18          6.41          6.64        16.45 o                         
  15   3  18          3.50         -9.53        16.60 o                         
  16   3  18          3.89          3.30        16.77 o                         
   0   4  18         44.80         21.11        22.09 o                         
   1   4  18       1284.07       1322.79        34.78 o                         
   2   4  18        252.82        282.31        21.56 o                         
   3   4  18        109.07        110.62        17.95 o                         
   4   4  18         11.37        -14.44        14.44 o                         
   5   4  18       1526.66       1520.94        45.32 o                         
   6   4  18        194.98        250.30        18.21 o                         
   7   4  18         65.30         53.44        14.27 o                         
   8   4  18         89.83         77.41        15.10 o                         
   9   4  18        555.36        590.98        28.73 o                         
  10   4  18          2.34         -5.79        14.75 o                         
  11   4  18        228.91        237.51        22.57 o                         
  12   4  18          6.58          4.04        17.42 o                         
  13   4  18         10.56         10.52        18.00 o                         
  14   4  18         20.21         20.61        19.04 o                         
  15   4  18        380.02        457.49        76.89 o                         
   1   5  18          0.43         -7.38        18.49 o                         
   2   5  18         28.89         26.00        17.63 o                         
   3   5  18          9.29          6.82        20.29 o                         
   4   5  18         31.82         55.63        21.60 o                         
   5   5  18          0.25         -7.22        17.31 o                         
   6   5  18         20.02         -5.15        26.99 o                         
   7   5  18         14.48         22.78        17.74 o                         
   8   5  18          5.61         16.42        17.81 o                         
   9   5  18         60.83         39.28        19.38 o                         
  10   5  18          1.53        -16.16        17.97 o                         
  11   5  18         19.75         22.66        17.40 o                         
  12   5  18          0.06         -0.79        17.57 o                         
  13   5  18        128.12        118.34        25.51 o                         
   0   6  18         44.94         44.75        37.94 o                         
   1   6  18          6.27         -1.46        21.50 o                         
   2   6  18         21.27         24.76        21.78 o                         
   3   6  18          9.50         24.95        21.17 o                         
   4   6  18         31.44         35.31        28.55 o                         
   5   6  18         50.63        109.72        38.53 o                         
   6   6  18        112.36         92.24        28.30 o                         
   7   6  18        115.12         73.13        29.19 o                         
   8   6  18          6.71         28.69        28.09 o                         
   9   6  18         88.53         90.95        31.90 o                         
  10   6  18         59.90         50.94        21.54 o                         
   1   7  18          6.08         -4.76        22.85 o                         
   2   7  18          0.77          5.55        23.29 o                         
   3   7  18         74.68        112.87        26.95 o                         
   4   7  18         15.85         40.25        24.95 o                         
   5   7  18          9.67        -22.01        34.25 o                         
   1   1  19         97.74        120.93        10.66 o                         
   2   1  19         25.24         13.70         8.34 o                         
   3   1  19        150.45        132.21        11.30 o                         
   4   1  19          1.70         -1.14         8.45 o                         
   5   1  19        111.80         92.58        10.30 o                         
   6   1  19        304.59        296.77        15.59 o                         
   7   1  19        175.63        133.86        12.57 o                         
   8   1  19          0.58          4.73        10.67 o                         
   9   1  19          7.58         -8.10        10.52 o                         
  10   1  19        251.58        253.83        18.23 o                         
  11   1  19         19.20         30.77        13.56 o                         
  12   1  19          0.02          6.66        16.23 o                         
  13   1  19        107.93        125.09        21.47 o                         
  14   1  19         64.95         40.58        19.47 o                         
  15   1  19         12.98         20.13        21.28 o                         
  16   1  19         28.85         63.78        36.75 o                         
   0   2  19        335.57        386.41        20.81 o                         
   1   2  19        148.11        148.93        10.81 o                         
   2   2  19        207.80        237.51        13.47 o                         
   3   2  19        106.73         93.93        11.81 o                         
   4   2  19       1909.39       1944.18        38.08 o                         
   5   2  19          4.65          3.15        10.17 o                         
   6   2  19        484.70        497.03        18.99 o                         
   7   2  19        307.64        269.80        18.60 o                         
   8   2  19        172.00        163.39        15.79 o                         
   9   2  19        215.61        224.24        19.39 o                         
  10   2  19        425.39        465.58        26.70 o                         
  11   2  19        186.63        217.99        20.95 o                         
  12   2  19        362.58        447.57        24.86 o                         
  13   2  19         17.78         16.22        15.86 o                         
  14   2  19        105.02         84.37        17.91 o                         
  15   2  19         28.64         32.96        21.32 o                         
  16   2  19         11.84         37.06        20.74 o                         
   1   3  19         70.90         79.05        12.16 o                         
   2   3  19        293.02        252.22        14.81 o                         
   3   3  19        416.60        436.24        17.39 o                         
   4   3  19        244.40        312.95        19.66 o                         
   5   3  19          0.86          1.01        11.47 o                         
   6   3  19         21.09         12.33        12.76 o                         
   7   3  19          0.56          4.72        12.91 o                         
   8   3  19         29.48         31.75        15.14 o                         
   9   3  19          5.99         -7.62        14.74 o                         
  10   3  19         13.96         12.04        16.17 o                         
  11   3  19         43.01         39.98        17.65 o                         
  12   3  19          2.31          8.20        17.13 o                         
  13   3  19        306.46        311.55        25.26 o                         
  14   3  19         98.99        105.82        19.24 o                         
  15   3  19         10.91          0.19        17.19 o                         
   0   4  19        348.39        295.25        31.51 o                         
   1   4  19          1.91         31.68        13.31 o                         
   2   4  19         40.59         50.20        18.97 o                         
   3   4  19         93.54         81.57        19.07 o                         
   4   4  19         89.48         94.37        18.52 o                         
   5   4  19          3.92          1.10        15.68 o                         
   6   4  19        259.88        271.43        19.26 o                         
   7   4  19         14.80         11.99        14.71 o                         
   8   4  19         17.39         13.81        15.13 o                         
   9   4  19          4.52        -12.18        15.40 o                         
  10   4  19        132.51        144.54        20.50 o                         
  11   4  19         34.20          9.87        17.59 o                         
  12   4  19         43.83         36.13        18.82 o                         
  13   4  19         17.22          8.40        18.24 o                         
   1   5  19         84.54        107.89        24.05 o                         
   2   5  19         92.31        118.64        23.97 o                         
   3   5  19          0.12         -6.06        23.04 o                         
   4   5  19          2.40        -20.21        23.27 o                         
   5   5  19         16.12         33.59        19.25 o                         
   6   5  19         99.36         58.36        23.62 o                         
   7   5  19         42.48         23.50        18.88 o                         
   8   5  19          0.00         -2.75        18.83 o                         
   9   5  19         23.13         20.27        19.37 o                         
  10   5  19         10.43         -9.30        19.92 o                         
  11   5  19          1.75        -14.99        20.88 o                         
   0   6  19        449.64        516.39        51.82 o                         
   1   6  19        143.22        191.18        28.16 o                         
   2   6  19         72.92         53.14        23.45 o                         
   3   6  19          1.90         -8.20        22.98 o                         
   4   6  19         56.00         80.37        36.46 o                         
   5   6  19         10.70         -2.55        26.68 o                         
   6   6  19        318.63        330.88        37.32 o                         
   7   6  19          2.03        -17.23        27.25 o                         
   8   6  19         69.19         61.17        30.44 o                         
   0   0  20          4.95         13.48        16.88 o                         
   1   0  20        157.99        182.35        17.54 o                         
   2   0  20        327.76        377.37        22.27 o                         
   3   0  20        867.42        878.06        30.85 o                         
   4   0  20       1227.54       1276.33        41.84 o                         
   5   0  20       1819.60       1585.01        47.91 o                         
   6   0  20        604.67        607.83        27.61 o                         
   7   0  20        140.80        124.17        16.19 o                         
   8   0  20        107.29        108.35        15.66 o                         
   9   0  20        298.31        284.42        25.90 o                         
  10   0  20        199.86        229.46        24.61 o                         
  11   0  20          1.04          3.73        21.98 o                         
  12   0  20        430.02        430.89        34.40 o                         
  13   0  20        113.14        169.05        38.65 o                         
  14   0  20         75.54        100.56        38.32 o                         
  15   0  20         73.24        112.64        40.21 o                         
   1   1  20         14.60         -0.27         8.96 o                         
   2   1  20          9.05          9.34         9.24 o                         
   3   1  20        212.33        199.09        12.89 o                         
   4   1  20        108.87        124.72        11.86 o                         
   5   1  20         56.87         41.94        11.45 o                         
   6   1  20        256.69        246.69        15.90 o                         
   7   1  20         19.12         18.13        10.82 o                         
   8   1  20        141.92        168.16        21.88 o                         
   9   1  20         29.58         19.06        13.33 o                         
  10   1  20        122.71        113.74        16.39 o                         
  11   1  20         17.23         23.23        14.68 o                         
  12   1  20          7.64          3.54        17.48 o                         
  13   1  20          0.69        -15.74        19.08 o                         
  14   1  20         38.35         25.51        20.87 o                         
  15   1  20          3.18          3.65        23.25 o                         
   0   2  20         40.28         28.08        13.27 o                         
   1   2  20         16.33         -3.00         8.58 o                         
   2   2  20         38.36         31.40        10.61 o                         
   3   2  20        119.54         93.00        12.70 o                         
   4   2  20          8.76         22.13        10.78 o                         
   5   2  20          2.12        -10.08        10.08 o                         
   6   2  20         13.00        -11.11        11.11 o                         
   7   2  20         28.60         24.19        13.58 o                         
   8   2  20         45.29         22.74        13.81 o                         
   9   2  20         34.57         24.25        14.85 o                         
  10   2  20         42.51         25.69        16.47 o                         
  11   2  20          5.85        -10.77        16.10 o                         
  12   2  20         40.93         39.63        16.40 o                         
  13   2  20         31.21         26.45        16.40 o                         
  14   2  20          0.01        -14.77        15.80 o                         
  15   2  20         80.88         57.33        21.91 o                         
   1   3  20          4.62         -9.45        11.23 o                         
   2   3  20          0.16         -1.61        10.68 o                         
   3   3  20        157.44        139.87        14.48 o                         
   4   3  20          7.80         -9.21        11.66 o                         
   5   3  20         18.89         12.92        12.32 o                         
   6   3  20         23.27         15.28        13.82 o                         
   7   3  20         34.51         23.66        14.35 o                         
   8   3  20         15.92        -10.75        15.00 o                         
   9   3  20          1.60          5.42        16.04 o                         
  10   3  20          0.80          5.23        16.63 o                         
  11   3  20         16.91         52.93        18.36 o                         
  12   3  20          4.62        -17.19        17.19 o                         
  13   3  20         23.77          8.44        18.46 o                         
  14   3  20          0.43          3.71        17.03 o                         
   0   4  20         99.40         84.55        25.94 o                         
   1   4  20        265.74        268.34        20.34 o                         
   2   4  20          8.52         -0.07        13.91 o                         
   3   4  20         45.82         39.43        18.93 o                         
   4   4  20        151.08        149.00        28.42 o                         
   5   4  20        504.26        576.36        30.58 o                         
   6   4  20        195.33        220.23        22.62 o                         
   7   4  20          0.02        -14.41        14.41 o                         
   8   4  20         10.11         -1.14        15.37 o                         
   9   4  20         74.96         59.18        20.88 o                         
  10   4  20        175.91        239.75        23.69 o                         
  11   4  20         59.58         56.96        19.31 o                         
  12   4  20         22.98         10.07        18.67 o                         
   1   5  20         73.33         52.10        23.94 o                         
   2   5  20         31.41         28.98        21.51 o                         
   3   5  20        254.01        263.82        28.44 o                         
   4   5  20         67.53         42.49        27.04 o                         
   5   5  20         68.21         64.55        21.13 o                         
   6   5  20         31.61         25.74        20.68 o                         
   7   5  20         26.00         33.02        19.49 o                         
   8   5  20         38.79         20.60        19.48 o                         
   9   5  20          8.20         14.55        19.97 o                         
  10   5  20          8.46          7.49        22.68 o                         
   0   6  20         13.15         51.68        35.89 o                         
   1   6  20          6.12         30.45        27.55 o                         
   2   6  20         59.25         56.65        27.75 o                         
   3   6  20          1.60        -14.34        25.62 o                         
   4   6  20         46.58         37.19        30.64 o                         
   5   6  20          1.33         11.00        28.18 o                         
   6   6  20          1.00          8.31        27.91 o                         
   1   1  21        113.18        127.23        12.02 o                         
   2   1  21        150.42        163.49        12.86 o                         
   3   1  21        126.02        146.75        12.82 o                         
   4   1  21         26.45         19.62        10.77 o                         
   5   1  21         68.56         42.78        13.16 o                         
   6   1  21         13.09         -8.28        11.14 o                         
   7   1  21         26.63         10.01        13.31 o                         
   8   1  21         52.30         68.17        14.86 o                         
   9   1  21         45.22         45.73        14.15 o                         
  10   1  21          5.61          3.37        12.92 o                         
  11   1  21          2.50         11.62        17.96 o                         
  12   1  21          2.35          5.83        18.52 o                         
  13   1  21         87.12        106.22        21.67 o                         
  14   1  21          0.53        -11.27        21.21 o                         
   0   2  21        108.55         95.41        15.96 o                         
   1   2  21        896.16        850.18        21.67 o                         
   2   2  21         22.10         28.62        11.06 o                         
   3   2  21        180.57        202.67        15.02 o                         
   4   2  21          0.14        -10.64        11.58 o                         
   5   2  21       1995.59       1980.98        43.98 o                         
   6   2  21         57.74         54.32        13.98 o                         
   7   2  21         19.67         16.51        15.61 o                         
   8   2  21          6.18          1.45        14.25 o                         
   9   2  21        319.28        341.57        28.91 o                         
  10   2  21         14.17          7.17        16.63 o                         
  11   2  21        165.63        202.70        21.99 o                         
  12   2  21        121.29         91.48        18.65 o                         
  13   2  21         29.58         10.45        17.01 o                         
  14   2  21          6.30        -24.42        30.71 o                         
   1   3  21        147.25        139.35        16.63 o                         
   2   3  21         13.76         -1.25        11.73 o                         
   3   3  21         17.08         13.09        11.16 o                         
   4   3  21         34.32         39.65        13.45 o                         
   5   3  21          6.31         10.88        13.12 o                         
   6   3  21        517.58        533.62        24.77 o                         
   7   3  21         21.95         15.86        20.11 o                         
   8   3  21        101.04        125.67        19.75 o                         
   9   3  21         55.91         52.40        26.89 o                         
  10   3  21         26.12         40.65        18.55 o                         
  11   3  21          9.75         -1.89        17.93 o                         
  12   3  21         26.74         59.63        20.02 o                         
   0   4  21        660.77        591.87        49.00 o                         
   1   4  21         20.79         64.89        17.32 o                         
   2   4  21          7.76         -0.98        15.18 o                         
   3   4  21          7.00        -11.54        16.25 o                         
   4   4  21          0.49        -12.73        17.42 o                         
   5   4  21          0.04        -14.99        17.73 o                         
   6   4  21         93.08        101.00        20.88 o                         
   7   4  21         28.16          8.05        15.56 o                         
   8   4  21          0.80          7.71        17.42 o                         
   9   4  21         76.64         84.37        20.07 o                         
  10   4  21          1.96         -4.14        17.47 o                         
  11   4  21          0.02        -16.34        18.37 o                         
   1   5  21         22.10         14.41        26.08 o                         
   2   5  21        118.07        109.52        31.19 o                         
   3   5  21         27.67         -2.93        21.59 o                         
   4   5  21          0.80         -7.02        21.29 o                         
   5   5  21         10.31         14.49        20.44 o                         
   6   5  21         11.61         18.90        21.01 o                         
   7   5  21          0.01        -11.71        19.41 o                         
   8   5  21         18.53         27.63        21.32 o                         
   0   6  21         55.88         78.13        39.04 o                         
   1   6  21        126.82        153.02        32.67 o                         
   2   6  21          0.93         11.30        30.59 o                         
   0   0  22        677.18        668.28        63.43 o                         
   1   0  22        310.99        313.82        24.57 o                         
   2   0  22        133.55        140.91        19.83 o                         
   3   0  22         18.67         33.28        15.41 o                         
   4   0  22        667.87        639.33        29.04 o                         
   5   0  22        348.66        363.65        23.31 o                         
   6   0  22        454.88        503.37        29.10 o                         
   7   0  22         11.25         11.32        16.94 o                         
   8   0  22        155.80        169.70        27.04 o                         
   9   0  22         78.66         86.10        24.38 o                         
  10   0  22        319.80        380.34        38.34 o                         
  11   0  22        189.97        211.69        34.42 o                         
  12   0  22          0.22          5.03        34.38 o                         
  13   0  22          1.14         33.20        47.42 o                         
   1   1  22        110.54        116.93        12.35 o                         
   2   1  22         34.37         37.18        11.48 o                         
   3   1  22        231.76        232.04        14.73 o                         
   4   1  22          7.96         -7.93        10.28 o                         
   5   1  22          2.72         19.87        12.83 o                         
   6   1  22         17.96         -1.20        12.55 o                         
   7   1  22        182.13        179.97        17.86 o                         
   8   1  22          1.56        -11.94        13.13 o                         
   9   1  22        130.15        118.37        16.47 o                         
  10   1  22          0.78          5.45        14.81 o                         
  11   1  22          1.18         50.24        20.07 o                         
  12   1  22         42.64         77.37        25.64 o                         
  13   1  22        127.57        132.34        23.27 o                         
   0   2  22         82.45         87.28        16.21 o                         
   1   2  22         22.57         16.14        11.24 o                         
   2   2  22          1.11         -5.32        10.89 o                         
   3   2  22        221.33        235.55        15.04 o                         
   4   2  22         34.88         23.98        12.68 o                         
   5   2  22          8.65         11.41        13.57 o                         
   6   2  22         92.36         78.15        15.43 o                         
   7   2  22        117.85        101.08        18.43 o                         
   8   2  22         31.92         29.64        16.99 o                         
   9   2  22         60.72         62.88        17.90 o                         
  10   2  22         13.76         38.22        19.00 o                         
  11   2  22         34.42         15.98        18.64 o                         
  12   2  22         21.95         30.05        18.10 o                         
   1   3  22         25.85         14.28        13.77 o                         
   2   3  22        428.21        441.20        22.06 o                         
   3   3  22        115.17         91.83        17.62 o                         
   4   3  22         65.65         66.62        14.39 o                         
   5   3  22         39.95         31.79        21.77 o                         
   6   3  22         36.94         -9.68        15.89 o                         
   7   3  22         66.78         57.36        19.75 o                         
   8   3  22          2.19         14.09        17.48 o                         
   9   3  22         11.19        -20.96        20.96 o                         
  10   3  22         16.16          8.26        18.34 o                         
  11   3  22          3.75         -6.17        18.16 o                         
   0   4  22        284.85        355.91        43.17 o                         
   1   4  22        141.10        169.88        20.97 o                         
   2   4  22          1.54         -6.36        16.92 o                         
   3   4  22         37.18          7.91        19.39 o                         
   4   4  22         93.80         96.58        19.16 o                         
   5   4  22        135.29        133.56        22.34 o                         
   6   4  22        180.59        200.02        24.37 o                         
   7   4  22          0.67         25.52        21.74 o                         
   8   4  22         36.15         28.96        18.44 o                         
   9   4  22          5.68          5.93        18.50 o                         
   1   5  22         71.66         95.34        28.05 o                         
   2   5  22         21.22         32.12        26.22 o                         
   3   5  22        219.93        214.37        29.37 o                         
   4   5  22          0.48         -4.63        22.50 o                         
   5   5  22         10.05        -19.28        27.46 o                         
   6   5  22          0.26          2.37        48.61 o                         
   1   1  23        250.30        246.61        15.75 o                         
   2   1  23         39.04         28.05        11.57 o                         
   3   1  23        155.12        133.02        13.81 o                         
   4   1  23         58.05         65.71        13.95 o                         
   5   1  23          2.63          2.07        12.50 o                         
   6   1  23          0.57         -8.19        13.11 o                         
   7   1  23        219.61        226.70        20.68 o                         
   8   1  23         10.71          9.65        16.68 o                         
   9   1  23         25.00         15.83        14.18 o                         
  10   1  23          5.82          3.25        15.59 o                         
  11   1  23          0.88         -1.30        19.18 o                         
   0   2  23        707.02        832.03        32.35 o                         
   1   2  23         41.19         26.17        12.47 o                         
   2   2  23         19.17         11.00        11.94 o                         
   3   2  23         74.43         83.93        14.37 o                         
   4   2  23        275.33        300.94        19.48 o                         
   5   2  23         87.30         75.68        16.04 o                         
   6   2  23        239.97        274.53        20.06 o                         
   7   2  23          0.08        -12.59        16.22 o                         
   8   2  23          1.40          6.60        16.50 o                         
   9   2  23         60.48         93.56        19.67 o                         
  10   2  23         62.67         48.35        20.96 o                         
  11   2  23          0.09         25.66        25.71 o                         
   1   3  23         12.01          7.41        14.38 o                         
   2   3  23        207.31        244.76        19.25 o                         
   3   3  23        134.59        101.56        23.53 o                         
   4   3  23        350.23        332.63        20.68 o                         
   5   3  23          9.99         14.42        16.85 o                         
   6   3  23         97.84         80.20        18.85 o                         
   7   3  23         34.78         47.47        19.73 o                         
   8   3  23        215.39        168.64        23.85 o                         
   9   3  23         24.72          2.74        19.50 o                         
   0   4  23          8.96         16.16        30.52 o                         
   1   4  23          4.79         27.53        18.09 o                         
   2   4  23         31.45         14.82        18.14 o                         
   3   4  23         76.15         41.37        21.17 o                         
   4   4  23         33.39         72.69        19.90 o                         
   5   4  23         12.93         21.36        19.50 o                         
   6   4  23        304.13        374.04        34.90 o                         
   7   4  23        119.56        103.99        28.18 o                         
   0   0  24          0.04          5.93        25.56 o                         
   1   0  24        198.22        202.98        23.55 o                         
   2   0  24          2.29         -8.61        18.39 o                         
   3   0  24        194.80        213.08        23.94 o                         
   4   0  24         19.45         -4.62        17.56 o                         
   5   0  24        308.21        392.27        27.81 o                         
   6   0  24         47.26         59.01        19.17 o                         
   7   0  24         20.88        -13.28        21.35 o                         
   8   0  24          8.20        -21.80        21.80 o                         
   9   0  24        210.36        234.59        30.86 o                         
  10   0  24          9.15         46.47        24.72 o                         
   1   1  24          0.66        -10.25        11.92 o                         
   2   1  24        476.22        496.91        20.28 o                         
   3   1  24          7.24         -3.70        11.33 o                         
   4   1  24        164.53        162.40        16.22 o                         
   5   1  24         14.53         19.81        13.30 o                         
   6   1  24        101.44        100.12        15.57 o                         
   7   1  24          4.36         -4.98        15.01 o                         
   8   1  24        146.05        122.75        18.11 o                         
   9   1  24          0.01         -8.90        15.28 o                         
   0   2  24          0.02         -9.74        18.34 o                         
   1   2  24          2.15         -2.54        12.36 o                         
   2   2  24          8.79         11.90        13.09 o                         
   3   2  24          4.03        -12.38        12.38 o                         
   4   2  24          1.25        -12.22        13.55 o                         
   5   2  24         25.58         10.14        14.35 o                         
   6   2  24         58.40         67.51        16.50 o                         
   7   2  24         29.29         32.39        18.11 o                         
   8   2  24          1.44        -16.51        16.89 o                         
   9   2  24         11.04         84.18        43.87 o                         
   1   3  24         21.11         42.31        15.53 o                         
   2   3  24         46.16         41.23        15.60 o                         
   3   3  24          0.98          6.47        16.77 o                         
   4   3  24         29.85         41.35        19.40 o                         
   5   3  24          5.91          6.27        16.02 o                         
   6   3  24         91.91         98.73        20.16 o                         
   7   3  24         24.38         27.35        20.36 o                         
   0   4  24          0.59         -2.78        30.59 o                         
   1   4  24         71.17        120.25        40.04 o                         
   2   4  24         19.64         45.94        20.05 o                         
   3   4  24          3.12        -11.12        23.79 o                         
   1   1  25         99.98        105.92        15.16 o                         
   2   1  25        111.47        137.41        15.53 o                         
   3   1  25        392.87        453.11        26.43 o                         
   4   1  25         39.93         37.17        14.68 o                         
   5   1  25         10.47          2.44        13.88 o                         
   6   1  25         36.94         54.35        15.08 o                         
   7   1  25        224.13        246.72        18.86 o                         
   0   2  25         14.39         21.51        20.96 o                         
   1   2  25         25.33         27.32        13.88 o                         
   2   2  25         16.46         -4.01        13.90 o                         
   3   2  25         32.22         13.16        13.96 o                         
   4   2  25        101.19        115.68        17.26 o                         
   5   2  25         98.99         92.58        16.64 o                         
   6   2  25         11.09          1.22        16.68 o                         
   1   3  25        185.08        234.91        20.88 o                         
   2   3  25         94.73         92.09        17.95 o                         
   3   3  25        210.63        277.57        34.19 o                         
   0   0  26         88.49        100.04        33.79 o                         
   1   0  26         10.83          3.41        19.64 o                         
   2   0  26         16.40         45.08        20.46 o                         
   3   0  26         60.78        133.63        23.69 o                         
   4   0  26          2.77          1.53        18.99 o                         
   1   1  26        172.41        194.56        17.14 o                         
   2   1  26          7.90         18.42        13.90 o                         
   3   1  26        179.29        157.37        18.45 o                         
                                                                                
