# Supplementary material for: Crystal structures of N-(4-chloro­phen­yl)-2-[(4,6-di­amino­pyrimidin-2-yl)sulfan­yl]acetamide and N-(3-chloro­phen­yl)-2-[(4,6-di­amino­pyrimidin-2-yl)sulfan­yl]acetamide
Source: Acta Crystallogr E Crystallogr Commun. 2017 Mar 3;73(Pt 4):467–71. doi: 10.1107/S2056989017003243 (PMC5382600; doi:10.1107/S2056989017003243)
Supplement: Supplementary file 3 [file e-73-00467-IIsup3.hkl]

data_II                                                                         
_shelx_title ' BNS_T_S6_9_0m in P2(1)/c'                                        
_shelx_refln_list_code          4                                               
_shelx_F_calc_maximum      287.40                                               
_exptl_crystal_F_000      1280.00                                               
_reflns_d_resolution_high  0.7480                                               
                                                                                
loop_                                                                           
 _space_group_symop_operation_xyz                                               
 'x, y, z'                                                                      
 '-x, y+1/2, -z+1/2'                                                            
 '-x, -y, -z'                                                                   
 'x, -y-1/2, z-1/2'                                                             
                                                                                
_cell_length_a    18.2196                                                       
_cell_length_b     8.1180                                                       
_cell_length_c    19.6283                                                       
_cell_angle_alpha  90.000                                                       
_cell_angle_beta  108.761                                                       
_cell_angle_gamma  90.000                                                       
                                                                                
_shelx_F_squared_multiplier     1.000                                           
                                                                                
loop_                                                                           
 _refln_index_h                                                                 
 _refln_index_k                                                                 
 _refln_index_l                                                                 
 _refln_F_squared_calc                                                          
 _refln_F_squared_meas                                                          
 _refln_F_squared_sigma                                                         
 _refln_observed_status                                                         
   1   0   0        643.37        659.21        29.45 o                         
   2   0   0       5193.70       5694.70       158.93 o                         
   3   0   0       2723.76       3327.51        95.69 o                         
   4   0   0       3948.50       4254.42       122.81 o                         
   5   0   0        375.24        283.07        20.62 o                         
   6   0   0      10086.92       9615.92       304.50 o                         
   7   0   0       1092.15       1400.26        45.44 o                         
   8   0   0      14023.73      13944.63       396.49 o                         
   9   0   0       1189.89       1191.59        48.40 o                         
  10   0   0       4709.28       5021.46       149.61 o                         
  11   0   0        240.89        222.13        15.21 o                         
  12   0   0       1450.47       1456.17        51.28 o                         
  13   0   0        349.69        339.35        27.59 o                         
  14   0   0        425.61        467.60        33.62 o                         
  15   0   0       2018.92       2031.53        83.66 o                         
  16   0   0        647.81        673.33        56.75 o                         
  17   0   0        860.97        872.15        51.03 o                         
  18   0   0        294.23        322.98        32.30 o                         
  19   0   0          0.17        -11.03        19.65 o                         
  20   0   0         59.80         70.34        27.87 o                         
  21   0   0        100.29        212.23        70.13 o                         
  22   0   0          1.88        -17.68        25.40 o                         
  23   0   0        108.02        108.80        83.19 o                         
   1   1   0       1138.80       1375.85        43.07 o                         
   2   1   0       6697.91       6200.29       185.98 o                         
   3   1   0       4694.24       4361.74       117.76 o                         
   4   1   0      26209.47      25532.66       673.51 o                         
   5   1   0          5.10          8.70         3.58 o                         
   6   1   0       9085.34       8244.33       190.86 o                         
   7   1   0       6821.25       7118.64       175.25 o                         
   8   1   0       7199.44       6513.53       154.20 o                         
   9   1   0          4.05         -3.09         4.25 o                         
  10   1   0        548.48        508.75        19.49 o                         
  11   1   0          1.72         -4.05         4.91 o                         
  12   1   0        279.08        267.95        16.02 o                         
  13   1   0         76.00         80.62         9.33 o                         
  14   1   0          3.23          0.99         8.70 o                         
  15   1   0        336.23        350.95        21.66 o                         
  16   1   0        643.53        635.12        29.61 o                         
  17   1   0        226.37        179.92        19.75 o                         
  18   1   0          6.75         -5.33        11.99 o                         
  19   1   0         44.57         33.83        17.52 o                         
  20   1   0         21.52         33.43        19.11 o                         
  21   1   0         44.04         69.50        21.63 o                         
  22   1   0         13.35         58.76        22.72 o                         
   0   2   0       9875.90       9837.49       332.83 o                         
   1   2   0       1310.95       1492.39        41.80 o                         
   2   2   0      38156.97      36514.10      1081.92 o                         
   3   2   0      31012.35      31425.33       931.66 o                         
   4   2   0      13730.54      12872.97       383.86 o                         
   5   2   0       3185.83       3721.11       117.05 o                         
   6   2   0        645.00        689.46        26.73 o                         
   7   2   0        672.19        622.96        22.01 o                         
   8   2   0       3292.83       3208.09        84.35 o                         
   9   2   0       1292.07       1338.52        40.87 o                         
  10   2   0         84.18        116.13        11.63 o                         
  11   2   0       1794.20       1786.28        53.34 o                         
  12   2   0         47.76         35.34         7.77 o                         
  13   2   0        236.52        217.57        15.56 o                         
  14   2   0        158.50        169.94        16.79 o                         
  15   2   0        205.46        214.63        21.24 o                         
  16   2   0         52.54         27.81        15.81 o                         
  17   2   0          0.02         -4.28        11.73 o                         
  18   2   0         12.19          7.15        12.39 o                         
  19   2   0        120.03        146.87        25.35 o                         
  20   2   0          1.12        -17.21        17.21 o                         
  21   2   0          0.15         11.34        39.86 o                         
  22   2   0         22.76         45.36        27.24 o                         
   1   3   0      15445.14      14664.64       371.12 o                         
   2   3   0         31.95         30.03         7.17 o                         
   3   3   0        322.81        306.59        16.00 o                         
   4   3   0       4170.06       4150.93       130.02 o                         
   5   3   0        273.72        308.11        25.41 o                         
   6   3   0          0.05         -2.41         6.71 o                         
   7   3   0        956.52        933.40        42.52 o                         
   8   3   0        275.83        214.98        20.72 o                         
   9   3   0        295.91        289.68        17.50 o                         
  10   3   0        491.42        453.14        24.37 o                         
  11   3   0        412.36        373.67        20.87 o                         
  12   3   0        269.42        276.30        19.40 o                         
  13   3   0          2.01         -4.96         8.32 o                         
  14   3   0        233.25        256.74        20.25 o                         
  15   3   0        353.01        330.12        29.09 o                         
  16   3   0        826.32        814.22        37.19 o                         
  17   3   0        102.21         88.15        16.70 o                         
  18   3   0         39.52         24.37        17.91 o                         
  19   3   0         41.02         21.85        22.16 o                         
  20   3   0         72.27         63.05        45.72 o                         
  21   3   0          4.62        -19.78        24.71 o                         
  22   3   0        121.02        111.38        61.65 o                         
   0   4   0         48.47         21.35         9.92 o                         
   1   4   0          0.15          3.84         5.85 o                         
   2   4   0       1336.02       1386.91        43.09 o                         
   3   4   0         62.74         60.15         8.84 o                         
   4   4   0       1184.00       1215.16        42.46 o                         
   5   4   0       1703.97       1851.91        59.92 o                         
   6   4   0       1819.25       1902.11        67.53 o                         
   7   4   0        830.08        815.21        41.73 o                         
   8   4   0         56.42         39.66        14.27 o                         
   9   4   0         45.38         28.76        11.94 o                         
  10   4   0        379.59        390.14        29.83 o                         
  11   4   0        705.16        746.37        41.05 o                         
  12   4   0         20.94         13.85        12.79 o                         
  13   4   0          5.39          0.91        11.30 o                         
  14   4   0        118.29         65.06        21.96 o                         
  15   4   0        168.19        109.87        18.73 o                         
  16   4   0         51.88         55.84        16.99 o                         
  17   4   0         11.52         -0.48        22.47 o                         
  18   4   0          1.47         -0.55        26.12 o                         
  19   4   0        129.41         82.29        34.53 o                         
  20   4   0         46.15         71.87        40.12 o                         
  21   4   0         68.10         76.89        70.52 o                         
   1   5   0          1.75         10.89         8.37 o                         
   2   5   0       1795.42       1688.44        53.48 o                         
   3   5   0       1622.16       1498.18        48.07 o                         
   4   5   0        183.20        181.14        15.05 o                         
   5   5   0       2551.54       2515.66        80.09 o                         
   6   5   0        281.30        290.89        20.85 o                         
   7   5   0        453.78        443.55        25.99 o                         
   8   5   0         50.52         51.05        22.76 o                         
   9   5   0         81.00         97.98        17.57 o                         
  10   5   0        833.09        766.10        50.10 o                         
  11   5   0        402.87        345.67        50.02 o                         
  12   5   0        148.40        146.08        19.66 o                         
  13   5   0         12.87         21.14        13.94 o                         
  14   5   0          0.19          6.82        14.56 o                         
  15   5   0         17.64          2.02        20.18 o                         
  16   5   0          1.58        -20.77        32.94 o                         
  17   5   0         12.64         24.83        31.25 o                         
  18   5   0         87.42         77.25        89.95 o                         
  19   5   0          0.00        -14.92        24.93 o                         
  20   5   0         34.28         30.04        37.16 o                         
   0   6   0        133.21        133.40        20.90 o                         
   1   6   0        143.99        177.38        18.37 o                         
   2   6   0          0.33          0.32         9.14 o                         
   3   6   0        165.50        189.78        19.79 o                         
   4   6   0        191.67        178.45        15.61 o                         
   5   6   0        114.02        113.26        14.49 o                         
   6   6   0         78.23        104.71        20.36 o                         
   7   6   0         60.82         46.77        18.60 o                         
   8   6   0         56.19         54.18        24.65 o                         
   9   6   0         12.44         40.97        23.24 o                         
  10   6   0          0.33          4.47        20.62 o                         
  11   6   0          6.93        -14.81        20.00 o                         
  12   6   0         23.15        -16.01        33.78 o                         
  13   6   0          3.68         30.62        30.29 o                         
  14   6   0         50.82         58.33        33.90 o                         
  15   6   0          7.76        -14.27        26.18 o                         
  16   6   0         19.33        -25.21        25.21 o                         
  17   6   0          1.76         -1.59        31.59 o                         
  18   6   0         50.49         54.15        46.03 o                         
  19   6   0          1.27        -34.36        43.50 o                         
   1   7   0         15.94         30.80        20.14 o                         
   2   7   0         32.37         65.33        19.74 o                         
   3   7   0        377.74        475.10        44.25 o                         
   4   7   0         19.02         -1.54        26.45 o                         
   5   7   0         68.01        138.06        28.67 o                         
   6   7   0          6.84        -19.83        19.83 o                         
   7   7   0         15.02         11.30        23.04 o                         
   8   7   0          6.40         29.15        24.66 o                         
   9   7   0         52.68         22.85        25.74 o                         
  10   7   0         31.38         59.50        32.65 o                         
  11   7   0         15.49          0.62        50.25 o                         
  12   7   0         19.00        -10.35        28.24 o                         
  13   7   0         12.85         17.72        30.82 o                         
  14   7   0         18.09        -21.40        27.95 o                         
  15   7   0          4.45        -30.90        30.90 o                         
  16   7   0          4.51         -0.38        30.43 o                         
  17   7   0          9.17        -52.50        54.05 o                         
   0   8   0          9.75         23.65        43.92 o                         
   1   8   0        110.39        138.10        32.44 o                         
   2   8   0          1.60        -23.03        23.03 o                         
   3   8   0        331.95        374.11        44.49 o                         
   4   8   0        176.98        204.05        49.09 o                         
   5   8   0         23.18         50.12        27.83 o                         
   6   8   0          0.24        -23.57        23.57 o                         
   7   8   0          4.76         -5.87        23.34 o                         
   8   8   0         98.84         94.75        45.18 o                         
   9   8   0         52.42         57.11        34.64 o                         
  10   8   0         61.73         17.66        32.74 o                         
  11   8   0         38.34         55.46        38.62 o                         
  12   8   0         20.66         -1.28        77.28 o                         
  13   8   0         22.78         -7.03        35.17 o                         
  14   8   0        133.95         86.71        54.47 o                         
  15   8   0          3.46        -29.94        65.45 o                         
   1   9   0        118.81        113.06        54.05 o                         
   2   9   0         69.38         84.29        38.94 o                         
   3   9   0          9.01        -15.06        34.86 o                         
   4   9   0         18.05          0.16        34.08 o                         
   5   9   0         62.06         49.50        30.82 o                         
   6   9   0          7.51         -7.07        31.99 o                         
   7   9   0         55.27         65.88        39.84 o                         
   8   9   0         33.67         40.00        36.05 o                         
   9   9   0         21.29         -6.34        38.42 o                         
  10   9   0          4.96         -9.94        40.54 o                         
  11   9   0          3.86        -26.28        36.82 o                         
  12   9   0          0.85        -36.04        38.69 o                         
   0  10   0         35.22        -16.05        52.36 o                         
   1  10   0          9.33        -31.29        36.41 o                         
   2  10   0          5.37         17.41        38.80 o                         
   3  10   0         96.87        100.50        61.65 o                         
   4  10   0         68.93         56.59        53.21 o                         
   5  10   0        115.11         91.21        53.21 o                         
   6  10   0         25.94        -22.80        45.61 o                         
   7  10   0          1.92        -43.07        43.07 o                         
   8  10   0          0.01        -52.36        52.36 o                         
 -23   1   1         27.16         77.01        23.69 o                         
 -22   1   1         87.51         95.56        23.96 o                         
 -21   1   1          2.98         10.29        18.98 o                         
 -20   1   1         32.46         38.33        18.43 o                         
 -19   1   1          1.77         15.13        13.22 o                         
 -18   1   1        390.88        430.05        25.67 o                         
 -17   1   1       1273.05       1129.86        49.66 o                         
 -16   1   1        225.48        211.24        17.44 o                         
 -15   1   1          0.07         -6.37         7.93 o                         
 -14   1   1         22.31          6.53        10.45 o                         
 -13   1   1        219.18        204.09        12.58 o                         
 -12   1   1        489.22        432.57        17.77 o                         
 -11   1   1        353.54        371.99        15.69 o                         
 -10   1   1       2566.58       2503.53        64.69 o                         
  -9   1   1        926.55        908.82        26.39 o                         
  -8   1   1         36.28         32.59         4.78 o                         
  -7   1   1       7770.24       7154.61       154.62 o                         
  -6   1   1          3.23          6.82         4.21 o                         
  -5   1   1       5256.69       5357.20       136.76 o                         
  -4   1   1       2490.38       2226.01        63.24 o                         
  -3   1   1        174.15        176.25         9.43 o                         
  -2   1   1      12098.99      13133.21       356.33 o                         
  -1   1   1         34.58         75.66         5.10 o                         
   0   1   1       2107.67       2345.92        60.00 o                         
   1   1   1        359.59        374.81        11.89 o                         
   2   1   1        331.67        340.82        14.03 o                         
   3   1   1       2997.01       2961.24        74.11 o                         
   4   1   1       1694.82       1792.28        50.88 o                         
   5   1   1       6893.42       6590.61       172.10 o                         
   6   1   1         40.81         87.20         7.72 o                         
   7   1   1         26.93         30.01         5.92 o                         
   8   1   1         96.93        158.10        10.41 o                         
   9   1   1         48.76         65.19         8.55 o                         
  10   1   1       1047.36       1088.15        30.77 o                         
  11   1   1          0.39          0.28         8.03 o                         
  12   1   1        429.64        455.61        22.87 o                         
  13   1   1        308.93        331.31        18.48 o                         
  14   1   1        172.68        143.80        15.66 o                         
  15   1   1        291.45        315.05        26.06 o                         
  16   1   1       1350.49       1362.21        48.40 o                         
  17   1   1        110.28        114.23        16.36 o                         
  18   1   1        412.86        410.76        38.20 o                         
  19   1   1          6.40         10.53        15.84 o                         
  20   1   1        223.60        203.92        28.28 o                         
  21   1   1         21.33         51.67        23.00 o                         
  22   1   1          0.01         48.37        26.88 o                         
 -22   2   1         67.51        101.51        35.43 o                         
 -21   2   1         46.23         35.25        19.58 o                         
 -20   2   1          0.52        -13.41        16.52 o                         
 -19   2   1         62.79         74.22        17.04 o                         
 -18   2   1        281.11        327.02        25.53 o                         
 -17   2   1        128.93         83.59        15.34 o                         
 -16   2   1       1720.76       1840.04        88.31 o                         
 -15   2   1         13.01         -1.34         9.79 o                         
 -14   2   1         54.33        108.69        13.41 o                         
 -13   2   1         99.25        103.13        11.44 o                         
 -12   2   1         25.37          9.57         8.04 o                         
 -11   2   1         25.00         46.05         9.43 o                         
 -10   2   1        575.66        617.74        24.95 o                         
  -9   2   1       1443.58       1519.05        44.96 o                         
  -8   2   1       7764.86       7975.90       197.52 o                         
  -7   2   1         91.13         79.68         9.35 o                         
  -6   2   1       2376.27       2697.60        90.90 o                         
  -5   2   1       3688.60       3701.81       127.10 o                         
  -4   2   1      18977.17      18692.76       555.29 o                         
  -3   2   1       8428.49       8425.52       230.97 o                         
  -2   2   1       6344.60       6801.18       173.66 o                         
  -1   2   1      57809.57      58204.79      1452.40 o                         
   0   2   1       4168.93       4461.23       124.50 o                         
   1   2   1       2098.03       2010.93        64.77 o                         
   2   2   1      48186.84      48361.38      1306.82 o                         
   3   2   1          9.72         38.45         8.43 o                         
   4   2   1        509.81        582.10        22.32 o                         
   5   2   1       3965.73       3804.27       119.65 o                         
   6   2   1         60.30         51.74         6.89 o                         
   7   2   1          2.20          9.45         5.49 o                         
   8   2   1         47.47         69.99         8.66 o                         
   9   2   1        815.13        776.56        27.54 o                         
  10   2   1         17.59         -5.87         5.87 o                         
  11   2   1        429.63        487.92        20.68 o                         
  12   2   1       1003.42        879.82        29.95 o                         
  13   2   1         32.04         20.89         7.98 o                         
  14   2   1        159.09        141.27        16.29 o                         
  15   2   1         76.66         61.99        13.32 o                         
  16   2   1        283.41        261.25        21.24 o                         
  17   2   1         26.49         19.35        15.42 o                         
  18   2   1        419.57        438.24        35.96 o                         
  19   2   1         46.89         46.38        23.69 o                         
  20   2   1         65.94         66.06        27.24 o                         
  21   2   1          2.74          3.17        24.95 o                         
  22   2   1         31.26         71.86        29.98 o                         
 -22   3   1         14.33         21.20        65.03 o                         
 -21   3   1        179.35        211.93        46.80 o                         
 -20   3   1         10.79          1.53        24.25 o                         
 -19   3   1          2.49        -14.02        14.77 o                         
 -18   3   1        327.60        371.40        28.81 o                         
 -17   3   1          0.57        -10.75        10.75 o                         
 -16   3   1        246.78        277.51        22.22 o                         
 -15   3   1         56.54         72.82        13.70 o                         
 -14   3   1        236.09        284.06        23.04 o                         
 -13   3   1         10.93          9.02         8.88 o                         
 -12   3   1          4.45         -5.80         8.51 o                         
 -11   3   1        753.78        706.58        30.47 o                         
 -10   3   1         60.28         29.37         9.65 o                         
  -9   3   1       1648.12       1497.64        63.00 o                         
  -8   3   1       4991.33       4795.37       152.48 o                         
  -7   3   1       3993.83       3892.57       124.87 o                         
  -6   3   1       5968.08       5790.76       179.73 o                         
  -5   3   1       2094.67       1810.69        61.84 o                         
  -4   3   1       1419.86       1367.17        44.19 o                         
  -3   3   1       2901.17       2813.39        76.75 o                         
  -2   3   1        717.03        678.35        23.76 o                         
  -1   3   1         55.87         53.30         7.35 o                         
   0   3   1        515.52        492.11        20.70 o                         
   1   3   1       5403.61       5329.65       164.51 o                         
   2   3   1          2.63         13.21         5.27 o                         
   3   3   1       2524.74       2796.63        90.74 o                         
   4   3   1        788.79        616.42        30.69 o                         
   5   3   1       1909.17       1962.44        76.98 o                         
   6   3   1          1.66          1.48         7.24 o                         
   7   3   1       2724.79       2625.83        80.44 o                         
   8   3   1         76.46         48.32        16.19 o                         
   9   3   1       1227.07       1332.77        49.39 o                         
  10   3   1         75.32         62.62        12.06 o                         
  11   3   1        124.85        113.31        15.30 o                         
  12   3   1         58.49         73.66        12.16 o                         
  13   3   1         41.06         27.77        10.37 o                         
  14   3   1        304.86        337.51        25.26 o                         
  15   3   1         37.67         15.25        11.41 o                         
  16   3   1        311.59        273.97        24.80 o                         
  17   3   1         81.20         73.29        25.42 o                         
  18   3   1          6.06          5.24        21.36 o                         
  19   3   1        122.72        192.41        34.79 o                         
  20   3   1         17.22         19.12        24.35 o                         
  21   3   1         21.61         28.76        26.94 o                         
 -21   4   1         30.27         19.37        33.24 o                         
 -20   4   1          0.05         39.33        35.05 o                         
 -19   4   1         47.77         82.64        35.04 o                         
 -18   4   1          0.85         32.17        27.05 o                         
 -17   4   1         70.91         60.54        19.03 o                         
 -16   4   1          0.00          0.71        12.99 o                         
 -15   4   1        111.16         69.24        15.98 o                         
 -14   4   1         95.68         93.51        26.03 o                         
 -13   4   1         39.63         19.87        11.72 o                         
 -12   4   1        262.64        256.48        25.96 o                         
 -11   4   1        665.76        700.06        41.47 o                         
 -10   4   1         19.47         15.30        17.47 o                         
  -9   4   1        475.42        460.91        27.84 o                         
  -8   4   1       2744.84       2737.32        93.29 o                         
  -7   4   1         88.63        102.66        23.03 o                         
  -6   4   1        280.27        345.95        22.01 o                         
  -5   4   1       3439.95       3504.82        96.66 o                         
  -4   4   1       4898.99       4944.58       132.44 o                         
  -3   4   1       2108.04       2126.96        61.56 o                         
  -2   4   1        162.24        180.01        15.06 o                         
  -1   4   1         14.27         34.32         8.52 o                         
   0   4   1       2224.78       2312.04        62.40 o                         
   1   4   1       1436.31       1375.32        46.79 o                         
   2   4   1         80.08         55.35        11.25 o                         
   3   4   1        532.58        503.16        21.63 o                         
   4   4   1          1.16          4.46         6.76 o                         
   5   4   1        558.25        495.79        26.54 o                         
   6   4   1         91.18        110.67        14.60 o                         
   7   4   1        220.87        269.16        23.99 o                         
   8   4   1        119.03        123.15        37.35 o                         
   9   4   1        785.76        745.25        39.10 o                         
  10   4   1        976.56        970.96        38.77 o                         
  11   4   1        158.50        146.72        15.67 o                         
  12   4   1        218.47        250.71        21.77 o                         
  13   4   1         53.84         55.76        13.57 o                         
  14   4   1         41.58         28.26        13.23 o                         
  15   4   1        319.72        306.61        28.73 o                         
  16   4   1         63.49         34.08        28.60 o                         
  17   4   1        120.64         73.59        30.61 o                         
  18   4   1        235.17        307.30        44.87 o                         
  19   4   1          9.63         33.57        45.61 o                         
  20   4   1          4.11         -7.13        28.11 o                         
  21   4   1         39.17         33.13        35.05 o                         
 -20   5   1         28.09         47.81        35.93 o                         
 -19   5   1         10.90         -1.57        28.77 o                         
 -18   5   1          0.82         -3.18        24.77 o                         
 -17   5   1        166.74        146.15        40.67 o                         
 -16   5   1          2.92        -17.76        19.33 o                         
 -15   5   1         77.01         90.52        24.02 o                         
 -14   5   1         14.34         -1.72        13.31 o                         
 -13   5   1         55.38         29.55        15.61 o                         
 -12   5   1        271.40        248.61        31.84 o                         
 -11   5   1         75.61         93.40        25.28 o                         
 -10   5   1         36.56         38.06        22.10 o                         
  -9   5   1         64.57         39.38        17.22 o                         
  -8   5   1          1.75         -2.24        11.79 o                         
  -7   5   1        686.54        664.05        34.50 o                         
  -6   5   1         44.20         53.47        12.17 o                         
  -5   5   1        314.73        279.34        17.88 o                         
  -4   5   1          9.99          2.21         7.10 o                         
  -3   5   1        324.26        332.75        18.67 o                         
  -2   5   1       1978.53       2023.42        73.49 o                         
  -1   5   1         20.71         27.95         9.49 o                         
   0   5   1       3892.68       3876.33       101.08 o                         
   1   5   1        178.91        198.38        16.40 o                         
   2   5   1         42.61         23.02        13.93 o                         
   3   5   1          9.57          9.35         7.87 o                         
   4   5   1        452.07        512.62        24.31 o                         
   5   5   1        285.52        319.68        21.21 o                         
   6   5   1       1821.03       1915.19        64.86 o                         
   7   5   1          2.94        -10.55        12.11 o                         
   8   5   1        233.60        327.52        25.75 o                         
   9   5   1         73.88         96.16        18.13 o                         
  10   5   1         24.08         60.39        19.04 o                         
  11   5   1        133.79        107.55        28.28 o                         
  12   5   1         12.36         -4.21        11.43 o                         
  13   5   1        216.29        225.36        48.15 o                         
  14   5   1        219.39        205.50        46.87 o                         
  15   5   1        162.54        119.88        35.68 o                         
  16   5   1         32.01         12.28        28.47 o                         
  17   5   1         90.34         17.49        28.77 o                         
  18   5   1          2.08          4.92        27.45 o                         
  19   5   1          2.94         16.14        29.72 o                         
  20   5   1          0.01          0.84        45.18 o                         
 -19   6   1         50.50         23.86        38.43 o                         
 -18   6   1          0.91        -11.77        26.53 o                         
 -17   6   1          8.10          9.19        31.05 o                         
 -16   6   1         35.85         26.97        29.14 o                         
 -15   6   1        282.64        185.71        73.90 o                         
 -14   6   1         34.14         28.39        21.68 o                         
 -13   6   1         89.85         77.35        26.93 o                         
 -12   6   1         23.91         27.43        29.17 o                         
 -11   6   1         22.19         45.32        21.77 o                         
 -10   6   1        124.07        128.67        29.39 o                         
  -9   6   1         73.01        165.31        31.11 o                         
  -8   6   1        691.25        636.90        50.44 o                         
  -7   6   1        741.81        838.22        56.75 o                         
  -6   6   1        612.17        647.38        37.59 o                         
  -5   6   1        151.99        201.25        21.05 o                         
  -4   6   1        410.71        417.40        23.28 o                         
  -3   6   1         14.69         12.96         9.00 o                         
  -2   6   1        892.20        981.25        38.39 o                         
  -1   6   1          3.96         -1.17         9.51 o                         
   0   6   1         19.98         11.23        10.52 o                         
   1   6   1        149.45        133.62        16.17 o                         
   2   6   1         69.31         88.66        13.08 o                         
   3   6   1         27.41         23.47        10.96 o                         
   4   6   1        133.00        147.30        16.30 o                         
   5   6   1         32.48         28.85        12.08 o                         
   6   6   1         29.67         29.28        13.51 o                         
   7   6   1        210.31        274.53        27.45 o                         
   8   6   1        231.33        243.00        27.49 o                         
   9   6   1         42.46         20.96        22.00 o                         
  10   6   1        947.02        969.49        63.48 o                         
  11   6   1        269.32        310.53        50.31 o                         
  12   6   1          6.42         38.55        26.78 o                         
  13   6   1        156.44        183.99        54.90 o                         
  14   6   1         10.61        -29.14        29.14 o                         
  15   6   1         17.38          8.77        27.34 o                         
  16   6   1         76.18        101.44        37.05 o                         
  17   6   1         69.88         95.56        39.44 o                         
  18   6   1         62.62         72.49        39.90 o                         
 -17   7   1          1.82        -30.43        30.43 o                         
 -16   7   1          0.67        -10.87        31.61 o                         
 -15   7   1          8.22        -27.54        27.54 o                         
 -14   7   1          7.99          6.47        29.81 o                         
 -13   7   1        273.57        323.32        73.48 o                         
 -12   7   1          0.59        -11.06        26.09 o                         
 -11   7   1         42.40         63.23        27.13 o                         
 -10   7   1         93.43        113.52        30.94 o                         
  -9   7   1        282.93        327.48        65.04 o                         
  -8   7   1          7.78          0.36        22.50 o                         
  -7   7   1         20.02          5.89        21.73 o                         
  -6   7   1        286.69        275.79        32.25 o                         
  -5   7   1         29.83         18.81        17.69 o                         
  -4   7   1        326.82        256.23        43.91 o                         
  -3   7   1         50.99         71.25        29.50 o                         
  -2   7   1         46.48         58.76        20.67 o                         
  -1   7   1          6.48         13.91        16.53 o                         
   0   7   1        377.16        434.94        46.28 o                         
   1   7   1        436.64        492.15        35.62 o                         
   2   7   1       1459.54       1653.49        66.53 o                         
   3   7   1          1.32         -8.97        19.49 o                         
   4   7   1         69.06         87.87        28.57 o                         
   5   7   1          2.71        -21.60        21.60 o                         
   6   7   1         12.37         11.93        24.06 o                         
   7   7   1         70.30         81.69        26.86 o                         
   8   7   1          6.79         10.18        27.88 o                         
   9   7   1         10.53        -26.62        28.72 o                         
  10   7   1         17.97        -13.69        25.84 o                         
  11   7   1        136.36         80.60        54.90 o                         
  12   7   1         38.19         62.25        34.53 o                         
  13   7   1          1.43         -4.50        27.95 o                         
  14   7   1         36.56         44.33        33.68 o                         
  15   7   1          0.44         -5.28        29.05 o                         
  16   7   1          9.86        -18.13        32.65 o                         
  17   7   1         78.89         89.64        41.95 o                         
 -15   8   1         27.36         28.26        41.92 o                         
 -14   8   1          0.26          9.37        36.87 o                         
 -13   8   1          0.08        -31.17        33.00 o                         
 -12   8   1         42.22         -1.37        36.05 o                         
 -11   8   1         72.80        108.84        43.42 o                         
 -10   8   1         11.61         31.57        33.57 o                         
  -9   8   1          0.02        -15.33        32.94 o                         
  -8   8   1          1.09          0.74        29.04 o                         
  -7   8   1          0.65          4.54        25.37 o                         
  -6   8   1         83.01         53.57        28.57 o                         
  -5   8   1          1.03          0.53        24.99 o                         
  -4   8   1          5.77        -23.83        23.83 o                         
  -3   8   1         32.40         24.31        25.34 o                         
  -2   8   1          1.69         20.05        25.69 o                         
  -1   8   1          2.02         14.94        25.03 o                         
   0   8   1        123.80        144.22        32.00 o                         
   1   8   1        153.26        165.86        41.95 o                         
   2   8   1         10.20         17.00        26.13 o                         
   3   8   1          4.12        -23.55        23.55 o                         
   4   8   1         74.27        105.18        32.60 o                         
   5   8   1          0.03        -24.01        24.01 o                         
   6   8   1         12.53         -0.71        31.40 o                         
   7   8   1        103.82         90.01        38.54 o                         
   8   8   1         12.36          9.56        33.76 o                         
   9   8   1         60.35         91.58        41.34 o                         
  10   8   1          3.46          5.10        31.94 o                         
  11   8   1         15.74          3.90        31.61 o                         
  12   8   1         80.84         88.99        78.12 o                         
  13   8   1          0.64        -44.34        44.34 o                         
  14   8   1         19.42         -3.68        36.91 o                         
  15   8   1          0.26          7.48        38.09 o                         
 -13   9   1         16.60        -37.01        43.50 o                         
 -12   9   1         13.55         11.19        41.44 o                         
 -11   9   1          0.26         -1.18        43.07 o                         
 -10   9   1          0.04        -18.81        32.63 o                         
  -9   9   1          0.39        -23.75        32.87 o                         
  -8   9   1         12.74         30.21        39.39 o                         
  -7   9   1         24.68         12.28        42.23 o                         
  -6   9   1         15.69         24.90        31.92 o                         
  -5   9   1         41.47         45.25        29.88 o                         
  -4   9   1         40.60         -4.11        29.59 o                         
  -3   9   1        106.26         87.12        37.46 o                         
  -2   9   1          2.17        -22.13        32.70 o                         
  -1   9   1         13.08        -17.81        30.05 o                         
   0   9   1         11.38        -25.35        31.04 o                         
   1   9   1         21.87        -48.35        50.67 o                         
   2   9   1        234.52        195.92        67.99 o                         
   3   9   1          6.09         -6.63        32.26 o                         
   4   9   1          0.20        -29.56        40.54 o                         
   5   9   1         16.32        -50.59        66.72 o                         
   6   9   1          7.67        -47.86        57.43 o                         
   7   9   1         16.29         29.69        44.76 o                         
   8   9   1          3.70         19.39        38.72 o                         
   9   9   1         24.01         -6.11        34.64 o                         
  10   9   1          0.15        -38.01        38.01 o                         
  11   9   1          9.38        -10.13        39.13 o                         
  12   9   1         78.03        113.62        49.24 o                         
  -9  10   1          1.20        -36.74        36.74 o                         
  -8  10   1          0.01          0.48        43.90 o                         
  -7  10   1          1.79        -28.72        43.92 o                         
  -6  10   1          2.74         45.61        48.99 o                         
  -5  10   1          1.66         54.90        52.36 o                         
  -4  10   1         18.47        -15.48        36.72 o                         
  -3  10   1          0.39        -33.90        33.90 o                         
  -2  10   1          0.64        -13.05        36.72 o                         
  -1  10   1          0.02         -1.18        38.24 o                         
   0  10   1          7.66        -35.17        35.17 o                         
   1  10   1         35.85         34.63        41.21 o                         
   2  10   1          7.17        -21.11        53.21 o                         
   3  10   1         54.53         98.82        60.81 o                         
   4  10   1         13.65         35.47        56.59 o                         
   5  10   1          8.17         24.49        55.74 o                         
   6  10   1         10.97          8.45        45.61 o                         
   7  10   1          2.43        -23.65        47.30 o                         
   8  10   1          0.15        -10.98        49.83 o                         
 -23   0   2         11.39         50.56        42.23 o                         
 -22   0   2          0.37         -0.86        29.86 o                         
 -21   0   2          0.08          3.87        18.09 o                         
 -20   0   2        369.88        399.56        39.01 o                         
 -19   0   2        599.94        663.58        51.32 o                         
 -18   0   2          6.19         22.75        16.81 o                         
 -17   0   2       2360.69       2428.41       116.08 o                         
 -16   0   2        335.69        328.60        30.53 o                         
 -15   0   2          0.48         13.54        12.15 o                         
 -14   0   2       1451.88       1350.46        60.55 o                         
 -13   0   2         37.94         41.81        12.87 o                         
 -12   0   2       2020.90       1982.28        77.67 o                         
 -11   0   2       2493.11       2310.59        86.21 o                         
 -10   0   2        673.67        768.59        52.43 o                         
  -9   0   2       3561.99       3590.60       124.47 o                         
  -8   0   2        991.55        813.44        35.02 o                         
  -7   0   2      11366.21      11572.96       377.69 o                         
  -6   0   2        349.21        445.00        31.82 o                         
  -5   0   2      12454.63      13024.46       421.61 o                         
  -4   0   2         41.47         65.52        14.51 o                         
  -3   0   2         59.97         52.05         3.63 o                         
  -2   0   2        542.86        359.64        14.34 o                         
  -1   0   2        219.26        228.79         9.91 o                         
   0   0   2       7075.12       6103.34       189.21 o                         
   1   0   2      64489.80      60008.03      1621.14 o                         
   2   0   2         60.84        104.82         7.70 o                         
   3   0   2       3997.35       4266.23       123.41 o                         
   4   0   2       5174.27       5089.56       164.50 o                         
   5   0   2       1379.13       1218.19        39.90 o                         
   6   0   2        187.45        158.17        10.98 o                         
   7   0   2         68.94         76.67         8.75 o                         
   8   0   2         98.62         80.18        13.07 o                         
   9   0   2       5276.15       5147.94       152.96 o                         
  10   0   2       1120.67       1007.12        38.35 o                         
  11   0   2        453.86        505.70        25.37 o                         
  12   0   2        116.41        126.78        18.00 o                         
  13   0   2       1174.72       1143.75        44.59 o                         
  14   0   2         23.02         21.14        14.23 o                         
  15   0   2        551.59        631.39        40.98 o                         
  16   0   2        149.77        174.04        29.01 o                         
  17   0   2        257.08        306.32        59.86 o                         
  18   0   2          1.18         23.47        31.67 o                         
  19   0   2        228.53        286.74        46.87 o                         
  20   0   2          4.48         11.32        28.63 o                         
  21   0   2        294.17        317.56        67.57 o                         
  22   0   2         20.77        -59.96        69.25 o                         
 -23   1   2         31.80         19.82        26.58 o                         
 -22   1   2         11.45         23.69        19.71 o                         
 -21   1   2          2.15          7.25        15.70 o                         
 -20   1   2         30.32         30.84        13.83 o                         
 -19   1   2         33.63         18.48        15.94 o                         
 -18   1   2         79.68         48.53        15.08 o                         
 -17   1   2         33.94         15.76        14.23 o                         
 -16   1   2          2.08         -8.04         8.68 o                         
 -15   1   2        185.25        154.81        15.17 o                         
 -14   1   2         49.16         56.34        10.47 o                         
 -13   1   2        263.67        236.45        16.13 o                         
 -12   1   2          0.03          0.74         5.14 o                         
 -11   1   2       6518.52       6409.52       142.54 o                         
 -10   1   2        213.22        174.59        12.38 o                         
  -9   1   2       1272.76       1173.16        33.93 o                         
  -8   1   2       4600.54       4726.26       105.03 o                         
  -7   1   2       2362.73       2353.11        58.80 o                         
  -6   1   2        125.51        153.62         9.86 o                         
  -5   1   2       8382.79       8926.98       262.71 o                         
  -4   1   2       2075.68       1959.40        55.84 o                         
  -3   1   2       8757.08       8826.90       249.34 o                         
  -2   1   2        271.73        232.23        12.43 o                         
  -1   1   2         82.28        139.99         5.79 o                         
   0   1   2          9.45         17.30         3.15 o                         
   1   1   2       1931.84       1752.05        58.61 o                         
   2   1   2       2989.14       2527.99        87.16 o                         
   3   1   2       4307.55       3825.78        94.80 o                         
   4   1   2        871.85        945.32        25.17 o                         
   5   1   2        354.30        341.41        14.40 o                         
   6   1   2       1341.97       1263.90        31.06 o                         
   7   1   2        113.05         85.05         9.59 o                         
   8   1   2          4.78         -0.48         5.59 o                         
   9   1   2        642.02        571.59        22.02 o                         
  10   1   2        239.44        251.69        16.36 o                         
  11   1   2        306.54        292.08        17.73 o                         
  12   1   2       1217.39       1236.05        47.32 o                         
  13   1   2       1017.66       1098.74        35.31 o                         
  14   1   2        407.16        471.49        25.88 o                         
  15   1   2        924.81        947.62        38.24 o                         
  16   1   2          4.21        -10.66        11.64 o                         
  17   1   2        185.42        206.19        25.85 o                         
  18   1   2         89.35         92.21        24.68 o                         
  19   1   2         16.76         17.20        16.56 o                         
  20   1   2          2.23        -21.17        31.33 o                         
  21   1   2          4.50          8.74        23.62 o                         
  22   1   2          0.94        -18.58        27.79 o                         
 -23   2   2          5.66         30.24        35.47 o                         
 -22   2   2          0.04          9.25        21.77 o                         
 -21   2   2         88.65        100.99        25.93 o                         
 -20   2   2         34.36         25.84        14.91 o                         
 -19   2   2         28.32         22.27        13.45 o                         
 -18   2   2          1.12         15.95        11.71 o                         
 -17   2   2         60.54         50.08        15.24 o                         
 -16   2   2         58.70         50.79        15.07 o                         
 -15   2   2        523.76        562.47        33.10 o                         
 -14   2   2        617.61        608.26        28.75 o                         
 -13   2   2        339.46        337.30        20.66 o                         
 -12   2   2        459.27        468.13        23.01 o                         
 -11   2   2          5.35          0.91         7.18 o                         
 -10   2   2       3908.26       3653.76        96.31 o                         
  -9   2   2       3348.16       2972.39        79.47 o                         
  -8   2   2       1602.55       1581.46        60.26 o                         
  -7   2   2         21.82         31.31         7.80 o                         
  -6   2   2        946.02        926.87        31.12 o                         
  -5   2   2        516.06        495.54        21.86 o                         
  -4   2   2       8061.59       8435.44       254.45 o                         
  -3   2   2      30674.31      30376.49       759.20 o                         
  -2   2   2      82599.44      81168.45      2163.42 o                         
  -1   2   2      10941.26      11254.54       283.97 o                         
   0   2   2       3051.22       2823.82        88.38 o                         
   1   2   2       1760.67       1826.73        49.95 o                         
   2   2   2       2531.45       2313.73        67.62 o                         
   3   2   2       4522.11       4469.28       139.69 o                         
   4   2   2       1196.56       1368.13        47.55 o                         
   5   2   2         12.56          7.74         5.62 o                         
   6   2   2       2961.62       3013.86        86.79 o                         
   7   2   2       2683.88       2522.38        68.07 o                         
   8   2   2       1189.84       1264.09        38.59 o                         
   9   2   2        107.21        136.39        11.88 o                         
  10   2   2        116.60        129.61        18.03 o                         
  11   2   2        333.27        331.27        17.40 o                         
  12   2   2       1664.90       1675.84        47.45 o                         
  13   2   2          0.40          0.34         9.14 o                         
  14   2   2       1261.93       1321.13        46.06 o                         
  15   2   2         11.12         18.70        12.57 o                         
  16   2   2        127.58        116.53        20.79 o                         
  17   2   2        300.36        354.42        37.91 o                         
  18   2   2          4.49         -0.27        18.62 o                         
  19   2   2         11.88         44.62        26.05 o                         
  20   2   2          2.61         40.47        23.95 o                         
  21   2   2         81.68         48.93        27.75 o                         
 -22   3   2         17.97        -33.78        33.78 o                         
 -21   3   2         57.37         68.22        27.62 o                         
 -20   3   2         12.77         43.13        17.32 o                         
 -19   3   2          3.70        -10.53        12.81 o                         
 -18   3   2        408.95        442.39        42.58 o                         
 -17   3   2         37.92         53.55        15.06 o                         
 -16   3   2         39.63         41.34        18.95 o                         
 -15   3   2         26.39         21.17        11.01 o                         
 -14   3   2        317.14        293.97        22.06 o                         
 -13   3   2        276.94        287.17        21.25 o                         
 -12   3   2         30.00         38.57         9.43 o                         
 -11   3   2         98.68         87.37        16.06 o                         
 -10   3   2       1867.73       1823.19        58.96 o                         
  -9   3   2        308.02        345.18        22.58 o                         
  -8   3   2        967.46       1069.64        42.25 o                         
  -7   3   2       5929.83       6037.45       186.72 o                         
  -6   3   2         14.91          7.26         7.97 o                         
  -5   3   2        348.51        383.70        18.23 o                         
  -4   3   2         67.46         68.26         7.81 o                         
  -3   3   2      12047.84      11685.53       279.97 o                         
  -2   3   2        315.15        352.60        14.77 o                         
  -1   3   2       3210.54       3096.86        83.47 o                         
   0   3   2          6.54         20.84         7.11 o                         
   1   3   2        388.49        363.73        21.84 o                         
   2   3   2       3345.01       3272.71        95.14 o                         
   3   3   2        762.31        777.73        26.65 o                         
   4   3   2        864.59        885.92        32.08 o                         
   5   3   2       9757.26       9344.90       289.22 o                         
   6   3   2         18.32         15.64         7.99 o                         
   7   3   2         17.05         -1.32         5.97 o                         
   8   3   2        154.44        134.97        19.01 o                         
   9   3   2        163.67        177.18        19.77 o                         
  10   3   2         75.49        112.59        13.68 o                         
  11   3   2        702.99        705.33        39.42 o                         
  12   3   2        756.73        824.69        39.03 o                         
  13   3   2        737.94        690.57        33.67 o                         
  14   3   2         56.30         50.90        10.24 o                         
  15   3   2          4.77         -7.80        11.58 o                         
  16   3   2        130.14        112.25        27.31 o                         
  17   3   2        104.96        154.36        29.93 o                         
  18   3   2        488.13        631.59        53.09 o                         
  19   3   2         69.68         55.69        25.98 o                         
  20   3   2          3.50         42.62        25.02 o                         
  21   3   2         30.97         61.93        44.86 o                         
 -21   4   2         60.02         99.59        66.30 o                         
 -20   4   2         39.68         -0.02        30.43 o                         
 -19   4   2         50.20         40.01        19.41 o                         
 -18   4   2          1.56         -6.71        15.07 o                         
 -17   4   2          0.45        -12.41        13.00 o                         
 -16   4   2         25.43         21.40        14.25 o                         
 -15   4   2        367.49        315.13        29.71 o                         
 -14   4   2          9.00         -5.18        12.62 o                         
 -13   4   2        132.19        212.70        28.98 o                         
 -12   4   2        837.94        847.16        47.53 o                         
 -11   4   2         43.04         48.46        15.15 o                         
 -10   4   2         23.94         28.22        13.00 o                         
  -9   4   2        158.29        134.50        16.50 o                         
  -8   4   2          1.80         -3.80         8.93 o                         
  -7   4   2       6449.29       6216.15       220.93 o                         
  -6   4   2       8291.05       8427.24       236.87 o                         
  -5   4   2        706.23        835.86        31.64 o                         
  -4   4   2      13375.02      13103.78       314.85 o                         
  -3   4   2          5.62          1.86         6.57 o                         
  -2   4   2       1440.11       1485.61        43.01 o                         
  -1   4   2        201.63        182.62        12.55 o                         
   0   4   2       1246.96       1213.59        39.18 o                         
   1   4   2        109.99        133.75        14.51 o                         
   2   4   2       2709.16       2704.19        81.98 o                         
   3   4   2       2301.87       2166.79        63.02 o                         
   4   4   2        448.18        402.70        21.09 o                         
   5   4   2         33.57         14.77         9.58 o                         
   6   4   2       1071.81       1068.31        43.68 o                         
   7   4   2         32.51         46.49        12.25 o                         
   8   4   2       1110.76       1098.10        52.98 o                         
   9   4   2        703.27        616.02        27.36 o                         
  10   4   2       2146.90       2233.77        67.67 o                         
  11   4   2       1084.05       1076.91        40.41 o                         
  12   4   2         24.88         42.53        13.32 o                         
  13   4   2          0.02        -10.11        10.11 o                         
  14   4   2         80.45         52.72        21.25 o                         
  15   4   2         78.07        129.71        27.69 o                         
  16   4   2        128.64        199.66        33.25 o                         
  17   4   2        110.05        144.57        30.00 o                         
  18   4   2          0.54         23.86        22.55 o                         
  19   4   2          7.88         26.63        26.16 o                         
  20   4   2         36.79         66.47        38.23 o                         
 -20   5   2          6.66        -51.10        51.10 o                         
 -19   5   2          1.43        -35.36        64.61 o                         
 -18   5   2         29.98         28.37        29.88 o                         
 -17   5   2         30.76         13.15        16.87 o                         
 -16   5   2         32.60         23.78        17.80 o                         
 -15   5   2         21.35         14.64        15.40 o                         
 -14   5   2        336.25        371.30        33.22 o                         
 -13   5   2          0.28         -9.10        17.36 o                         
 -12   5   2        331.06        317.65        35.81 o                         
 -11   5   2         65.06         98.08        33.38 o                         
 -10   5   2          2.20        -11.36        22.38 o                         
  -9   5   2          3.27          7.30        15.19 o                         
  -8   5   2        743.08        774.50        38.55 o                         
  -7   5   2        562.89        560.75        28.68 o                         
  -6   5   2       1812.16       1965.07        60.74 o                         
  -5   5   2       1259.08       1268.22        46.31 o                         
  -4   5   2       1292.36       1315.82        42.26 o                         
  -3   5   2        105.52         97.62        10.51 o                         
  -2   5   2         45.86         53.05        10.15 o                         
  -1   5   2        232.35        241.13        16.37 o                         
   0   5   2         33.41         19.65         9.61 o                         
   1   5   2       5741.07       5779.36       182.99 o                         
   2   5   2        295.76        323.70        21.64 o                         
   3   5   2         34.68         23.60         7.97 o                         
   4   5   2         30.43         22.11         9.12 o                         
   5   5   2        465.16        430.10        38.68 o                         
   6   5   2         52.42         24.43        14.67 o                         
   7   5   2          8.92          7.05        11.24 o                         
   8   5   2         90.02         75.41        25.01 o                         
   9   5   2        389.74        365.60        28.31 o                         
  10   5   2        343.58        294.00        25.00 o                         
  11   5   2        403.89        403.32        34.07 o                         
  12   5   2         15.49         12.20        22.64 o                         
  13   5   2        582.45        602.61        77.14 o                         
  14   5   2         23.68         35.35        24.51 o                         
  15   5   2        100.01         58.59        52.79 o                         
  16   5   2        189.59        221.62        47.30 o                         
  17   5   2         73.69        100.08        38.62 o                         
  18   5   2          0.03        -13.33        33.78 o                         
  19   5   2         21.67         10.32        30.30 o                         
 -19   6   2          0.28        -22.30        44.76 o                         
 -18   6   2         18.91        -12.21        49.83 o                         
 -17   6   2          0.36        -13.94        30.06 o                         
 -16   6   2          7.65         29.02        33.76 o                         
 -15   6   2        117.67         73.88        40.50 o                         
 -14   6   2          0.00         25.83        26.33 o                         
 -13   6   2         21.43         46.58        23.51 o                         
 -12   6   2        509.29        523.76        48.63 o                         
 -11   6   2         70.98         58.86        24.67 o                         
 -10   6   2        339.70        391.55        41.71 o                         
  -9   6   2        191.98        174.88        30.81 o                         
  -8   6   2         64.06         73.64        25.52 o                         
  -7   6   2        627.31        616.51        48.87 o                         
  -6   6   2        857.09        732.30        59.12 o                         
  -5   6   2        146.16        121.79        20.14 o                         
  -4   6   2        120.09        156.75        18.45 o                         
  -3   6   2         76.01         81.21        13.29 o                         
  -2   6   2         24.37          4.85        10.85 o                         
  -1   6   2        313.79        308.23        19.72 o                         
   0   6   2          1.07         13.71        10.42 o                         
   1   6   2        742.46        780.40        33.80 o                         
   2   6   2        354.17        367.38        22.83 o                         
   3   6   2        938.96       1001.46        38.63 o                         
   4   6   2        117.68        101.10        14.66 o                         
   5   6   2         16.95          1.88        12.98 o                         
   6   6   2          2.27          8.23        14.17 o                         
   7   6   2        331.55        325.11        30.66 o                         
   8   6   2        103.10         90.32        25.11 o                         
   9   6   2         17.83         11.71        26.30 o                         
  10   6   2         28.34         52.30        31.55 o                         
  11   6   2         30.48         21.86        62.92 o                         
  12   6   2         56.87         58.96        31.90 o                         
  13   6   2         96.49         88.20        36.17 o                         
  14   6   2         39.99          3.91        29.52 o                         
  15   6   2         84.87         68.33        35.04 o                         
  16   6   2         62.82         13.14        32.47 o                         
  17   6   2         32.67         48.55       100.93 o                         
  18   6   2         43.98         43.40        44.76 o                         
 -18   7   2          0.00        -41.42        49.83 o                         
 -17   7   2          4.06        -22.72        34.53 o                         
 -16   7   2          0.55        -41.82        51.94 o                         
 -15   7   2          0.37         19.43        32.81 o                         
 -14   7   2         60.35        103.29        38.34 o                         
 -13   7   2          9.57         43.97        32.56 o                         
 -12   7   2         18.72         24.45        24.88 o                         
 -11   7   2         12.13         39.72        26.53 o                         
 -10   7   2        102.27         86.99        30.31 o                         
  -9   7   2        197.49        245.75        42.20 o                         
  -8   7   2        105.49         96.50        27.67 o                         
  -7   7   2        147.53        126.30        30.53 o                         
  -6   7   2        530.97        581.11        43.28 o                         
  -5   7   2        300.48        351.35        34.90 o                         
  -4   7   2         27.55         54.01        21.04 o                         
  -3   7   2          1.24         13.16        18.12 o                         
  -2   7   2          1.49         12.01        16.67 o                         
  -1   7   2          3.50        -16.22        16.22 o                         
   0   7   2         14.04         40.54        18.24 o                         
   1   7   2       1148.74       1250.46        79.71 o                         
   2   7   2         53.57         58.26        15.85 o                         
   3   7   2        234.76        318.99        27.28 o                         
   4   7   2        123.53        110.59        22.18 o                         
   5   7   2        138.01        147.36        29.85 o                         
   6   7   2        112.22        116.01        29.46 o                         
   7   7   2         23.88         21.53        30.23 o                         
   8   7   2         14.54        -11.37        26.83 o                         
   9   7   2        304.87        336.30        54.10 o                         
  10   7   2          6.06        -22.90        27.81 o                         
  11   7   2         32.46         21.87        28.21 o                         
  12   7   2          0.21        -19.51        29.16 o                         
  13   7   2          8.38        -24.61        28.11 o                         
  14   7   2         10.48         35.41        34.99 o                         
  15   7   2          0.01          4.62        30.82 o                         
  16   7   2         87.74        112.91        43.61 o                         
 -16   8   2         29.54         38.01        51.52 o                         
 -15   8   2          8.00        -19.38        37.73 o                         
 -14   8   2          5.23        -20.43        41.81 o                         
 -13   8   2         14.62        -13.38        35.50 o                         
 -12   8   2         78.17         32.01        34.36 o                         
 -11   8   2          0.02        -25.77        36.74 o                         
 -10   8   2         16.14         23.56        27.75 o                         
  -9   8   2        187.11        192.80        46.64 o                         
  -8   8   2         11.63         -5.02        25.29 o                         
  -7   8   2          9.35          7.63        25.83 o                         
  -6   8   2        277.32        267.88        40.33 o                         
  -5   8   2        694.37        652.87        55.73 o                         
  -4   8   2          1.95        -17.06        23.33 o                         
  -3   8   2         48.47         30.59        28.02 o                         
  -2   8   2         28.59         27.52        26.62 o                         
  -1   8   2         22.75         41.85        26.27 o                         
   0   8   2        180.48        190.81        34.68 o                         
   1   8   2         21.90         27.90        30.72 o                         
   2   8   2        486.49        513.36        48.74 o                         
   3   8   2         70.38         49.06        27.61 o                         
   4   8   2          4.62         19.97        26.53 o                         
   5   8   2         18.15         18.37        34.69 o                         
   6   8   2         29.80         23.37        33.66 o                         
   7   8   2        144.35        218.97        74.74 o                         
   8   8   2         38.05         26.77        31.46 o                         
   9   8   2         68.77        120.03        42.31 o                         
  10   8   2        172.89        143.77        45.93 o                         
  11   8   2         16.39          7.87        34.65 o                         
  12   8   2          1.41        -32.52        32.52 o                         
  13   8   2          0.77        -65.45        65.45 o                         
  14   8   2          0.72        -13.77        38.36 o                         
 -13   9   2          2.49        -81.17        94.17 o                         
 -12   9   2         10.47        -16.05        36.91 o                         
 -11   9   2         22.49        -24.85        35.35 o                         
 -10   9   2          3.99        -17.45        33.46 o                         
  -9   9   2         16.64         79.86        41.24 o                         
  -8   9   2          0.64        -27.76        27.76 o                         
  -7   9   2          0.13        -26.23        26.23 o                         
  -6   9   2         32.21         24.00        34.72 o                         
  -5   9   2         18.58         35.74        29.93 o                         
  -4   9   2         25.41         10.39        28.31 o                         
  -3   9   2          5.78        -27.09        27.09 o                         
  -2   9   2          0.08        -29.68        29.68 o                         
  -1   9   2        186.94        157.31        45.33 o                         
   0   9   2         14.04          7.45        34.24 o                         
   1   9   2          3.31        -29.77        32.35 o                         
   2   9   2          2.24        -34.68        36.32 o                         
   3   9   2          9.59         50.67        51.52 o                         
   4   9   2         51.06         25.34        48.14 o                         
   5   9   2         32.02         35.47        45.61 o                         
   6   9   2         55.15         61.94        36.45 o                         
   7   9   2         25.06         -9.05        36.09 o                         
   8   9   2         35.81         42.26        42.23 o                         
   9   9   2         33.14         49.84        38.62 o                         
  10   9   2          0.88          2.08        40.93 o                         
  11   9   2          6.49        -27.97        68.41 o                         
  12   9   2          2.57        -35.20        81.92 o                         
  -9  10   2         10.68        -39.22        39.22 o                         
  -8  10   2         12.99        -29.07        68.83 o                         
  -7  10   2          2.15        -32.56        32.56 o                         
  -6  10   2         49.81        101.35        54.05 o                         
  -5  10   2         47.13         34.86        67.57 o                         
  -4  10   2         46.34         28.22        37.50 o                         
  -3  10   2         27.30        -15.24        36.53 o                         
  -2  10   2         20.03          8.25        38.32 o                         
  -1  10   2         10.75        -16.78        37.16 o                         
   0  10   2         22.13        -24.49        52.36 o                         
   1  10   2         23.05         19.43        51.52 o                         
   2  10   2          6.89         52.36        59.96 o                         
   3  10   2         12.82         21.96        55.74 o                         
   4  10   2          7.83         39.69        49.83 o                         
   5  10   2         11.19         50.67        56.59 o                         
   6  10   2          2.46        -26.18        46.45 o                         
   7  10   2          8.27         69.25        53.21 o                         
   8  10   2          0.21        -40.54        40.54 o                         
 -23   1   3          1.72         10.54        22.62 o                         
 -22   1   3          3.23          6.44        15.31 o                         
 -21   1   3        134.25        106.75        19.18 o                         
 -20   1   3        108.65        111.49        16.28 o                         
 -19   1   3         72.24         64.38        13.54 o                         
 -18   1   3        214.52        220.29        19.79 o                         
 -17   1   3         19.98         14.92        11.28 o                         
 -16   1   3        336.31        369.58        22.43 o                         
 -15   1   3          1.07         -6.04         8.19 o                         
 -14   1   3        734.89        717.16        28.59 o                         
 -13   1   3        705.30        679.79        26.83 o                         
 -12   1   3       3928.75       4024.11        86.59 o                         
 -11   1   3        935.10       1081.34        35.62 o                         
 -10   1   3         62.87         55.63         8.90 o                         
  -9   1   3       1425.00       1504.37        41.25 o                         
  -8   1   3       2599.36       2730.83        71.60 o                         
  -7   1   3        249.66        220.15        20.21 o                         
  -6   1   3      13977.67      14249.09       417.01 o                         
  -5   1   3        468.94        483.82        17.98 o                         
  -4   1   3      14296.26      14863.64       426.10 o                         
  -3   1   3       1284.15       1158.17        46.34 o                         
  -2   1   3       3232.52       2941.63        87.73 o                         
  -1   1   3        144.45         90.54         5.21 o                         
   0   1   3       3520.22       3334.49        92.58 o                         
   1   1   3        455.57        480.66        16.48 o                         
   2   1   3      13492.38      12785.85       361.52 o                         
   3   1   3       9962.06      10088.17       265.46 o                         
   4   1   3        513.13        479.59        14.56 o                         
   5   1   3       1534.17       1620.35        38.08 o                         
   6   1   3       1735.98       1954.49        45.79 o                         
   7   1   3        178.02        206.77        10.22 o                         
   8   1   3       1468.46       1400.94        35.59 o                         
   9   1   3        531.97        436.06        16.48 o                         
  10   1   3        400.41        397.30        16.80 o                         
  11   1   3       2787.21       2833.17        73.11 o                         
  12   1   3          1.25         -3.89         6.33 o                         
  13   1   3        749.49        808.20        40.39 o                         
  14   1   3        871.93        860.65        39.31 o                         
  15   1   3          0.99         -5.64        12.40 o                         
  16   1   3          8.63          4.63        13.65 o                         
  17   1   3        606.62        707.50        43.61 o                         
  18   1   3        142.32        103.61        29.53 o                         
  19   1   3         59.09         55.58        31.45 o                         
  20   1   3          5.51         41.75        46.87 o                         
  21   1   3          2.07         -1.93        27.70 o                         
 -23   2   3          2.27         14.46        23.78 o                         
 -22   2   3        131.52        120.85        28.56 o                         
 -21   2   3        105.40         99.40        19.47 o                         
 -20   2   3        358.31        435.58        34.87 o                         
 -19   2   3          9.31          6.51        13.00 o                         
 -18   2   3         40.77         34.80        13.26 o                         
 -17   2   3        261.64        301.38        29.36 o                         
 -16   2   3        233.62        242.77        21.28 o                         
 -15   2   3         41.14         41.83        11.17 o                         
 -14   2   3        821.11        753.66        36.46 o                         
 -13   2   3        470.88        484.56        23.59 o                         
 -12   2   3        770.55        744.75        28.41 o                         
 -11   2   3          0.00         -0.29         4.99 o                         
 -10   2   3        583.00        578.82        24.38 o                         
  -9   2   3        764.26        654.53        25.71 o                         
  -8   2   3         55.66         60.53         8.52 o                         
  -7   2   3        102.81         94.94         9.10 o                         
  -6   2   3        230.05        240.70        13.17 o                         
  -5   2   3      27846.25      29042.38       974.77 o                         
  -4   2   3        643.65        572.45        20.79 o                         
  -3   2   3      21910.18      22612.64       659.71 o                         
  -2   2   3      12418.38      12785.43       344.33 o                         
  -1   2   3       2016.68       1977.13        49.72 o                         
   0   2   3       1227.23       1349.07        52.07 o                         
   1   2   3       6822.99       6441.79       165.37 o                         
   2   2   3          9.81          7.32         5.44 o                         
   3   2   3       3711.99       3734.40        96.42 o                         
   4   2   3        587.79        611.38        23.86 o                         
   5   2   3         44.60         62.78         7.84 o                         
   6   2   3        154.97        122.73        11.52 o                         
   7   2   3         70.00         99.11        12.68 o                         
   8   2   3       2642.82       2805.80        75.95 o                         
   9   2   3        240.38        241.43        13.87 o                         
  10   2   3        584.57        646.37        24.08 o                         
  11   2   3         15.42         29.30        12.17 o                         
  12   2   3        966.75       1033.06        39.58 o                         
  13   2   3         20.57         20.21         8.97 o                         
  14   2   3        125.19         97.97        15.67 o                         
  15   2   3          0.76          1.91        13.52 o                         
  16   2   3          2.65          1.04        14.08 o                         
  17   2   3         19.97         26.89        20.98 o                         
  18   2   3        254.45        258.16        35.35 o                         
  19   2   3         29.78         87.19        26.44 o                         
  20   2   3        141.62        205.00        34.24 o                         
  21   2   3          1.72         15.81        26.87 o                         
 -22   3   3         27.64         17.05        24.01 o                         
 -21   3   3         26.98         41.78        22.28 o                         
 -20   3   3         20.27         31.99        16.18 o                         
 -19   3   3          2.98          3.70        13.19 o                         
 -18   3   3          2.45         13.93        13.30 o                         
 -17   3   3         50.13         57.88        14.44 o                         
 -16   3   3        233.73        242.80        30.85 o                         
 -15   3   3        128.23        168.83        17.70 o                         
 -14   3   3         74.73         72.81        16.02 o                         
 -13   3   3        137.18        187.24        18.09 o                         
 -12   3   3        234.47        218.40        17.64 o                         
 -11   3   3         31.93         59.01        12.21 o                         
 -10   3   3       1173.54       1138.51        40.81 o                         
  -9   3   3        167.24        196.66        21.80 o                         
  -8   3   3       2010.73       1964.01        68.55 o                         
  -7   3   3          2.29          6.14         7.32 o                         
  -6   3   3       3697.08       3797.10       119.99 o                         
  -5   3   3        770.49        682.51        23.94 o                         
  -4   3   3         94.91        116.54         8.72 o                         
  -3   3   3        364.32        410.89        14.91 o                         
  -2   3   3       1053.58       1023.95        31.98 o                         
  -1   3   3        701.34        577.02        20.87 o                         
   0   3   3         12.32         11.17         6.77 o                         
   1   3   3          0.69         -4.63         4.63 o                         
   2   3   3       3239.94       2967.01        80.79 o                         
   3   3   3        263.41        249.14        14.91 o                         
   4   3   3          4.31         -2.07         7.26 o                         
   5   3   3       1654.73       1548.66        50.91 o                         
   6   3   3        408.69        422.68        18.97 o                         
   7   3   3        918.05        740.97        27.52 o                         
   8   3   3          0.67         -4.76         8.14 o                         
   9   3   3        134.26        135.44        13.78 o                         
  10   3   3       2718.53       2769.93        85.60 o                         
  11   3   3        201.15        199.17        19.16 o                         
  12   3   3         98.97        125.48        16.67 o                         
  13   3   3        347.06        351.68        22.14 o                         
  14   3   3         36.51          9.26        16.72 o                         
  15   3   3          0.71        -11.99        18.22 o                         
  16   3   3         62.16         31.18        22.02 o                         
  17   3   3          1.70         30.63        22.13 o                         
  18   3   3          3.44          2.85        21.75 o                         
  19   3   3         31.09         42.75        24.27 o                         
  20   3   3         28.10         42.96        26.32 o                         
  21   3   3         21.08         11.98        25.30 o                         
 -22   4   3          1.04        -45.34        60.39 o                         
 -21   4   3         25.54        -24.21        26.36 o                         
 -20   4   3         35.26          8.72        19.56 o                         
 -19   4   3          2.07         24.64        17.91 o                         
 -18   4   3          0.02         19.75        16.42 o                         
 -17   4   3         79.48        136.64        30.72 o                         
 -16   4   3        684.10        861.51        63.09 o                         
 -15   4   3         40.43         37.98        18.41 o                         
 -14   4   3         84.79         74.59        15.60 o                         
 -13   4   3        607.32        548.58        32.55 o                         
 -12   4   3         32.69          3.40        32.43 o                         
 -11   4   3         64.83         66.89        16.68 o                         
 -10   4   3        656.23        679.56        40.59 o                         
  -9   4   3        620.20        589.03        42.19 o                         
  -8   4   3        154.69        180.38        19.23 o                         
  -7   4   3        430.82        428.88        26.59 o                         
  -6   4   3       4227.91       4513.57       121.30 o                         
  -5   4   3       8952.87       8635.33       224.20 o                         
  -4   4   3      11274.58      10772.02       260.30 o                         
  -3   4   3        190.92        182.20        11.05 o                         
  -2   4   3       1027.97       1076.25        35.36 o                         
  -1   4   3        690.79        672.75        28.98 o                         
   0   4   3         48.34         59.64        11.83 o                         
   1   4   3          1.32         -0.30         6.97 o                         
   2   4   3        876.70        881.74        30.81 o                         
   3   4   3        412.37        462.75        21.05 o                         
   4   4   3        260.24        270.30        19.94 o                         
   5   4   3       1024.36       1113.68        40.97 o                         
   6   4   3         31.94         32.08        10.88 o                         
   7   4   3          0.64         13.55        10.36 o                         
   8   4   3         30.84         29.96        10.97 o                         
   9   4   3          5.05         -1.14        11.33 o                         
  10   4   3        830.44        884.60        40.64 o                         
  11   4   3        921.12        980.70        41.33 o                         
  12   4   3          7.30          6.80        13.37 o                         
  13   4   3        533.06        562.08        45.00 o                         
  14   4   3        125.62        147.40        22.66 o                         
  15   4   3          0.53         -0.68        19.97 o                         
  16   4   3          1.12         -8.01        21.09 o                         
  17   4   3         33.64          0.11        23.86 o                         
  18   4   3         19.79        -21.53        21.53 o                         
  19   4   3         83.99        127.31        33.24 o                         
  20   4   3          0.44         -8.12        32.37 o                         
 -21   5   3         21.39         -2.82        30.22 o                         
 -20   5   3         31.96        -18.02        28.63 o                         
 -19   5   3        133.96        187.25        35.90 o                         
 -18   5   3         13.23          3.76        16.88 o                         
 -17   5   3         61.97         75.17        20.24 o                         
 -16   5   3          1.86          0.45        14.97 o                         
 -15   5   3          1.19         17.80        14.55 o                         
 -14   5   3         27.09         29.57        21.33 o                         
 -13   5   3         61.70         70.30        33.49 o                         
 -12   5   3        211.25        220.65        29.97 o                         
 -11   5   3        715.21        733.67        97.48 o                         
 -10   5   3         11.60         36.60        25.94 o                         
  -9   5   3        485.43        444.80        40.83 o                         
  -8   5   3        231.64        226.08        42.94 o                         
  -7   5   3        126.78        137.55        21.80 o                         
  -6   5   3         10.23         12.79         9.37 o                         
  -5   5   3        724.89        678.78        25.60 o                         
  -4   5   3        885.96       1029.25        33.21 o                         
  -3   5   3        485.89        499.54        21.17 o                         
  -2   5   3        790.82        819.49        29.99 o                         
  -1   5   3        344.09        339.16        22.10 o                         
   0   5   3        207.07        224.02        18.30 o                         
   1   5   3        958.34       1041.56        40.41 o                         
   2   5   3        830.13        881.93        33.19 o                         
   3   5   3        114.94         90.55        11.73 o                         
   4   5   3        414.49        370.69        29.35 o                         
   5   5   3         65.93         69.48        16.87 o                         
   6   5   3         14.40         30.67        17.96 o                         
   7   5   3        239.46        237.54        22.40 o                         
   8   5   3        104.22         55.26        19.22 o                         
   9   5   3         18.48         -9.76        12.76 o                         
  10   5   3          0.99        -18.22        18.22 o                         
  11   5   3          5.92          7.33        20.32 o                         
  12   5   3          3.66        -17.91        19.43 o                         
  13   5   3        332.86        327.15        48.44 o                         
  14   5   3         10.57         -9.28        24.68 o                         
  15   5   3          3.97         23.87        40.86 o                         
  16   5   3         47.31        100.08        37.16 o                         
  17   5   3         79.82         70.60        35.28 o                         
  18   5   3          2.40         24.36        31.94 o                         
  19   5   3         56.24         20.59        30.95 o                         
 -19   6   3          0.91        -34.82        49.41 o                         
 -18   6   3          5.03          0.52        27.78 o                         
 -17   6   3         16.40         22.10        56.30 o                         
 -16   6   3         80.57        118.00        29.00 o                         
 -15   6   3          0.02          0.94        20.61 o                         
 -14   6   3         11.35         38.59        23.38 o                         
 -13   6   3         94.22         44.07        25.37 o                         
 -12   6   3        103.89         72.89        27.38 o                         
 -11   6   3         53.15         71.36        26.50 o                         
 -10   6   3        314.29        301.40        37.42 o                         
  -9   6   3         47.32         65.52        25.67 o                         
  -8   6   3        709.82        671.81        51.39 o                         
  -7   6   3       2062.30       2029.76       108.49 o                         
  -6   6   3       1922.06       2058.83        95.69 o                         
  -5   6   3         68.38         61.85        19.69 o                         
  -4   6   3         97.62         80.11        21.42 o                         
  -3   6   3        229.31        284.75        23.80 o                         
  -2   6   3        193.12        185.93        19.54 o                         
  -1   6   3        634.27        613.00        27.75 o                         
   0   6   3        116.03        138.17        16.01 o                         
   1   6   3        112.83         88.96        17.70 o                         
   2   6   3        156.42        130.00        14.81 o                         
   3   6   3         77.87         61.26        15.49 o                         
   4   6   3        191.68        214.35        23.26 o                         
   5   6   3          0.12         -1.92        11.81 o                         
   6   6   3       1035.50       1221.45        61.13 o                         
   7   6   3        123.56         32.05        42.01 o                         
   8   6   3         88.54         59.61        52.84 o                         
   9   6   3        928.82        775.48       121.99 o                         
  10   6   3          8.52         10.81        21.52 o                         
  11   6   3         13.05        -28.92        41.81 o                         
  12   6   3        410.73        421.39        58.44 o                         
  13   6   3         17.77         13.49        29.01 o                         
  14   6   3         78.85        110.87        37.46 o                         
  15   6   3        228.85        220.59        46.80 o                         
  16   6   3         19.85        -17.80        42.23 o                         
  17   6   3         26.58          8.15        29.81 o                         
  18   6   3          2.32         52.67        39.00 o                         
 -18   7   3         13.86         71.06        39.80 o                         
 -17   7   3         38.64         60.07        48.99 o                         
 -16   7   3         33.84         29.10        37.27 o                         
 -15   7   3        233.99        191.19        47.80 o                         
 -14   7   3          1.26         -3.29        25.38 o                         
 -13   7   3         23.21         46.31        27.19 o                         
 -12   7   3         26.44         27.40        25.00 o                         
 -11   7   3          1.25        -22.38        34.14 o                         
 -10   7   3          6.79        -23.44        27.92 o                         
  -9   7   3          8.19         -9.17        21.44 o                         
  -8   7   3         23.37         27.78        27.29 o                         
  -7   7   3        329.81        380.75        36.85 o                         
  -6   7   3         37.29         18.40        19.22 o                         
  -5   7   3         63.97         78.51        21.64 o                         
  -4   7   3         14.29         32.66        18.66 o                         
  -3   7   3        310.08        350.14        34.61 o                         
  -2   7   3         92.14         56.84        20.90 o                         
  -1   7   3          8.92         -2.26        17.87 o                         
   0   7   3       1496.18       1580.02        76.59 o                         
   1   7   3        232.64        216.85        33.43 o                         
   2   7   3         24.31         17.48        12.06 o                         
   3   7   3        158.23        118.01        19.84 o                         
   4   7   3         15.74         -7.85        17.92 o                         
   5   7   3          3.91          6.79        20.47 o                         
   6   7   3         55.43         14.00        27.76 o                         
   7   7   3         20.02          9.37        28.52 o                         
   8   7   3         23.69         53.42        48.99 o                         
   9   7   3          0.34         -2.11        30.00 o                         
  10   7   3          5.92        -13.66        27.88 o                         
  11   7   3         24.99         58.31        33.12 o                         
  12   7   3        114.41        120.38        51.52 o                         
  13   7   3          1.41        -10.83        31.06 o                         
  14   7   3         29.04         14.95        35.05 o                         
  15   7   3         56.63        105.41        40.63 o                         
  16   7   3         37.61         42.14        39.33 o                         
 -16   8   3          7.65        -24.06        38.01 o                         
 -15   8   3          5.99        -29.52        29.52 o                         
 -14   8   3          5.71         18.14        34.97 o                         
 -13   8   3         13.88         -2.70        31.25 o                         
 -12   8   3         19.47         10.04        36.16 o                         
 -11   8   3        114.38         98.52        34.26 o                         
 -10   8   3          3.80         43.12        28.43 o                         
  -9   8   3          9.40         21.57        26.52 o                         
  -8   8   3        141.45        104.25        32.03 o                         
  -7   8   3          4.49        -14.20        23.01 o                         
  -6   8   3         12.50        -22.00        25.98 o                         
  -5   8   3          2.54          9.37        27.65 o                         
  -4   8   3          4.67         29.41        24.42 o                         
  -3   8   3        162.10        237.03        37.09 o                         
  -2   8   3          0.01        -22.09        22.09 o                         
  -1   8   3          0.93        -23.60        23.60 o                         
   0   8   3          6.10         12.83        17.55 o                         
   1   8   3          0.18         -1.07        23.03 o                         
   2   8   3         21.93        -20.11        27.53 o                         
   3   8   3          0.03          2.53        32.25 o                         
   4   8   3         45.85         38.68        34.69 o                         
   5   8   3          4.87        -30.83        30.83 o                         
   6   8   3         11.31         -3.90        33.05 o                         
   7   8   3         16.88        -14.36        30.77 o                         
   8   8   3          0.71        -28.10        30.69 o                         
   9   8   3          2.49          8.58        33.24 o                         
  10   8   3         21.11          7.02        36.39 o                         
  11   8   3         32.04         36.49        51.52 o                         
  12   8   3          5.15        -10.18        34.21 o                         
  13   8   3         12.64        -29.85        30.06 o                         
  14   8   3          0.94         -8.26        34.35 o                         
 -13   9   3          0.63        -31.81        40.54 o                         
 -12   9   3          2.32        -25.49        34.90 o                         
 -11   9   3         60.23          8.31        51.10 o                         
 -10   9   3          4.10        -33.52        45.61 o                         
  -9   9   3         29.36         28.50        32.77 o                         
  -8   9   3         57.49         81.29        34.45 o                         
  -7   9   3        480.03        499.33        74.01 o                         
  -6   9   3          0.07         -9.57        28.87 o                         
  -5   9   3         50.30         51.94        32.79 o                         
  -4   9   3          1.36          1.64        26.74 o                         
  -3   9   3          1.00         -5.52        27.34 o                         
  -2   9   3         38.20         32.17        36.41 o                         
  -1   9   3          2.74         42.33        35.35 o                         
   0   9   3        424.34        400.33        74.74 o                         
   1   9   3         41.31         66.72        56.59 o                         
   2   9   3          0.15        -21.11        45.61 o                         
   3   9   3         86.84         47.30        52.36 o                         
   4   9   3          6.29         29.56        49.83 o                         
   5   9   3         23.19          5.91        43.07 o                         
   6   9   3          0.29          0.91        34.64 o                         
   7   9   3         12.83         23.86        37.94 o                         
   8   9   3        117.72         83.57        55.74 o                         
   9   9   3          7.35         27.20        37.95 o                         
  10   9   3          4.26        -27.86        48.14 o                         
  11   9   3          0.59         19.91        42.64 o                         
  -9  10   3          1.58         12.31        41.34 o                         
  -8  10   3          8.59        -35.41        35.41 o                         
  -7  10   3         34.24         20.26        35.08 o                         
  -6  10   3        113.53        103.03        40.79 o                         
  -5  10   3          1.43         17.23        42.23 o                         
  -4  10   3          0.02        -28.98        32.67 o                         
  -3  10   3         17.87        -29.27        33.48 o                         
  -2  10   3         16.59        -50.67        50.67 o                         
  -1  10   3         12.87         -7.60        59.12 o                         
   0  10   3        100.66         73.48        68.41 o                         
   1  10   3         85.25         70.10        65.03 o                         
   2  10   3          8.97        -50.67        50.67 o                         
   3  10   3         19.76        -51.52        51.52 o                         
   4  10   3         30.00         30.40        54.05 o                         
   5  10   3         26.69         22.80        50.67 o                         
   6  10   3          6.52        -32.09        52.36 o                         
   7  10   3         23.24         39.69        51.52 o                         
 -23   0   4         17.89         -1.71        25.85 o                         
 -22   0   4         11.30        -15.06        19.66 o                         
 -21   0   4        437.48        458.50        47.17 o                         
 -20   0   4         11.42         12.14        16.74 o                         
 -19   0   4         80.79         79.83        24.02 o                         
 -18   0   4         52.54         44.63        16.92 o                         
 -17   0   4         33.98         13.20        14.31 o                         
 -16   0   4        490.28        438.83        33.56 o                         
 -15   0   4        623.55        557.08        52.91 o                         
 -14   0   4         34.25         28.46        12.92 o                         
 -13   0   4       3229.43       3010.60       110.93 o                         
 -12   0   4          0.71         -9.68         9.68 o                         
 -11   0   4       2088.71       1813.22        69.76 o                         
 -10   0   4       2202.94       2369.33       138.20 o                         
  -9   0   4         85.32        180.15        15.42 o                         
  -8   0   4       3581.92       3562.35       138.54 o                         
  -7   0   4       1948.15       1621.11        66.62 o                         
  -6   0   4        182.21        177.59         9.59 o                         
  -5   0   4      10440.93      11677.65       366.59 o                         
  -4   0   4       7079.45       6774.60       236.82 o                         
  -3   0   4      16790.85      15859.47       682.67 o                         
  -2   0   4       1849.33       1679.07       105.15 o                         
  -1   0   4      13959.28      13459.07       490.55 o                         
   0   0   4        259.10        325.45        13.55 o                         
   1   0   4       4418.01       4319.00       135.36 o                         
   2   0   4      37517.45      36376.72      1111.68 o                         
   3   0   4       3332.39       3215.26       103.53 o                         
   4   0   4      54156.71      50799.94      1541.12 o                         
   5   0   4        226.43        209.46        13.91 o                         
   6   0   4       3311.95       3868.85       125.89 o                         
   7   0   4        105.30        105.78        12.19 o                         
   8   0   4          5.69         11.47        18.77 o                         
   9   0   4        520.06        469.07        25.79 o                         
  10   0   4       1343.14       1210.28        45.01 o                         
  11   0   4          1.74         -4.52        16.34 o                         
  12   0   4       2300.35       2425.94        88.24 o                         
  13   0   4          2.57          3.45        13.90 o                         
  14   0   4       1821.61       2105.42       125.53 o                         
  15   0   4          3.28          1.69        20.39 o                         
  16   0   4        603.86        691.25        65.88 o                         
  17   0   4        161.24        164.94        36.51 o                         
  18   0   4        118.95        127.53        34.75 o                         
  19   0   4        474.18        494.92       108.95 o                         
  20   0   4          9.69        157.94        83.61 o                         
  21   0   4          6.79         46.45        70.94 o                         
 -23   1   4          5.60         14.95        17.87 o                         
 -22   1   4         50.89         32.91        19.26 o                         
 -21   1   4         65.20         58.45        20.02 o                         
 -20   1   4          3.74          5.91        12.71 o                         
 -19   1   4         23.45         19.22        12.15 o                         
 -18   1   4         25.25         23.44        11.76 o                         
 -17   1   4          6.36         -2.59         9.60 o                         
 -16   1   4          8.28          3.14         9.55 o                         
 -15   1   4         52.47         63.48        12.03 o                         
 -14   1   4         38.39         48.09        11.18 o                         
 -13   1   4        148.29        159.64        18.57 o                         
 -12   1   4        620.81        663.25        26.60 o                         
 -11   1   4       1682.57       1542.26        46.17 o                         
 -10   1   4        747.04        863.28        28.54 o                         
  -9   1   4         37.56         17.24         5.47 o                         
  -8   1   4          2.76          8.24         6.30 o                         
  -7   1   4       2926.83       2919.39        80.17 o                         
  -6   1   4       4204.30       3807.38       114.24 o                         
  -5   1   4       4875.30       4474.04       133.04 o                         
  -4   1   4       2865.85       2401.20        78.70 o                         
  -3   1   4          4.68         20.49         3.37 o                         
  -2   1   4       2256.49       2079.12        53.83 o                         
  -1   1   4        347.68        337.42        12.10 o                         
   0   1   4          0.33          0.65         4.10 o                         
   1   1   4        128.45        149.78         8.62 o                         
   2   1   4         10.33          4.71         3.97 o                         
   3   1   4         35.32         48.75         5.59 o                         
   4   1   4        205.38        161.27         7.81 o                         
   5   1   4          0.59         -0.84         3.39 o                         
   6   1   4       3418.47       3236.74        71.66 o                         
   7   1   4        186.76        188.33        13.20 o                         
   8   1   4       2431.85       2389.86        56.24 o                         
   9   1   4        681.87        704.79        31.77 o                         
  10   1   4        981.37        951.49        29.45 o                         
  11   1   4        451.07        478.20        21.71 o                         
  12   1   4       1492.73       1521.54        43.98 o                         
  13   1   4         28.16         16.27         8.85 o                         
  14   1   4          0.44        -22.31        22.31 o                         
  15   1   4        508.12        489.02        45.10 o                         
  16   1   4        799.30        819.57        46.76 o                         
  17   1   4         46.83         82.86        24.32 o                         
  18   1   4          0.34         -7.62        22.68 o                         
  19   1   4         27.61         20.11        27.79 o                         
  20   1   4          6.34         -5.86        27.26 o                         
  21   1   4          3.43         39.63        50.85 o                         
 -23   2   4          2.20         16.60        21.55 o                         
 -22   2   4         16.45          1.03        15.23 o                         
 -21   2   4          5.07        -13.36        13.36 o                         
 -20   2   4        173.35        179.63        21.44 o                         
 -19   2   4          8.64          6.96        12.20 o                         
 -18   2   4          5.32         -2.80        11.33 o                         
 -17   2   4        337.84        354.67        28.80 o                         
 -16   2   4        772.63        724.15        34.74 o                         
 -15   2   4        150.28        150.00        15.68 o                         
 -14   2   4        319.54        309.16        19.65 o                         
 -13   2   4        223.56        234.25        16.44 o                         
 -12   2   4         11.38          2.20         6.61 o                         
 -11   2   4         16.26         19.87         5.09 o                         
 -10   2   4       1121.78       1050.36        37.27 o                         
  -9   2   4       1767.37       1863.36        62.08 o                         
  -8   2   4        194.75        186.21        11.60 o                         
  -7   2   4       2105.01       2269.33        61.94 o                         
  -6   2   4        652.94        651.73        23.27 o                         
  -5   2   4       7221.43       6801.27       276.36 o                         
  -4   2   4       3867.21       4083.98       123.96 o                         
  -3   2   4        862.98       1013.05        52.78 o                         
  -2   2   4       1335.21       1403.82        38.83 o                         
  -1   2   4        187.21        143.31         9.20 o                         
   0   2   4      12052.25      11448.98       289.04 o                         
   1   2   4        145.58        156.84         9.60 o                         
   2   2   4        497.74        504.23        17.34 o                         
   3   2   4          2.28          8.98         6.23 o                         
   4   2   4        537.78        563.11        21.43 o                         
   5   2   4        236.74        209.48        12.85 o                         
   6   2   4       3356.35       2992.71        86.48 o                         
   7   2   4       2341.37       2126.04        64.81 o                         
   8   2   4       1846.98       1776.87        47.36 o                         
   9   2   4          2.09         -1.97         7.38 o                         
  10   2   4        681.84        663.27        28.50 o                         
  11   2   4        294.66        327.81        17.86 o                         
  12   2   4       1172.23       1231.63        38.71 o                         
  13   2   4         14.90         11.58        10.38 o                         
  14   2   4        143.82        134.51        20.65 o                         
  15   2   4        114.30         73.26        21.33 o                         
  16   2   4          6.98         -7.21        27.79 o                         
  17   2   4          1.52          8.26        19.29 o                         
  18   2   4        248.83        266.27        36.62 o                         
  19   2   4          3.87         21.90        25.23 o                         
  20   2   4         68.48         58.20        32.18 o                         
  21   2   4          6.51         39.44        33.04 o                         
 -23   3   4         76.00         80.34        37.20 o                         
 -22   3   4        237.28        184.51        29.93 o                         
 -21   3   4          5.67         13.67        16.15 o                         
 -20   3   4         29.58         37.60        16.58 o                         
 -19   3   4         12.99         11.01        14.21 o                         
 -18   3   4         36.78         22.92        12.91 o                         
 -17   3   4          6.33         10.93        11.22 o                         
 -16   3   4         86.88         68.54        16.47 o                         
 -15   3   4        247.08        233.73        31.48 o                         
 -14   3   4        688.87        680.41        32.18 o                         
 -13   3   4         32.05         14.42        12.84 o                         
 -12   3   4        902.52        871.14        39.13 o                         
 -11   3   4         30.09         34.75        12.09 o                         
 -10   3   4         44.61         19.51         8.68 o                         
  -9   3   4        154.93        177.41        18.08 o                         
  -8   3   4       2238.39       2329.00        78.85 o                         
  -7   3   4        117.34        150.72        13.63 o                         
  -6   3   4       3132.46       3326.78       107.16 o                         
  -5   3   4       1235.86       1187.62        63.41 o                         
  -4   3   4         23.62         32.43        10.78 o                         
  -3   3   4        654.27        599.25        22.60 o                         
  -2   3   4       4234.30       4344.88       113.93 o                         
  -1   3   4         39.66         43.07         7.24 o                         
   0   3   4         76.56         52.40         7.14 o                         
   1   3   4        529.37        528.85        18.66 o                         
   2   3   4         20.63         28.77         7.46 o                         
   3   3   4       1827.99       1614.71        51.04 o                         
   4   3   4         50.16         60.33         9.68 o                         
   5   3   4       1235.71       1109.42        35.08 o                         
   6   3   4       2538.35       2714.04        74.90 o                         
   7   3   4         25.59         14.40         8.69 o                         
   8   3   4         38.90         39.26         9.64 o                         
   9   3   4        418.35        477.95        24.99 o                         
  10   3   4        279.33        321.35        23.16 o                         
  11   3   4        640.63        688.81        29.34 o                         
  12   3   4        462.74        403.97        30.02 o                         
  13   3   4          2.20         -6.61        14.43 o                         
  14   3   4        109.78         85.97        27.18 o                         
  15   3   4        419.92        458.35        43.11 o                         
  16   3   4        317.55        354.94        39.69 o                         
  17   3   4         66.41         85.47        30.60 o                         
  18   3   4        137.53        187.36        34.28 o                         
  19   3   4         12.62          2.27        23.49 o                         
  20   3   4          0.33         42.23        33.16 o                         
 -22   4   4          1.70        -29.98        29.98 o                         
 -21   4   4         78.33         52.85        36.43 o                         
 -20   4   4         40.19         39.40        20.32 o                         
 -19   4   4         15.91         11.35        16.82 o                         
 -18   4   4          2.68         -1.47        14.69 o                         
 -17   4   4         27.35         20.76        15.74 o                         
 -16   4   4         62.22         38.73        32.46 o                         
 -15   4   4        536.26        518.44        37.56 o                         
 -14   4   4        877.34        779.86        44.92 o                         
 -13   4   4        205.79        243.33        30.90 o                         
 -12   4   4         37.04         24.90        21.70 o                         
 -11   4   4        483.62        476.12        32.89 o                         
 -10   4   4         37.76         45.80        18.16 o                         
  -9   4   4        658.89        599.93        37.10 o                         
  -8   4   4         26.67         33.59        10.51 o                         
  -7   4   4       6408.21       6329.29       198.42 o                         
  -6   4   4       1935.47       1893.68        56.45 o                         
  -5   4   4       6134.79       6107.33       174.66 o                         
  -4   4   4         62.67         74.26         9.35 o                         
  -3   4   4        244.93        230.07        15.09 o                         
  -2   4   4        125.57        155.57        16.69 o                         
  -1   4   4       1159.67       1154.70        40.01 o                         
   0   4   4        281.72        335.98        18.40 o                         
   1   4   4         26.99         24.98         7.35 o                         
   2   4   4        242.97        253.93        15.73 o                         
   3   4   4        994.20       1144.27        37.82 o                         
   4   4   4         43.79         57.50        11.04 o                         
   5   4   4        226.20        205.30        16.86 o                         
   6   4   4        311.73        305.59        20.11 o                         
   7   4   4        141.76        165.53        14.79 o                         
   8   4   4         51.24         42.89        11.04 o                         
   9   4   4        342.61        362.34        25.16 o                         
  10   4   4        298.28        330.32        27.60 o                         
  11   4   4       1576.02       1695.12        79.96 o                         
  12   4   4          0.01         -3.64        17.12 o                         
  13   4   4         52.30         19.88        20.14 o                         
  14   4   4        326.67        384.69        32.77 o                         
  15   4   4          1.37          6.54        20.80 o                         
  16   4   4          6.34        -19.28        19.28 o                         
  17   4   4        406.53        437.17        46.58 o                         
  18   4   4          1.80        -14.01        25.48 o                         
  19   4   4          1.74          4.05        25.11 o                         
 -21   5   4         46.75         53.06        77.70 o                         
 -20   5   4         23.13         -7.24        24.62 o                         
 -19   5   4          1.30         -9.43        17.09 o                         
 -18   5   4         25.77         15.20        16.28 o                         
 -17   5   4          5.61          1.39        16.54 o                         
 -16   5   4         47.69         47.23        20.13 o                         
 -15   5   4          3.77         -1.15        13.43 o                         
 -14   5   4         16.05         25.76        21.80 o                         
 -13   5   4         89.03         91.26        23.10 o                         
 -12   5   4        334.11        303.53        35.19 o                         
 -11   5   4          5.09         30.49        18.09 o                         
 -10   5   4        158.59        130.69        33.00 o                         
  -9   5   4        815.82        742.67        51.19 o                         
  -8   5   4       1573.47       1521.69        79.39 o                         
  -7   5   4        438.35        440.69        29.09 o                         
  -6   5   4         20.62         17.70        11.63 o                         
  -5   5   4        401.29        459.14        26.20 o                         
  -4   5   4       1378.89       1406.05        41.87 o                         
  -3   5   4         19.67         15.06         6.91 o                         
  -2   5   4        691.67        746.00        29.54 o                         
  -1   5   4        349.69        335.33        21.08 o                         
   0   5   4       1634.57       1779.81        59.52 o                         
   1   5   4         86.31         97.63        12.45 o                         
   2   5   4        981.62       1044.38        37.29 o                         
   3   5   4        420.50        450.77        23.22 o                         
   4   5   4          0.58          5.70        10.07 o                         
   5   5   4        126.84        124.34        15.45 o                         
   6   5   4        589.77        543.64        43.78 o                         
   7   5   4       1230.98       1264.95        71.03 o                         
   8   5   4        653.47        646.88        42.94 o                         
   9   5   4        294.88        332.70        32.92 o                         
  10   5   4         90.54         91.37        26.86 o                         
  11   5   4        411.90        457.53        40.12 o                         
  12   5   4        360.93        305.69        35.90 o                         
  13   5   4         77.25         76.71        30.60 o                         
  14   5   4          5.60        -15.44        18.41 o                         
  15   5   4        156.69        165.07        32.35 o                         
  16   5   4         19.43         50.05        25.74 o                         
  17   5   4         15.50         -1.54        38.01 o                         
  18   5   4         26.59         -9.92        29.23 o                         
 -20   6   4          2.05        -28.42        28.42 o                         
 -19   6   4         61.10         12.59        36.39 o                         
 -18   6   4          9.00         -1.55        23.51 o                         
 -17   6   4         15.63         11.21        23.38 o                         
 -16   6   4         24.35         -1.44        21.20 o                         
 -15   6   4          3.03         -8.35        28.30 o                         
 -14   6   4         57.39         74.06        33.18 o                         
 -13   6   4          1.32        -19.64        19.64 o                         
 -12   6   4          8.09          6.77        20.43 o                         
 -11   6   4        406.91        374.30        41.95 o                         
 -10   6   4        448.57        502.46        56.72 o                         
  -9   6   4       1031.78        909.00        61.08 o                         
  -8   6   4        827.65        839.05        58.27 o                         
  -7   6   4         11.25         46.96        18.16 o                         
  -6   6   4       2329.94       2204.54        99.66 o                         
  -5   6   4        201.65        214.03        53.01 o                         
  -4   6   4         26.06         34.48        17.50 o                         
  -3   6   4         83.16         95.36        19.92 o                         
  -2   6   4        316.55        330.56        25.63 o                         
  -1   6   4         62.96         59.46        17.56 o                         
   0   6   4        231.87        271.15        24.91 o                         
   1   6   4        321.78        327.08        23.40 o                         
   2   6   4         13.45         -8.01        11.84 o                         
   3   6   4        327.89        373.19        27.90 o                         
   4   6   4        129.25        108.98        20.35 o                         
   5   6   4        483.40        442.08        33.31 o                         
   6   6   4          0.45          2.25        16.05 o                         
   7   6   4         12.91         11.21        16.33 o                         
   8   6   4        279.75        282.66        41.67 o                         
   9   6   4        291.26        270.49        38.76 o                         
  10   6   4        257.78        222.23        34.88 o                         
  11   6   4         51.35         14.50        30.23 o                         
  12   6   4          3.77        -16.95        21.64 o                         
  13   6   4          7.84         -0.54        25.74 o                         
  14   6   4         10.80         27.59        33.78 o                         
  15   6   4         18.68         29.61        33.46 o                         
  16   6   4         17.02         -9.63        30.85 o                         
  17   6   4         12.62         31.19        35.30 o                         
 -18   7   4          0.10        -17.98        33.22 o                         
 -17   7   4          9.70        -30.76        35.04 o                         
 -16   7   4        108.18        183.63        36.64 o                         
 -15   7   4          0.63          1.01        26.24 o                         
 -14   7   4         14.78          1.17        26.69 o                         
 -13   7   4          9.66         -4.29        24.37 o                         
 -12   7   4         38.64         29.72        37.59 o                         
 -11   7   4         46.32         78.13        28.35 o                         
 -10   7   4        747.90        726.09        59.08 o                         
  -9   7   4         85.84         45.99        26.01 o                         
  -8   7   4        509.63        476.51        47.55 o                         
  -7   7   4        255.33        272.15        32.66 o                         
  -6   7   4         87.53        106.23        24.14 o                         
  -5   7   4        157.88        189.24        27.92 o                         
  -4   7   4        425.14        430.45        36.52 o                         
  -3   7   4          9.55        -16.65        16.65 o                         
  -2   7   4         64.75         56.85        20.31 o                         
  -1   7   4        705.56        793.39        70.34 o                         
   0   7   4          1.43         -2.73        20.90 o                         
   1   7   4        343.94        458.57        32.06 o                         
   2   7   4        153.83        167.62        21.63 o                         
   3   7   4          8.36         -7.04        14.57 o                         
   4   7   4          8.50        -15.26        18.53 o                         
   5   7   4         99.13         43.36        24.15 o                         
   6   7   4        299.72        192.60        63.51 o                         
   7   7   4        267.39        197.43        44.03 o                         
   8   7   4          1.12          4.08        28.74 o                         
   9   7   4        177.83        114.94        38.69 o                         
  10   7   4        100.72          0.27        28.36 o                         
  11   7   4         72.46         74.12        35.93 o                         
  12   7   4        129.56        153.00        42.94 o                         
  13   7   4          9.11         -1.67        29.77 o                         
  14   7   4          8.38        -25.54        31.06 o                         
  15   7   4          5.27        -20.25        33.50 o                         
  16   7   4         44.73         32.94        45.61 o                         
 -16   8   4          5.09        -38.08        38.89 o                         
 -15   8   4         12.21         19.92        36.33 o                         
 -14   8   4        139.00        144.58        59.54 o                         
 -13   8   4          6.27         12.36        34.51 o                         
 -12   8   4        171.87        133.12        34.36 o                         
 -11   8   4         38.89         72.64        30.96 o                         
 -10   8   4        172.95        238.60        40.62 o                         
  -9   8   4        108.15         89.60        31.09 o                         
  -8   8   4        194.36        209.97        47.90 o                         
  -7   8   4        311.41        361.03        54.04 o                         
  -6   8   4         13.06         -5.10        24.47 o                         
  -5   8   4         15.09        -15.72        24.38 o                         
  -4   8   4        417.16        377.23        44.34 o                         
  -3   8   4         43.89         34.57        26.33 o                         
  -2   8   4        256.09        320.39        40.31 o                         
  -1   8   4        125.38        130.35        30.90 o                         
   0   8   4          1.92         -7.15        18.07 o                         
   1   8   4         22.81         39.71        21.03 o                         
   2   8   4          4.10         22.80        47.30 o                         
   3   8   4         57.24         47.60        34.15 o                         
   4   8   4         31.33         62.58        38.85 o                         
   5   8   4        623.37        604.55        70.75 o                         
   6   8   4        221.68        191.97        44.08 o                         
   7   8   4          1.98         26.09        34.09 o                         
   8   8   4         82.80         79.89        40.58 o                         
   9   8   4         31.32         10.73        35.47 o                         
  10   8   4          2.36          7.57        32.17 o                         
  11   8   4        189.52        212.12        52.75 o                         
  12   8   4         12.90          0.34        33.73 o                         
  13   8   4         31.04         61.82        40.76 o                         
 -13   9   4         12.10         25.23        40.22 o                         
 -12   9   4         83.29         71.29        44.63 o                         
 -11   9   4          0.62        -46.03        46.03 o                         
 -10   9   4          0.06        -27.23        27.23 o                         
  -9   9   4         11.95         28.21        30.99 o                         
  -8   9   4          1.03        -15.10        28.70 o                         
  -7   9   4        130.28        122.24        63.45 o                         
  -6   9   4         16.05         34.39        30.52 o                         
  -5   9   4          2.06        -17.56        25.81 o                         
  -4   9   4          6.51         -5.56        36.51 o                         
  -3   9   4        125.55        139.50        34.50 o                         
  -2   9   4          0.08        -23.70        23.70 o                         
  -1   9   4         26.81         48.14        54.05 o                         
   0   9   4         14.91          3.38        56.59 o                         
   1   9   4          3.06         -6.76        52.36 o                         
   2   9   4         49.27         27.03        54.90 o                         
   3   9   4         99.72         79.39        59.12 o                         
   4   9   4          7.23        -10.98        45.61 o                         
   5   9   4         10.85         52.36        50.67 o                         
   6   9   4         43.36         33.78        48.99 o                         
   7   9   4          7.65        -10.59        58.28 o                         
   8   9   4          1.87        -11.28        34.51 o                         
   9   9   4         41.21          0.19        39.21 o                         
  10   9   4         14.13         -5.88        38.36 o                         
  11   9   4          3.40         29.87        43.12 o                         
  -9  10   4         10.10         16.05        41.72 o                         
  -8  10   4          3.66        -32.06        32.06 o                         
  -7  10   4          0.92        -29.21        32.36 o                         
  -6  10   4          1.24         19.79        35.50 o                         
  -5  10   4         27.77         38.96        35.17 o                         
  -4  10   4          0.00        -31.62        58.70 o                         
  -3  10   4         10.15         16.05        62.50 o                         
  -2  10   4         23.97         13.51        62.50 o                         
  -1  10   4         10.93         78.55        71.79 o                         
   0  10   4          0.14          8.45        59.96 o                         
   1  10   4         15.70        -52.36        52.36 o                         
   2  10   4          7.65          1.69        54.90 o                         
   3  10   4          1.43          0.00        55.74 o                         
   4  10   4         29.04         13.51        57.43 o                         
   5  10   4          1.14         17.74        59.12 o                         
   6  10   4         11.80         54.90        56.59 o                         
   7  10   4          7.27         -9.29        49.83 o                         
 -24   1   5          2.47          2.60        19.49 o                         
 -23   1   5        200.91        208.83        27.79 o                         
 -22   1   5          7.18          7.69        15.86 o                         
 -21   1   5          0.21         11.72        14.91 o                         
 -20   1   5          0.01          5.73        13.44 o                         
 -19   1   5          7.13         -0.50        10.68 o                         
 -18   1   5        401.45        427.71        26.42 o                         
 -17   1   5          3.81         -0.60        10.41 o                         
 -16   1   5        448.04        510.58        28.95 o                         
 -15   1   5        486.89        485.75        24.95 o                         
 -14   1   5         53.06         38.31        11.46 o                         
 -13   1   5        987.75       1075.27        36.47 o                         
 -12   1   5         89.59         90.16        10.56 o                         
 -11   1   5       1595.32       1673.42        48.98 o                         
 -10   1   5       1788.93       1930.74        54.58 o                         
  -9   1   5        664.98        531.17        24.37 o                         
  -8   1   5        859.22        675.77        23.02 o                         
  -7   1   5         38.47         75.66         6.59 o                         
  -6   1   5       4376.61       3995.66       107.92 o                         
  -5   1   5       8560.56       8883.11       247.18 o                         
  -4   1   5       3948.23       3897.33       110.66 o                         
  -3   1   5       2501.39       2505.65        61.88 o                         
  -2   1   5        536.70        490.36        17.47 o                         
  -1   1   5       2291.63       2384.19        58.53 o                         
   0   1   5      15071.86      15084.78       381.39 o                         
   1   1   5        813.97        813.07        25.49 o                         
   2   1   5        233.14        229.61        10.71 o                         
   3   1   5       1934.74       1972.06        50.71 o                         
   4   1   5        207.34        150.09         9.65 o                         
   5   1   5         57.58         43.70         9.41 o                         
   6   1   5        165.47        223.02        10.82 o                         
   7   1   5       2423.61       2278.37        53.41 o                         
   8   1   5       1435.28       1220.85        39.10 o                         
   9   1   5        985.17        936.90        27.29 o                         
  10   1   5         23.37         15.16         6.32 o                         
  11   1   5        121.54        123.88        10.99 o                         
  12   1   5         51.43         57.55        14.65 o                         
  13   1   5        220.69        214.88        24.75 o                         
  14   1   5        224.12        198.85        23.36 o                         
  15   1   5        111.83        135.90        24.91 o                         
  16   1   5         41.52         27.32        28.20 o                         
  17   1   5        401.11        386.12        45.86 o                         
  18   1   5         20.70        -32.72        32.72 o                         
  19   1   5          5.30        115.76        52.55 o                         
  20   1   5          2.40        -44.42        44.42 o                         
 -23   2   5         19.35        -19.52        19.52 o                         
 -22   2   5         83.16         88.22        20.85 o                         
 -21   2   5          4.62        -12.66        12.91 o                         
 -20   2   5         12.42         22.89        14.18 o                         
 -19   2   5        131.11        122.70        18.24 o                         
 -18   2   5          0.21          7.36        11.35 o                         
 -17   2   5         19.49         19.87        11.38 o                         
 -16   2   5        521.87        507.24        28.72 o                         
 -15   2   5        245.13        215.83        20.91 o                         
 -14   2   5        892.99        882.84        38.87 o                         
 -13   2   5         58.92         56.90        12.69 o                         
 -12   2   5       1162.62       1185.18        40.90 o                         
 -11   2   5         42.89         64.49        10.30 o                         
 -10   2   5         45.60         52.90         9.73 o                         
  -9   2   5        179.08        200.74        12.68 o                         
  -8   2   5         31.91         34.69         6.71 o                         
  -7   2   5        906.39        969.97        32.13 o                         
  -6   2   5       3840.23       4060.96       122.71 o                         
  -5   2   5       1124.47       1243.65        42.66 o                         
  -4   2   5         72.86         52.02         5.12 o                         
  -3   2   5        244.72        251.75        13.22 o                         
  -2   2   5       1838.85       2040.47        54.30 o                         
  -1   2   5       7902.15       7942.57       215.69 o                         
   0   2   5        168.46        184.54        11.90 o                         
   1   2   5       1405.98       1296.55        40.32 o                         
   2   2   5        814.04        807.54        28.07 o                         
   3   2   5       5072.60       4846.20       147.99 o                         
   4   2   5       1762.54       1818.29        54.66 o                         
   5   2   5        716.70        648.67        24.46 o                         
   6   2   5       2421.67       2435.91        66.11 o                         
   7   2   5        668.92        577.91        26.37 o                         
   8   2   5         63.03         50.39         8.05 o                         
   9   2   5       1077.78       1092.63        42.68 o                         
  10   2   5        308.76        298.05        16.72 o                         
  11   2   5       1245.18       1260.20        42.22 o                         
  12   2   5         58.79         55.29        12.20 o                         
  13   2   5        158.33        199.80        22.11 o                         
  14   2   5        675.37        742.07        76.04 o                         
  15   2   5         96.07         66.05        22.88 o                         
  16   2   5        333.19        369.57        70.58 o                         
  17   2   5         83.78         48.78        32.43 o                         
  18   2   5          5.10          0.35        21.04 o                         
  19   2   5          2.20        -19.99        31.92 o                         
  20   2   5         30.52          9.06        29.21 o                         
 -23   3   5          1.96          7.80        20.82 o                         
 -22   3   5          9.42          7.06        17.10 o                         
 -21   3   5         66.26         71.23        19.70 o                         
 -20   3   5         63.10         35.56        17.38 o                         
 -19   3   5        143.14        135.67        20.64 o                         
 -18   3   5          3.09         -6.70        21.36 o                         
 -17   3   5         30.75         16.88        11.62 o                         
 -16   3   5          6.14         -9.28         9.73 o                         
 -15   3   5        527.45        505.99        28.13 o                         
 -14   3   5        706.82        770.72        51.30 o                         
 -13   3   5        566.78        539.06        31.38 o                         
 -12   3   5        647.53        565.57        30.73 o                         
 -11   3   5        965.98        942.04        39.52 o                         
 -10   3   5        982.31        963.15        39.01 o                         
  -9   3   5         44.62         48.36        10.02 o                         
  -8   3   5         26.25         44.68         9.49 o                         
  -7   3   5       1636.48       1607.75        89.72 o                         
  -6   3   5        262.30        304.19        23.14 o                         
  -5   3   5         39.88         22.85         7.15 o                         
  -4   3   5       7233.79       7143.89       215.39 o                         
  -3   3   5       5899.44       5961.00       165.08 o                         
  -2   3   5         10.52         -3.62         4.48 o                         
  -1   3   5         25.26         22.02         5.33 o                         
   0   3   5       1160.72       1028.88        31.85 o                         
   1   3   5        377.10        349.86        14.71 o                         
   2   3   5        315.57        345.60        20.23 o                         
   3   3   5        357.30        381.96        25.67 o                         
   4   3   5        903.34        962.62        45.13 o                         
   5   3   5        193.45        167.41        15.16 o                         
   6   3   5          1.86         12.20         8.69 o                         
   7   3   5         11.25         16.98         7.76 o                         
   8   3   5       1202.48       1260.89        44.54 o                         
   9   3   5        132.62        109.56        13.93 o                         
  10   3   5        653.70        667.99        32.21 o                         
  11   3   5       4047.21       4185.68       138.73 o                         
  12   3   5        472.99        520.26        34.20 o                         
  13   3   5          1.48          6.04        12.68 o                         
  14   3   5          0.00         -1.36        13.45 o                         
  15   3   5        166.40        112.53        26.60 o                         
  16   3   5        118.19        117.82        44.86 o                         
  17   3   5          8.84          0.49        20.85 o                         
  18   3   5         37.44         10.55        24.33 o                         
  19   3   5         29.32          6.71        22.37 o                         
  20   3   5          1.46         16.76        25.50 o                         
 -22   4   5         28.79         20.93        22.84 o                         
 -21   4   5         39.02         16.30        20.67 o                         
 -20   4   5         67.56         35.86        19.54 o                         
 -19   4   5          7.72          3.27        18.65 o                         
 -18   4   5          9.33          1.37        15.69 o                         
 -17   4   5         60.45         51.92        16.89 o                         
 -16   4   5         44.52         50.65        30.11 o                         
 -15   4   5          0.04         16.72        13.66 o                         
 -14   4   5         11.90         14.38        16.36 o                         
 -13   4   5         28.79         23.47        16.41 o                         
 -12   4   5          4.26         13.22        15.00 o                         
 -11   4   5         61.54         42.50        25.35 o                         
 -10   4   5        667.62        630.23        36.27 o                         
  -9   4   5        612.21        579.85        33.45 o                         
  -8   4   5        388.74        368.07        21.99 o                         
  -7   4   5       8727.63       8981.92       312.40 o                         
  -6   4   5       1137.72       1133.85        41.45 o                         
  -5   4   5        958.78       1020.56        38.04 o                         
  -4   4   5        195.93        268.46        14.96 o                         
  -3   4   5       1012.07       1046.59        34.24 o                         
  -2   4   5        198.41        260.12        21.18 o                         
  -1   4   5         13.66         -1.21         6.73 o                         
   0   4   5        475.16        479.11        22.19 o                         
   1   4   5          3.44         -1.58         6.08 o                         
   2   4   5         55.08         79.69        10.11 o                         
   3   4   5        387.24        313.88        18.94 o                         
   4   4   5        891.49        997.78        37.72 o                         
   5   4   5       1638.18       1633.71        49.86 o                         
   6   4   5       1049.22       1030.24        35.93 o                         
   7   4   5          3.89         -5.14        10.09 o                         
   8   4   5        806.91        841.41        46.43 o                         
   9   4   5          0.52         24.85        17.44 o                         
  10   4   5          8.51          5.78        17.53 o                         
  11   4   5         63.88         63.55        21.71 o                         
  12   4   5        103.70         96.58        18.79 o                         
  13   4   5        119.55        127.40        22.82 o                         
  14   4   5        222.20        246.82        28.70 o                         
  15   4   5          6.97         -1.54        19.58 o                         
  16   4   5          0.02        -17.76        21.93 o                         
  17   4   5         10.47          1.09        21.90 o                         
  18   4   5         49.10         57.44        38.40 o                         
  19   4   5         13.53         51.00        35.60 o                         
 -21   5   5          2.79        -21.10        21.17 o                         
 -20   5   5          1.63          5.88        19.60 o                         
 -19   5   5        137.34        129.56        43.03 o                         
 -18   5   5        105.63         96.26        29.99 o                         
 -17   5   5          3.82          0.13        16.08 o                         
 -16   5   5        102.73        111.93        22.68 o                         
 -15   5   5        353.68        329.23        40.17 o                         
 -14   5   5        105.35        172.00        29.12 o                         
 -13   5   5        259.63        322.19        36.95 o                         
 -12   5   5         50.53         27.22        18.56 o                         
 -11   5   5       1558.26       1541.60       140.20 o                         
 -10   5   5         32.51         -2.25        25.34 o                         
  -9   5   5        206.64        209.27        31.59 o                         
  -8   5   5        305.28        265.83        56.98 o                         
  -7   5   5        243.02        246.59        25.84 o                         
  -6   5   5         33.52         22.08        11.73 o                         
  -5   5   5         62.52         55.24        13.92 o                         
  -4   5   5       1587.28       1647.85        57.00 o                         
  -3   5   5        201.24        175.91        11.29 o                         
  -2   5   5        167.09        168.71        14.30 o                         
  -1   5   5       2548.09       2400.49        75.86 o                         
   0   5   5        168.25        179.16        16.27 o                         
   1   5   5        419.29        415.03        26.62 o                         
   2   5   5       1303.15       1321.13        44.30 o                         
   3   5   5         13.91          4.69         9.94 o                         
   4   5   5        567.63        556.12        28.53 o                         
   5   5   5         10.98          6.85        14.41 o                         
   6   5   5          3.45         -3.51        15.47 o                         
   7   5   5          0.35         -4.77        16.45 o                         
   8   5   5       2033.37       1996.05        88.18 o                         
   9   5   5        146.67        160.09        25.53 o                         
  10   5   5        169.95        172.28        36.33 o                         
  11   5   5        141.79        144.86        27.44 o                         
  12   5   5          3.41         -5.73        19.06 o                         
  13   5   5          0.50        -16.12        19.50 o                         
  14   5   5        181.47        214.02        29.53 o                         
  15   5   5        109.18        122.06        31.33 o                         
  16   5   5          2.59         -9.70        20.86 o                         
  17   5   5          2.25         -3.87        24.44 o                         
  18   5   5          5.34         40.98        32.05 o                         
 -20   6   5          9.70        -19.35        36.61 o                         
 -19   6   5          6.14         21.14        23.11 o                         
 -18   6   5         50.44         71.44        23.62 o                         
 -17   6   5         23.75          5.76        29.87 o                         
 -16   6   5          5.97         11.86        40.12 o                         
 -15   6   5        123.31        139.40        74.74 o                         
 -14   6   5         27.86         26.38        34.19 o                         
 -13   6   5         39.30         62.65        25.88 o                         
 -12   6   5         42.00         35.40        23.50 o                         
 -11   6   5       1379.20       1290.48        97.35 o                         
 -10   6   5        484.05        614.43        51.25 o                         
  -9   6   5          1.95        -34.78        49.53 o                         
  -8   6   5        161.21        164.25        30.71 o                         
  -7   6   5        325.95        308.05        31.65 o                         
  -6   6   5        135.47        119.29        22.66 o                         
  -5   6   5       2909.23       3029.65       118.81 o                         
  -4   6   5       1156.49       1243.14        60.17 o                         
  -3   6   5        729.06        762.60        44.53 o                         
  -2   6   5        148.01        211.51        24.87 o                         
  -1   6   5        120.74        199.19        22.59 o                         
   0   6   5         33.45         37.21        18.76 o                         
   1   6   5        421.93        423.31        28.41 o                         
   2   6   5          0.33         -1.48        12.77 o                         
   3   6   5        354.01        358.89        26.88 o                         
   4   6   5          1.90         -2.90        15.04 o                         
   5   6   5        473.90        448.25        45.10 o                         
   6   6   5         13.73         10.16        16.31 o                         
   7   6   5        123.38        160.46        25.36 o                         
   8   6   5         57.95         31.78        35.91 o                         
   9   6   5         59.01         33.73        23.92 o                         
  10   6   5        474.57        455.23        48.07 o                         
  11   6   5        116.52        104.16        38.49 o                         
  12   6   5        299.33        478.73        51.28 o                         
  13   6   5          1.74        -22.28        22.28 o                         
  14   6   5         14.13        -25.74        36.74 o                         
  15   6   5         14.13          4.74        29.05 o                         
  16   6   5         90.03         60.82        37.37 o                         
  17   6   5          0.08         51.11        38.58 o                         
 -18   7   5          0.93         -8.39        46.45 o                         
 -17   7   5        163.71        169.93        36.58 o                         
 -16   7   5         76.74        115.34        35.52 o                         
 -15   7   5         35.00         12.24        27.69 o                         
 -14   7   5         15.85         11.71        25.30 o                         
 -13   7   5         24.61         16.84        36.62 o                         
 -12   7   5          6.39         -4.25        25.10 o                         
 -11   7   5         22.95         49.29        26.80 o                         
 -10   7   5          6.87         23.20        28.56 o                         
  -9   7   5       1038.14       1055.39        70.32 o                         
  -8   7   5        236.23        260.93        32.00 o                         
  -7   7   5        539.57        579.04        43.03 o                         
  -6   7   5         22.43         30.88        19.68 o                         
  -5   7   5         70.88         58.92        19.70 o                         
  -4   7   5         37.15         42.54        22.06 o                         
  -3   7   5        168.79        124.76        24.81 o                         
  -2   7   5        175.76        168.75        25.60 o                         
  -1   7   5        365.81        380.94        34.41 o                         
   0   7   5         49.18         55.49        20.48 o                         
   1   7   5        319.44        349.72        28.30 o                         
   2   7   5         70.12         84.77        22.13 o                         
   3   7   5         26.59         23.10        17.99 o                         
   4   7   5        273.57        298.34        32.31 o                         
   5   7   5          0.16        -10.55        20.03 o                         
   6   7   5        722.55        764.79        57.78 o                         
   7   7   5        103.17         97.39        28.24 o                         
   8   7   5         99.65        108.64        36.67 o                         
   9   7   5        114.46          4.73        29.01 o                         
  10   7   5          3.91        -21.79        25.36 o                         
  11   7   5          1.33         -8.64        29.41 o                         
  12   7   5         46.83         27.22        32.70 o                         
  13   7   5          0.14        -10.88        25.83 o                         
  14   7   5         40.18         26.39        67.14 o                         
  15   7   5          3.09         14.99        34.76 o                         
 -16   8   5          3.09         31.63        39.88 o                         
 -15   8   5          6.80         56.53        74.32 o                         
 -14   8   5         44.72         49.09        31.35 o                         
 -13   8   5         60.01         28.54        30.72 o                         
 -12   8   5          3.90        -14.43        27.22 o                         
 -11   8   5         27.27          3.94        27.49 o                         
 -10   8   5          2.83        -26.18        26.18 o                         
  -9   8   5         72.70         76.07        31.17 o                         
  -8   8   5          2.19          9.64        25.45 o                         
  -7   8   5          2.55        -15.63        24.38 o                         
  -6   8   5         38.23          8.38        25.14 o                         
  -5   8   5          5.56        -21.88        21.88 o                         
  -4   8   5          0.27         -7.08        19.09 o                         
  -3   8   5         99.04        120.20        25.90 o                         
  -2   8   5        499.59        593.97        45.46 o                         
  -1   8   5          2.40        -22.71        22.71 o                         
   0   8   5         18.04        -24.30        24.30 o                         
   1   8   5        181.65        234.16        35.74 o                         
   2   8   5         16.40         21.01        22.87 o                         
   3   8   5         52.50        123.31        54.05 o                         
   4   8   5          0.07         -9.23        33.19 o                         
   5   8   5          9.56         -5.36        31.67 o                         
   6   8   5         16.95        -28.99        28.99 o                         
   7   8   5         10.55        -26.87        26.87 o                         
   8   8   5          2.81        -10.75        32.25 o                         
   9   8   5         10.73        -11.24        32.59 o                         
  10   8   5          6.55         -9.28        38.01 o                         
  11   8   5          5.29        -26.85        26.85 o                         
  12   8   5          9.23          0.74        34.11 o                         
  13   8   5          1.71        -15.01        32.16 o                         
 -13   9   5          6.82        -13.70        37.92 o                         
 -12   9   5          0.40         -0.96        38.19 o                         
 -11   9   5         57.05         62.46        34.20 o                         
 -10   9   5         28.75         17.72        32.37 o                         
  -9   9   5        146.25        186.59        40.39 o                         
  -8   9   5         43.47         78.07        51.87 o                         
  -7   9   5         37.82         19.96        30.15 o                         
  -6   9   5        129.16         91.23        46.98 o                         
  -5   9   5        129.07        104.78        34.32 o                         
  -4   9   5          1.36         -9.95        26.60 o                         
  -3   9   5         12.99          1.59        27.26 o                         
  -2   9   5         61.75         60.53        67.57 o                         
  -1   9   5         61.76         57.81        40.31 o                         
   0   9   5          0.55        -49.83        49.83 o                         
   1   9   5         28.96         60.81        56.59 o                         
   2   9   5          2.02        -39.69        39.69 o                         
   3   9   5         21.99         44.76        48.99 o                         
   4   9   5          8.95         13.51        54.90 o                         
   5   9   5          1.86         -7.60        48.99 o                         
   6   9   5         49.46        -38.85        43.07 o                         
   7   9   5         34.86        -28.72        45.61 o                         
   8   9   5          6.14        -35.83        35.83 o                         
   9   9   5         56.40         32.62        55.74 o                         
  10   9   5         15.43        -57.72        65.45 o                         
  -9  10   5          0.84         15.95        36.21 o                         
  -8  10   5          6.23         16.08        64.09 o                         
  -7  10   5          6.89         10.52        35.14 o                         
  -6  10   5         33.61          3.09        34.08 o                         
  -5  10   5         42.86        -43.55        43.55 o                         
  -4  10   5          2.99          6.76        66.72 o                         
  -3  10   5         75.31         17.74        65.03 o                         
  -2  10   5         24.98        -57.43        57.43 o                         
  -1  10   5         66.11         97.13        77.70 o                         
   0  10   5          1.71        -50.67        54.05 o                         
   1  10   5         54.02         68.41        60.81 o                         
   2  10   5         20.52        -46.45        54.90 o                         
   3  10   5         10.10        -40.54        49.83 o                         
   4  10   5          5.03        -10.13        58.28 o                         
   5  10   5         15.62         16.89        54.90 o                         
   6  10   5          1.01        -50.67        50.67 o                         
 -24   0   6          7.99         32.97        27.38 o                         
 -23   0   6          6.57          5.11        23.58 o                         
 -22   0   6        182.27        170.14        38.01 o                         
 -21   0   6         38.53         47.28        22.07 o                         
 -20   0   6        473.95        633.97        51.40 o                         
 -19   0   6        115.02        139.22        25.17 o                         
 -18   0   6        838.22        822.70        54.10 o                         
 -17   0   6         60.02         73.87        18.41 o                         
 -16   0   6        116.12        119.07        21.71 o                         
 -15   0   6       2239.84       2154.21        97.29 o                         
 -14   0   6       2681.77       2608.69       112.14 o                         
 -13   0   6       1770.89       1817.32        94.11 o                         
 -12   0   6        617.97        661.86        60.78 o                         
 -11   0   6         10.13          8.09         8.24 o                         
 -10   0   6       1611.36       1648.01        71.16 o                         
  -9   0   6         12.26         -2.69        10.91 o                         
  -8   0   6       4406.80       4578.65       208.37 o                         
  -7   0   6       1786.89       1800.74       108.92 o                         
  -6   0   6          9.16         21.62         7.03 o                         
  -5   0   6        190.57        163.83        24.49 o                         
  -4   0   6       3413.26       3386.86       151.60 o                         
  -3   0   6       4393.80       4540.84       652.43 o                         
  -2   0   6        731.48        772.40        48.08 o                         
  -1   0   6       1976.02       1888.23        74.87 o                         
   0   0   6         80.09        126.86        10.24 o                         
   1   0   6        508.77        588.20        23.79 o                         
   2   0   6       7912.77       7722.67       241.10 o                         
   3   0   6       4953.05       6073.09       226.90 o                         
   4   0   6       7264.00       7212.55       227.16 o                         
   5   0   6      18265.90      18954.42       687.29 o                         
   6   0   6       1194.66       1285.99        48.76 o                         
   7   0   6          6.26         12.90         9.02 o                         
   8   0   6       2871.65       2744.26       105.15 o                         
   9   0   6       2164.50       2104.45        76.98 o                         
  10   0   6       2245.55       2421.32        87.18 o                         
  11   0   6         90.07         84.44        15.78 o                         
  12   0   6        197.59        176.42        22.42 o                         
  13   0   6       2887.88       3154.85       132.98 o                         
  14   0   6          5.05         11.11        18.45 o                         
  15   0   6         52.17         26.34        24.69 o                         
  16   0   6        286.82        302.36        88.68 o                         
  17   0   6          2.43        -35.47        62.50 o                         
  18   0   6          4.60        -12.67        59.12 o                         
  19   0   6         77.53        185.81        84.46 o                         
  20   0   6        103.99        206.92        96.28 o                         
 -24   1   6         80.62         78.72        21.89 o                         
 -23   1   6         66.62         48.55        18.84 o                         
 -22   1   6         34.41         23.96        15.81 o                         
 -21   1   6         90.36         63.01        16.91 o                         
 -20   1   6         13.64          2.10        16.34 o                         
 -19   1   6         28.64         47.28        14.86 o                         
 -18   1   6          0.19          3.64        10.40 o                         
 -17   1   6          9.57         -8.95         9.75 o                         
 -16   1   6         37.76         28.82        10.59 o                         
 -15   1   6         53.06         51.25        16.77 o                         
 -14   1   6        318.47        302.79        22.03 o                         
 -13   1   6         38.47         50.06         9.66 o                         
 -12   1   6        351.67        367.17        19.62 o                         
 -11   1   6       2478.41       2365.72        97.08 o                         
 -10   1   6          5.89         11.31         8.92 o                         
  -9   1   6        322.21        274.45        13.24 o                         
  -8   1   6         61.02         58.57         9.05 o                         
  -7   1   6        205.64        167.95        13.03 o                         
  -6   1   6       4792.75       4801.27       126.94 o                         
  -5   1   6       1526.21       1453.10        43.94 o                         
  -4   1   6          9.41          5.24         3.61 o                         
  -3   1   6       1222.28       1357.77        28.76 o                         
  -2   1   6       1332.76       1166.01        30.63 o                         
  -1   1   6          1.59         10.80         3.24 o                         
   0   1   6       1988.18       1771.60        51.56 o                         
   1   1   6          6.96          9.39         3.70 o                         
   2   1   6        468.88        434.85        13.85 o                         
   3   1   6          0.28          6.00         3.80 o                         
   4   1   6       5740.48       6526.76       157.93 o                         
   5   1   6        484.41        476.42        18.36 o                         
   6   1   6       1251.65       1198.14        32.96 o                         
   7   1   6        157.42        169.50        10.75 o                         
   8   1   6        411.32        440.95        17.04 o                         
   9   1   6        767.17        726.07        23.76 o                         
  10   1   6         22.29         11.19         6.80 o                         
  11   1   6        262.68        258.49        19.89 o                         
  12   1   6        952.07        916.96        36.85 o                         
  13   1   6        146.93        155.51        15.73 o                         
  14   1   6         74.60         77.85        38.38 o                         
  15   1   6        326.12        304.59        39.53 o                         
  16   1   6        203.09        154.21        42.72 o                         
  17   1   6         16.30          5.12        21.91 o                         
  18   1   6          0.47        -39.09        39.09 o                         
  19   1   6          7.48         51.12        50.25 o                         
  20   1   6         33.31        137.37        60.24 o                         
 -23   2   6          1.57          9.02        17.67 o                         
 -22   2   6        140.64        156.89        26.29 o                         
 -21   2   6         14.42          6.19        14.58 o                         
 -20   2   6         15.52         17.23        14.54 o                         
 -19   2   6          0.77         -8.75        10.80 o                         
 -18   2   6          5.21          3.12        11.27 o                         
 -17   2   6        554.12        556.79        35.83 o                         
 -16   2   6         68.26         57.76        12.67 o                         
 -15   2   6        259.74        222.38        22.77 o                         
 -14   2   6        285.60        278.42        18.72 o                         
 -13   2   6         71.08         51.30        13.35 o                         
 -12   2   6       1586.73       1608.59        58.92 o                         
 -11   2   6        667.08        594.16        29.39 o                         
 -10   2   6       2313.51       2297.12        67.45 o                         
  -9   2   6         75.03         70.04         9.02 o                         
  -8   2   6         30.05         15.84         5.97 o                         
  -7   2   6       5075.99       4902.38       135.19 o                         
  -6   2   6        525.94        474.87        20.69 o                         
  -5   2   6        840.07       1043.15        48.21 o                         
  -4   2   6        941.09        937.36        29.76 o                         
  -3   2   6        548.90        642.11        20.37 o                         
  -2   2   6       2099.84       2035.40        59.01 o                         
  -1   2   6        583.79        499.65        21.97 o                         
   0   2   6        452.66        565.49        27.57 o                         
   1   2   6      11957.29      12659.71       423.35 o                         
   2   2   6       2695.38       3025.64        87.00 o                         
   3   2   6        509.75        495.60        31.82 o                         
   4   2   6       1873.55       1815.34        55.44 o                         
   5   2   6       5313.40       5357.22       135.87 o                         
   6   2   6         59.73         41.64         7.55 o                         
   7   2   6         10.15          8.99         5.93 o                         
   8   2   6        481.51        577.39        23.86 o                         
   9   2   6        293.71        288.61        16.95 o                         
  10   2   6        196.64        225.96        17.90 o                         
  11   2   6        263.97        278.89        24.75 o                         
  12   2   6        460.58        458.13        31.52 o                         
  13   2   6        337.49        336.48        27.51 o                         
  14   2   6         80.77         57.95        37.55 o                         
  15   2   6        162.91        128.04        28.28 o                         
  16   2   6        133.42        144.51        28.20 o                         
  17   2   6          1.02        -29.84        31.52 o                         
  18   2   6         25.95         -4.09        25.97 o                         
  19   2   6          2.70        -25.90        27.40 o                         
  20   2   6         26.42         15.13        55.74 o                         
 -23   3   6         28.19         31.03        18.94 o                         
 -22   3   6          8.55          6.26        16.92 o                         
 -21   3   6          0.02        -18.06        18.06 o                         
 -20   3   6         32.82         28.05        15.54 o                         
 -19   3   6         72.52         65.02        16.91 o                         
 -18   3   6        167.00        186.75        21.61 o                         
 -17   3   6         66.53         58.31        14.09 o                         
 -16   3   6        222.04        196.45        20.37 o                         
 -15   3   6        714.17        746.17        34.70 o                         
 -14   3   6       1281.16       1251.45        45.73 o                         
 -13   3   6        169.22        153.95        17.70 o                         
 -12   3   6        327.69        289.86        22.33 o                         
 -11   3   6        679.99        784.21        60.46 o                         
 -10   3   6         25.95          8.61        19.26 o                         
  -9   3   6        112.17         97.47        26.16 o                         
  -8   3   6        293.39        273.00        21.79 o                         
  -7   3   6        159.42        171.69        15.01 o                         
  -6   3   6       3017.21       3357.68        99.28 o                         
  -5   3   6        113.10        142.73        13.77 o                         
  -4   3   6       2060.63       2092.43        69.01 o                         
  -3   3   6       3075.54       3274.84        94.33 o                         
  -2   3   6       2240.61       2182.64        64.81 o                         
  -1   3   6        346.86        332.91        14.51 o                         
   0   3   6       1705.98       1867.56        49.93 o                         
   1   3   6        357.82        351.82        14.87 o                         
   2   3   6          1.23         -4.37         4.37 o                         
   3   3   6       2332.02       2387.69        72.52 o                         
   4   3   6        174.87        199.04        15.26 o                         
   5   3   6         51.67         86.47        10.40 o                         
   6   3   6       2992.88       3152.79       102.06 o                         
   7   3   6       1582.84       1458.19        48.93 o                         
   8   3   6         56.02         62.75        12.78 o                         
   9   3   6       2169.56       2045.70        75.95 o                         
  10   3   6         19.75         11.54        11.58 o                         
  11   3   6        330.53        345.84        33.74 o                         
  12   3   6        535.55        611.44        37.25 o                         
  13   3   6         18.31         41.43        18.33 o                         
  14   3   6        137.86         98.21        20.48 o                         
  15   3   6          3.84         18.05        20.58 o                         
  16   3   6          0.02         -9.38        19.23 o                         
  17   3   6        106.50        132.90        29.97 o                         
  18   3   6         15.82         31.86        23.13 o                         
  19   3   6         67.27         68.60        28.59 o                         
 -22   4   6          0.30         -4.00        32.48 o                         
 -21   4   6         23.35         16.37        20.27 o                         
 -20   4   6         16.03         21.30        18.97 o                         
 -19   4   6          0.07          6.12        15.92 o                         
 -18   4   6         59.80         53.99        19.34 o                         
 -17   4   6         80.84         63.08        22.87 o                         
 -16   4   6          0.39          3.62        13.40 o                         
 -15   4   6         21.52         21.29        13.20 o                         
 -14   4   6        401.53        353.21        38.43 o                         
 -13   4   6        335.87        262.21        32.74 o                         
 -12   4   6        382.44        388.87        38.20 o                         
 -11   4   6       1457.46       1409.90        75.14 o                         
 -10   4   6        715.60        731.82        49.07 o                         
  -9   4   6        130.23        149.76        18.40 o                         
  -8   4   6        108.60         93.82        15.01 o                         
  -7   4   6        112.32        100.48        15.28 o                         
  -6   4   6       2939.60       2895.83        88.51 o                         
  -5   4   6       5055.12       4785.41       138.77 o                         
  -4   4   6        458.65        491.29        28.91 o                         
  -3   4   6         12.11          9.02         6.15 o                         
  -2   4   6       8250.21       8400.79       234.15 o                         
  -1   4   6        325.69        316.77        17.70 o                         
   0   4   6       1061.04       1124.39        34.13 o                         
   1   4   6        413.52        388.61        17.27 o                         
   2   4   6         18.12         15.94         7.53 o                         
   3   4   6       1316.61       1412.65        43.27 o                         
   4   4   6        718.74        736.99        32.87 o                         
   5   4   6         83.85         99.20        13.37 o                         
   6   4   6       1872.45       1977.48        65.56 o                         
   7   4   6       1457.27       1417.80        67.00 o                         
   8   4   6        280.86        276.66        30.41 o                         
   9   4   6         67.99         52.71        20.14 o                         
  10   4   6          6.80          1.71        18.00 o                         
  11   4   6        220.48        230.46        31.74 o                         
  12   4   6         88.40         77.85        18.65 o                         
  13   4   6        547.66        570.17        60.13 o                         
  14   4   6         33.67         38.37        17.77 o                         
  15   4   6        222.47        245.31        35.89 o                         
  16   4   6         31.75         25.67        23.76 o                         
  17   4   6         15.16         11.66        25.37 o                         
  18   4   6         47.48         11.06        27.50 o                         
 -21   5   6          2.45         -0.48        20.25 o                         
 -20   5   6         13.11          0.98        20.09 o                         
 -19   5   6        207.22        250.20        32.76 o                         
 -18   5   6        254.24        265.89        53.27 o                         
 -17   5   6         95.64         86.06        22.07 o                         
 -16   5   6         19.05          8.29        14.93 o                         
 -15   5   6         61.75         60.58        21.42 o                         
 -14   5   6         79.59        111.33        31.89 o                         
 -13   5   6          1.46         12.99        17.02 o                         
 -12   5   6        756.87        724.89        53.22 o                         
 -11   5   6       1442.54       1519.30       103.89 o                         
 -10   5   6        879.43        894.22        72.85 o                         
  -9   5   6         18.76         18.01        18.08 o                         
  -8   5   6        249.95        262.39        31.53 o                         
  -7   5   6        902.76        999.92        50.84 o                         
  -6   5   6          9.66         19.90        11.67 o                         
  -5   5   6        250.80        291.10        25.28 o                         
  -4   5   6       2641.10       2717.71        93.54 o                         
  -3   5   6          0.54         -6.68        10.56 o                         
  -2   5   6        174.02        190.46        16.06 o                         
  -1   5   6        871.56        834.04        37.02 o                         
   0   5   6        264.49        307.02        19.78 o                         
   1   5   6        246.73        290.34        18.23 o                         
   2   5   6         41.22         54.26        12.84 o                         
   3   5   6         79.70         71.05        12.83 o                         
   4   5   6         93.95         64.26        15.76 o                         
   5   5   6        973.06        920.87        63.27 o                         
   6   5   6          3.15         14.53        17.73 o                         
   7   5   6         51.89         26.45        30.11 o                         
   8   5   6        407.25        479.31        38.90 o                         
   9   5   6          8.96         -4.57        18.77 o                         
  10   5   6        501.09        559.41        44.00 o                         
  11   5   6        472.40        465.67        41.92 o                         
  12   5   6          0.75          7.75        19.84 o                         
  13   5   6        178.14        205.01        26.68 o                         
  14   5   6        111.81         95.05        22.00 o                         
  15   5   6          9.52        -14.75        22.44 o                         
  16   5   6         29.98         -3.08        24.26 o                         
  17   5   6        164.57        135.85        34.73 o                         
 -20   6   6          1.35         26.50        22.99 o                         
 -19   6   6          3.27        -19.41        19.41 o                         
 -18   6   6          2.05         24.29        20.95 o                         
 -17   6   6         31.52          7.88        20.48 o                         
 -16   6   6         10.04         -9.23        26.97 o                         
 -15   6   6         84.27        135.63        40.52 o                         
 -14   6   6          2.15          6.48        34.18 o                         
 -13   6   6          9.63        -12.15        22.30 o                         
 -12   6   6          0.17          5.14        22.02 o                         
 -11   6   6       1174.43       1180.02        72.73 o                         
 -10   6   6        295.67        276.87        37.29 o                         
  -9   6   6       1160.46       1070.81        66.36 o                         
  -8   6   6         53.43         33.81        18.11 o                         
  -7   6   6       1277.44       1193.82        59.78 o                         
  -6   6   6         12.91          1.30        14.55 o                         
  -5   6   6          2.39         15.21        15.43 o                         
  -4   6   6         67.80         44.28        17.66 o                         
  -3   6   6         95.66         90.44        20.54 o                         
  -2   6   6         52.30         37.28        18.40 o                         
  -1   6   6         10.96          7.97        17.55 o                         
   0   6   6         80.86         84.21        15.71 o                         
   1   6   6         33.65         35.03        14.09 o                         
   2   6   6        277.51        288.55        28.98 o                         
   3   6   6        438.97        426.79        34.80 o                         
   4   6   6        635.55        653.50        43.19 o                         
   5   6   6         79.79         53.68        30.48 o                         
   6   6   6          0.87          5.02        15.94 o                         
   7   6   6        289.24        256.14        30.40 o                         
   8   6   6         35.32         41.67        26.01 o                         
   9   6   6          4.62         -4.63        22.60 o                         
  10   6   6         52.11         19.10        25.65 o                         
  11   6   6          0.46        -21.98        21.98 o                         
  12   6   6         27.38         -8.90        23.62 o                         
  13   6   6          2.05         -6.92        24.25 o                         
  14   6   6          7.36        -19.69        19.69 o                         
  15   6   6          0.39         21.29        45.61 o                         
  16   6   6          1.41        -12.86        33.28 o                         
 -18   7   6         17.49        -19.86        24.50 o                         
 -17   7   6         12.76         22.36        29.06 o                         
 -16   7   6         75.21        101.47        33.74 o                         
 -15   7   6        194.43        225.24        54.88 o                         
 -14   7   6          0.02          0.97        24.55 o                         
 -13   7   6          7.41        -22.62        22.62 o                         
 -12   7   6         83.37        103.42        36.14 o                         
 -11   7   6         12.29         -4.87        36.08 o                         
 -10   7   6        301.27        277.63        38.82 o                         
  -9   7   6        265.76        294.68        40.79 o                         
  -8   7   6         18.44         43.63        35.56 o                         
  -7   7   6         31.01         26.10        19.71 o                         
  -6   7   6        378.33        478.13        60.46 o                         
  -5   7   6         49.11         45.61        19.87 o                         
  -4   7   6          0.94          3.13        16.70 o                         
  -3   7   6         10.90        -15.92        15.92 o                         
  -2   7   6          0.02        -16.09        16.09 o                         
  -1   7   6         39.56         28.25        21.19 o                         
   0   7   6        265.73        328.25        30.79 o                         
   1   7   6         13.89        -17.98        32.50 o                         
   2   7   6         10.21         -5.56        16.20 o                         
   3   7   6        430.15        444.52        38.06 o                         
   4   7   6         59.40         50.00        34.13 o                         
   5   7   6        159.43        193.18        33.63 o                         
   6   7   6        296.92        318.70        41.54 o                         
   7   7   6        151.92        166.20        32.71 o                         
   8   7   6         17.68         -7.51        22.55 o                         
   9   7   6         18.07        -14.74        21.31 o                         
  10   7   6         11.33        -11.30        28.89 o                         
  11   7   6         14.08         16.18        34.06 o                         
  12   7   6          0.64        -57.25        66.72 o                         
  13   7   6          0.18         -9.68        32.47 o                         
  14   7   6          8.13        -30.05        30.19 o                         
 -16   8   6          4.08        -29.68        29.68 o                         
 -15   8   6         19.66         21.77        32.61 o                         
 -14   8   6          0.03          6.93        30.69 o                         
 -13   8   6        297.58        361.91        50.22 o                         
 -12   8   6        283.70        234.32        41.12 o                         
 -11   8   6        157.33        197.18        39.56 o                         
 -10   8   6         72.02         42.02        29.25 o                         
  -9   8   6        390.36        356.94        54.22 o                         
  -8   8   6        263.48        252.30        39.82 o                         
  -7   8   6          1.89         -7.39        24.01 o                         
  -6   8   6         54.16         94.96        29.18 o                         
  -5   8   6        278.84        287.26        39.71 o                         
  -4   8   6        292.52        362.85        42.95 o                         
  -3   8   6          0.09         -1.61        23.54 o                         
  -2   8   6         71.87         86.63        27.99 o                         
  -1   8   6          4.44          5.75        20.63 o                         
   0   8   6          2.90        -20.79        20.79 o                         
   1   8   6         40.02         20.37        28.19 o                         
   2   8   6         30.51         -2.85        26.07 o                         
   3   8   6          1.53        -20.89        27.65 o                         
   4   8   6         65.77        132.60        56.59 o                         
   5   8   6         11.25         14.82        34.02 o                         
   6   8   6         13.32        -10.73        33.14 o                         
   7   8   6         53.33         91.37        40.99 o                         
   8   8   6         13.27         33.03        36.30 o                         
   9   8   6        223.17        211.16        50.50 o                         
  10   8   6         55.93         31.91        44.76 o                         
  11   8   6         29.94         48.58        37.05 o                         
  12   8   6          0.05         18.34        53.63 o                         
 -13   9   6         33.51        -18.53        49.36 o                         
 -12   9   6         35.32         39.56        35.60 o                         
 -11   9   6         16.84          0.59        31.19 o                         
 -10   9   6         12.90         -7.86        34.38 o                         
  -9   9   6         43.01         25.84        30.68 o                         
  -8   9   6          2.64        -10.89        28.68 o                         
  -7   9   6          0.76         -3.77        28.71 o                         
  -6   9   6         16.70        -24.08        24.08 o                         
  -5   9   6         16.25         49.22        29.85 o                         
  -4   9   6          1.93        -45.61        45.61 o                         
  -3   9   6          3.66         10.13        40.61 o                         
  -2   9   6          1.67        -18.97        35.10 o                         
  -1   9   6         16.94        -32.46        35.53 o                         
   0   9   6         23.45         11.82        57.43 o                         
   1   9   6         10.68          5.07        56.59 o                         
   2   9   6          0.75        -43.92        43.92 o                         
   3   9   6        169.99        127.53        67.57 o                         
   4   9   6          2.90         41.38        59.96 o                         
   5   9   6         46.53         36.32        58.28 o                         
   6   9   6          0.47        -32.09        46.45 o                         
   7   9   6          6.46        -25.34        48.99 o                         
   8   9   6          0.23        -27.24        37.10 o                         
   9   9   6          0.01         -1.20        39.89 o                         
  -9  10   6         25.01        -23.65        70.94 o                         
  -8  10   6          0.09         -6.57        32.42 o                         
  -7  10   6         11.48         48.62        52.79 o                         
  -6  10   6          0.16         22.38        49.04 o                         
  -5  10   6          3.92        -45.33        45.33 o                         
  -4  10   6          3.16         -2.19        47.08 o                         
  -3  10   6          1.96        -10.98        68.41 o                         
  -2  10   6          0.99        -21.96        59.96 o                         
  -1  10   6         34.74        -36.32        59.96 o                         
   0  10   6         49.34         71.79        73.48 o                         
   1  10   6          2.37          6.76        54.90 o                         
   2  10   6         57.94         52.36        63.34 o                         
   3  10   6          2.54        -38.01        55.74 o                         
   4  10   6         18.40         16.89        63.34 o                         
   5  10   6          3.85        -36.32        49.83 o                         
 -24   1   7         18.28        -15.29        18.56 o                         
 -23   1   7         22.12         11.66        17.15 o                         
 -22   1   7          3.51          1.99        14.95 o                         
 -21   1   7         69.40         83.42        18.72 o                         
 -20   1   7          3.24         14.22        13.82 o                         
 -19   1   7         94.36         90.81        16.62 o                         
 -18   1   7        226.45        198.82        26.94 o                         
 -17   1   7        139.76        141.72        16.86 o                         
 -16   1   7          3.26          6.26         9.13 o                         
 -15   1   7        825.78        861.64        35.88 o                         
 -14   1   7        775.76        751.10        45.72 o                         
 -13   1   7        469.15        440.22        27.51 o                         
 -12   1   7        546.12        564.97        25.15 o                         
 -11   1   7       2409.71       2334.59        68.88 o                         
 -10   1   7       2199.78       2096.13        61.39 o                         
  -9   1   7        342.47        329.47        15.09 o                         
  -8   1   7       1578.15       1662.84        51.70 o                         
  -7   1   7        700.76        731.68        22.71 o                         
  -6   1   7        157.39        143.63        11.24 o                         
  -5   1   7       3367.07       3650.71        96.35 o                         
  -4   1   7       1345.97       1491.43        39.15 o                         
  -3   1   7       2412.61       2188.66        51.38 o                         
  -2   1   7       5101.58       4945.09       119.20 o                         
  -1   1   7        986.26        965.74        25.36 o                         
   0   1   7        691.90        730.26        24.09 o                         
   1   1   7       5368.11       6103.63       137.38 o                         
   2   1   7       2975.15       2896.39        67.53 o                         
   3   1   7        381.64        413.00        21.65 o                         
   4   1   7       1089.11       1072.79        31.63 o                         
   5   1   7       1022.57       1018.85        30.92 o                         
   6   1   7       6295.97       6203.68       140.56 o                         
   7   1   7        155.03        142.27        10.73 o                         
   8   1   7          8.30          6.74         5.90 o                         
   9   1   7        380.35        436.51        25.24 o                         
  10   1   7        447.10        418.20        22.42 o                         
  11   1   7       4138.48       4200.44       171.97 o                         
  12   1   7        277.42        268.46        22.19 o                         
  13   1   7          7.47         -6.80        11.74 o                         
  14   1   7          4.36         21.26        20.18 o                         
  15   1   7         46.83         63.48        25.20 o                         
  16   1   7         87.35         83.02        57.43 o                         
  17   1   7          7.72         15.40        46.17 o                         
  18   1   7          9.43         17.37        47.73 o                         
  19   1   7         84.96        159.67        60.31 o                         
 -23   2   7         35.93         11.01        17.43 o                         
 -22   2   7          0.76        -15.01        15.01 o                         
 -21   2   7         14.28         23.61        16.08 o                         
 -20   2   7         79.70         31.28        15.39 o                         
 -19   2   7          0.10         -9.29        11.63 o                         
 -18   2   7          8.91         19.74        12.60 o                         
 -17   2   7         49.38         13.79        11.85 o                         
 -16   2   7        371.85        417.26        33.20 o                         
 -15   2   7          1.76          1.32         9.25 o                         
 -14   2   7       1502.13       1543.59        57.98 o                         
 -13   2   7        462.48        433.63        23.13 o                         
 -12   2   7        227.47        216.27        18.36 o                         
 -11   2   7       1255.35       1282.70        41.50 o                         
 -10   2   7       2332.20       2213.73        73.83 o                         
  -9   2   7        576.55        582.82        25.32 o                         
  -8   2   7       2773.14       2978.90        78.02 o                         
  -7   2   7         16.93         20.45         6.06 o                         
  -6   2   7        448.97        484.45        20.18 o                         
  -5   2   7        731.01        705.89        26.77 o                         
  -4   2   7       3870.57       3887.09       108.34 o                         
  -3   2   7       3952.27       3998.28       117.85 o                         
  -2   2   7         23.47         46.17         8.75 o                         
  -1   2   7       5683.35       5952.01       164.55 o                         
   0   2   7         86.53         45.86         7.41 o                         
   1   2   7        168.37        179.79        13.90 o                         
   2   2   7          4.94         36.33         8.52 o                         
   3   2   7       3037.24       2889.78        89.30 o                         
   4   2   7        624.16        745.10        28.73 o                         
   5   2   7       9783.61      10220.59       273.82 o                         
   6   2   7        781.39        848.83        28.60 o                         
   7   2   7       1468.32       1447.84        43.88 o                         
   8   2   7        393.14        412.54        22.32 o                         
   9   2   7          9.04          0.61        13.87 o                         
  10   2   7        685.60        693.04        64.39 o                         
  11   2   7         27.95         41.71        14.22 o                         
  12   2   7       1497.56       1363.98        58.57 o                         
  13   2   7        266.29        231.04        27.82 o                         
  14   2   7         24.86         11.68        21.65 o                         
  15   2   7         28.78         34.03        22.88 o                         
  16   2   7         31.03         33.45        23.18 o                         
  17   2   7         46.03         79.82        30.76 o                         
  18   2   7         99.97         18.24        74.74 o                         
  19   2   7         13.60        -14.46        58.28 o                         
 -23   3   7          3.39         20.09        19.31 o                         
 -22   3   7         63.19         68.31        19.80 o                         
 -21   3   7        113.18        164.71        24.52 o                         
 -20   3   7         65.36         89.83        19.15 o                         
 -19   3   7          5.02         -3.54        12.54 o                         
 -18   3   7        129.08        154.09        20.72 o                         
 -17   3   7          7.53        -10.56        10.56 o                         
 -16   3   7          8.06         18.77        11.84 o                         
 -15   3   7         34.75         23.37        11.02 o                         
 -14   3   7         63.27         72.00        16.10 o                         
 -13   3   7       1582.21       1550.43        92.10 o                         
 -12   3   7        127.56         95.28        17.68 o                         
 -11   3   7        163.81        141.12        17.89 o                         
 -10   3   7        223.67        223.31        25.11 o                         
  -9   3   7         98.67        111.17        18.17 o                         
  -8   3   7        248.47        233.99        20.39 o                         
  -7   3   7       1526.06       1622.22        57.95 o                         
  -6   3   7       4211.64       4144.35       144.21 o                         
  -5   3   7       2916.31       3066.43       158.35 o                         
  -4   3   7       4250.02       4297.43       133.21 o                         
  -3   3   7        330.13        448.36        18.71 o                         
  -2   3   7        231.81        208.63        12.28 o                         
  -1   3   7       7086.79       6828.67       198.82 o                         
   0   3   7       1370.18       1325.85        43.07 o                         
   1   3   7         44.64         35.33         9.58 o                         
   2   3   7        311.55        274.32        16.47 o                         
   3   3   7        436.89        536.12        24.06 o                         
   4   3   7        235.64        274.22        17.97 o                         
   5   3   7        224.01        227.78        18.41 o                         
   6   3   7         20.82         27.83        15.12 o                         
   7   3   7         95.14         75.78        14.65 o                         
   8   3   7        390.46        419.65        29.16 o                         
   9   3   7        299.80        292.55        26.14 o                         
  10   3   7        819.74        799.82        42.19 o                         
  11   3   7        374.32        392.40        30.48 o                         
  12   3   7         15.87          6.74        13.44 o                         
  13   3   7        383.61        370.13        31.97 o                         
  14   3   7          9.43         10.16        16.98 o                         
  15   3   7         23.95          7.94        30.23 o                         
  16   3   7         21.69          6.73        21.27 o                         
  17   3   7        157.07        180.12        37.48 o                         
  18   3   7          7.71         39.90        28.91 o                         
  19   3   7          0.81         -7.90        32.72 o                         
 -22   4   7          4.28        -15.42        19.59 o                         
 -21   4   7         26.17        -10.82        27.31 o                         
 -20   4   7          0.49         -8.42        16.25 o                         
 -19   4   7          5.95          5.63        20.48 o                         
 -18   4   7         22.49         48.67        18.85 o                         
 -17   4   7          0.09         -7.95        13.75 o                         
 -16   4   7         76.19         73.69        18.46 o                         
 -15   4   7         75.54         41.98        18.73 o                         
 -14   4   7         80.05        101.88        23.79 o                         
 -13   4   7        131.60        115.36        22.88 o                         
 -12   4   7       2493.15       2354.59       112.25 o                         
 -11   4   7        882.42        935.75        58.54 o                         
 -10   4   7        350.05        326.68        37.98 o                         
  -9   4   7         40.89         35.56        12.54 o                         
  -8   4   7          8.16         10.34        11.51 o                         
  -7   4   7        270.42        293.28        29.62 o                         
  -6   4   7        411.99        416.77        24.85 o                         
  -5   4   7        172.01        172.39        31.21 o                         
  -4   4   7        505.85        523.96        26.51 o                         
  -3   4   7       1594.61       1553.23        55.76 o                         
  -2   4   7       1250.08       1037.63        40.59 o                         
  -1   4   7          0.29          5.11         6.14 o                         
   0   4   7       5054.73       5044.09       125.78 o                         
   1   4   7       2826.10       2677.94        75.90 o                         
   2   4   7         17.35         26.09         8.03 o                         
   3   4   7        660.70        691.08        29.69 o                         
   4   4   7        462.99        519.19        30.67 o                         
   5   4   7        182.94        146.76        20.93 o                         
   6   4   7        145.34        154.26        30.19 o                         
   7   4   7        279.92        363.30        33.04 o                         
   8   4   7        212.15        190.30        27.17 o                         
   9   4   7        223.56        250.51        29.86 o                         
  10   4   7         44.87         25.47        14.70 o                         
  11   4   7         43.54         36.02        22.27 o                         
  12   4   7        213.02        250.95        28.87 o                         
  13   4   7         41.67         42.15        16.53 o                         
  14   4   7         12.31         -9.22        16.45 o                         
  15   4   7         19.24         51.08        24.39 o                         
  16   4   7        143.85        221.75        36.82 o                         
  17   4   7         31.52         77.29        30.51 o                         
  18   4   7          0.95        -22.79        29.25 o                         
 -21   5   7         45.78         19.90        22.76 o                         
 -20   5   7         11.88        -17.45        17.45 o                         
 -19   5   7         63.96         78.70        24.39 o                         
 -18   5   7        205.92        255.79        31.56 o                         
 -17   5   7         36.91         52.39        31.33 o                         
 -16   5   7          5.67        -12.49        18.28 o                         
 -15   5   7        151.95        160.83        31.23 o                         
 -14   5   7         20.55         29.63        20.12 o                         
 -13   5   7        303.07        350.45        38.71 o                         
 -12   5   7        671.35        676.88        51.73 o                         
 -11   5   7         14.82          2.85        18.94 o                         
 -10   5   7          1.34        -27.81        27.81 o                         
  -9   5   7        116.08        143.74        28.90 o                         
  -8   5   7        495.67        496.55        44.74 o                         
  -7   5   7        146.81        152.10        21.66 o                         
  -6   5   7        169.96        208.15        34.25 o                         
  -5   5   7        127.34        127.59        19.75 o                         
  -4   5   7         71.83         57.26        13.50 o                         
  -3   5   7       1815.72       1847.60        61.00 o                         
  -2   5   7         90.10        125.08        13.58 o                         
  -1   5   7         27.76         66.02        11.19 o                         
   0   5   7         75.32         88.34        11.44 o                         
   1   5   7         15.80         31.54        12.87 o                         
   2   5   7       2055.69       2225.96        81.48 o                         
   3   5   7        859.59        922.86        43.84 o                         
   4   5   7        306.48        331.03        26.75 o                         
   5   5   7        382.37        345.10        31.25 o                         
   6   5   7          0.67         16.62        23.36 o                         
   7   5   7        781.58        901.76        52.68 o                         
   8   5   7        297.42        328.59        58.41 o                         
   9   5   7        134.14         94.28        23.70 o                         
  10   5   7         29.38         28.89        19.88 o                         
  11   5   7        126.03        123.08        26.46 o                         
  12   5   7          2.41         -1.40        16.16 o                         
  13   5   7          5.59         17.44        17.58 o                         
  14   5   7         12.43         27.69        18.65 o                         
  15   5   7          0.21        -22.97        22.97 o                         
  16   5   7          4.81         21.14        29.50 o                         
  17   5   7          7.35         45.91        29.76 o                         
 -20   6   7         19.89         29.82        24.64 o                         
 -19   6   7          1.74         33.92        22.34 o                         
 -18   6   7          0.96        -13.26        17.48 o                         
 -17   6   7          0.01          8.99        37.10 o                         
 -16   6   7          0.11         12.97        28.30 o                         
 -15   6   7          9.43        -14.34        25.27 o                         
 -14   6   7        292.97        275.77        40.71 o                         
 -13   6   7         11.30          1.42        22.05 o                         
 -12   6   7        417.63        480.16        48.03 o                         
 -11   6   7        400.11        349.02        40.29 o                         
 -10   6   7        573.45        584.24        62.06 o                         
  -9   6   7        428.18        484.14        44.71 o                         
  -8   6   7         12.99        -12.67        15.33 o                         
  -7   6   7         17.52         28.40        22.92 o                         
  -6   6   7        830.81        831.06        48.79 o                         
  -5   6   7       1061.44       1073.60        54.89 o                         
  -4   6   7        118.61        144.48        32.81 o                         
  -3   6   7        285.43        307.85        31.49 o                         
  -2   6   7         32.44         69.17        19.59 o                         
  -1   6   7          2.42          8.25        20.15 o                         
   0   6   7         16.75         20.89        12.95 o                         
   1   6   7        231.20        299.76        29.39 o                         
   2   6   7          8.48         -3.28        13.64 o                         
   3   6   7         48.93         48.68        17.92 o                         
   4   6   7         67.21         70.53        19.33 o                         
   5   6   7          0.58          8.81        16.56 o                         
   6   6   7         89.64        102.79        23.89 o                         
   7   6   7         64.21         26.91        25.97 o                         
   8   6   7        260.43        314.05        39.25 o                         
   9   6   7          2.48         -8.94        21.11 o                         
  10   6   7        195.50        207.82        31.62 o                         
  11   6   7        145.19        207.43        32.06 o                         
  12   6   7          7.87          0.09        21.64 o                         
  13   6   7         13.93         10.03        17.61 o                         
  14   6   7          1.13          7.92        19.02 o                         
  15   6   7          1.33         68.40        36.58 o                         
  16   6   7         52.81         33.31        38.28 o                         
 -18   7   7         53.50         37.43        29.06 o                         
 -17   7   7          0.03        -26.86        26.86 o                         
 -16   7   7         67.34         33.26        31.72 o                         
 -15   7   7         65.20         58.19        43.38 o                         
 -14   7   7         21.48          5.50        37.92 o                         
 -13   7   7        141.61        186.40        41.15 o                         
 -12   7   7        253.38        271.38        55.28 o                         
 -11   7   7        167.87        175.75        39.63 o                         
 -10   7   7          0.67         -4.93        24.32 o                         
  -9   7   7          1.55         18.14        23.62 o                         
  -8   7   7        413.74        406.54        47.11 o                         
  -7   7   7          4.93          8.96        21.07 o                         
  -6   7   7          9.68         11.63        18.59 o                         
  -5   7   7          0.97         19.89        16.90 o                         
  -4   7   7          7.02         12.12        16.34 o                         
  -3   7   7        182.19        187.80        25.64 o                         
  -2   7   7         82.86         63.04        29.99 o                         
  -1   7   7        199.13        236.61        38.85 o                         
   0   7   7         66.23         55.11        23.35 o                         
   1   7   7        386.31        397.70        41.97 o                         
   2   7   7        211.93        285.66        41.57 o                         
   3   7   7        257.89        289.12        32.33 o                         
   4   7   7        268.48        325.36        34.21 o                         
   5   7   7         39.44        -17.01        21.70 o                         
   6   7   7          0.31        -17.62        21.61 o                         
   7   7   7        654.26        571.03        53.96 o                         
   8   7   7         20.54         22.79        25.62 o                         
   9   7   7          1.76        -22.35        22.35 o                         
  10   7   7         40.48        -16.56        26.16 o                         
  11   7   7          0.06          5.91        46.03 o                         
  12   7   7          1.98        -29.02        29.02 o                         
  13   7   7          4.16        -11.74        33.38 o                         
  14   7   7          3.15         -6.31        25.81 o                         
 -16   8   7         12.99         -1.14        32.48 o                         
 -15   8   7         14.21          2.61        29.53 o                         
 -14   8   7        124.75        125.09        41.83 o                         
 -13   8   7        123.19         71.44        35.01 o                         
 -12   8   7         12.08          0.08        27.57 o                         
 -11   8   7          9.71        -24.15        27.10 o                         
 -10   8   7         88.50        109.66        36.86 o                         
  -9   8   7         55.72         63.99        28.89 o                         
  -8   8   7         61.07         46.26        28.70 o                         
  -7   8   7          2.66        -13.27        23.80 o                         
  -6   8   7         10.38         -7.07        23.02 o                         
  -5   8   7          0.72         -8.05        23.81 o                         
  -4   8   7          2.55         29.07        24.38 o                         
  -3   8   7          8.45          7.12        35.53 o                         
  -2   8   7        138.40        155.17        45.88 o                         
  -1   8   7         56.40         40.00        27.02 o                         
   0   8   7         33.53         18.57        27.75 o                         
   1   8   7          0.02          4.80        32.52 o                         
   2   8   7          0.33        -20.57        37.58 o                         
   3   8   7         37.22         53.14        31.55 o                         
   4   8   7          0.56         20.72        29.10 o                         
   5   8   7         37.96         77.33        60.39 o                         
   6   8   7          0.10          2.55        33.04 o                         
   7   8   7          2.71         11.26        33.40 o                         
   8   8   7          5.48         50.47        37.14 o                         
   9   8   7          3.45         21.17        34.99 o                         
  10   8   7          2.21         20.64        35.31 o                         
  11   8   7          0.23         11.18        35.93 o                         
  12   8   7         17.03         38.31        42.23 o                         
 -13   9   7          8.63        -29.87        30.18 o                         
 -12   9   7          2.40          3.69        31.91 o                         
 -11   9   7         66.24         55.44        34.37 o                         
 -10   9   7          0.01        -26.49        26.49 o                         
  -9   9   7        148.76         89.32        35.98 o                         
  -8   9   7        104.24        126.55        55.37 o                         
  -7   9   7          0.00         -0.80        25.39 o                         
  -6   9   7         34.88         18.49        28.74 o                         
  -5   9   7         18.72         21.66        43.29 o                         
  -4   9   7         49.83         85.44        44.68 o                         
  -3   9   7          0.76         11.82        41.35 o                         
  -2   9   7         20.81         15.09        38.65 o                         
  -1   9   7         21.51         12.78        26.96 o                         
   0   9   7          0.16          2.95        39.68 o                         
   1   9   7          0.27         32.09        59.96 o                         
   2   9   7        167.47        282.09        84.46 o                         
   3   9   7          6.34         -5.91        54.90 o                         
   4   9   7         78.10         40.54        59.12 o                         
   5   9   7         28.98        -38.01        47.30 o                         
   6   9   7         86.48         67.57        57.43 o                         
   7   9   7        157.78        342.05        88.68 o                         
   8   9   7         20.51         -4.22        51.52 o                         
   9   9   7          1.44        -29.41        35.55 o                         
  -8  10   7          2.32        -12.46        67.57 o                         
  -7  10   7         13.29        -32.52        50.17 o                         
  -6  10   7          0.21        -30.50        45.45 o                         
  -5  10   7          4.59         -2.17       107.68 o                         
  -4  10   7          4.66         39.69        50.76 o                         
  -3  10   7         21.98        -21.96        68.41 o                         
  -2  10   7          0.15        -53.21        53.21 o                         
  -1  10   7          2.54        -33.78        59.96 o                         
   0  10   7         12.50         37.16        65.88 o                         
   1  10   7          8.14         -5.91        67.57 o                         
   2  10   7          5.19        -48.14        48.14 o                         
   3  10   7          0.00        -56.59        56.59 o                         
   4  10   7          7.43         49.83        65.88 o                         
 -24   0   8         67.32          3.12        32.09 o                         
 -23   0   8         28.29         42.16        27.39 o                         
 -22   0   8         27.22          7.02        23.27 o                         
 -21   0   8         94.44         66.06        76.01 o                         
 -20   0   8        116.31        159.31        41.68 o                         
 -19   0   8        169.22        143.74        25.66 o                         
 -18   0   8         11.52        -15.99        15.99 o                         
 -17   0   8       2304.27       2251.79       130.91 o                         
 -16   0   8       1380.67       1407.62        70.92 o                         
 -15   0   8       1257.62       1282.57        64.85 o                         
 -14   0   8        816.60        836.45        47.73 o                         
 -13   0   8        927.92       1001.80        79.40 o                         
 -12   0   8       3877.99       3961.10       158.28 o                         
 -11   0   8       7429.98       7122.55       271.27 o                         
 -10   0   8       1738.32       1681.31        71.34 o                         
  -9   0   8       9143.70       9398.13       349.05 o                         
  -8   0   8        402.02        268.63        41.39 o                         
  -7   0   8       1014.97       1183.91        60.72 o                         
  -6   0   8       9839.00       9779.31       366.68 o                         
  -5   0   8      13556.40      14343.94      1466.18 o                         
  -4   0   8        495.60        429.30        28.59 o                         
  -3   0   8         23.79         -1.48         5.64 o                         
  -2   0   8       2624.69       2830.92       110.63 o                         
  -1   0   8       9990.50      12168.47       616.88 o                         
   0   0   8       1577.51       1766.60        60.69 o                         
   1   0   8       3426.97       3487.58       113.53 o                         
   2   0   8      11533.14      12088.36       376.24 o                         
   3   0   8       3403.69       3943.53       274.37 o                         
   4   0   8       8788.56       9872.93       563.13 o                         
   5   0   8          0.04          7.47        10.92 o                         
   6   0   8       1542.12       1383.27        53.04 o                         
   7   0   8         88.03         59.97        13.93 o                         
   8   0   8        149.58        139.10        30.32 o                         
   9   0   8       4891.05       4861.10       190.16 o                         
  10   0   8        281.83        248.55        25.68 o                         
  11   0   8       1010.99        909.32        50.85 o                         
  12   0   8        349.17        406.90        33.68 o                         
  13   0   8        289.65        391.65        45.27 o                         
  14   0   8         14.77        -16.89        49.83 o                         
  15   0   8         35.66         16.05        64.19 o                         
  16   0   8         20.26         33.78        59.96 o                         
  17   0   8        175.34        264.35        87.84 o                         
  18   0   8        194.29        184.96        82.77 o                         
  19   0   8          4.81        -62.50        65.03 o                         
 -24   1   8          7.84          6.49        18.22 o                         
 -23   1   8         37.17         16.73        17.25 o                         
 -22   1   8         78.32         64.76        18.67 o                         
 -21   1   8         16.21        -12.34        13.06 o                         
 -20   1   8         79.20         84.89        23.01 o                         
 -19   1   8        462.82        577.16        50.49 o                         
 -18   1   8         40.11         25.51        11.87 o                         
 -17   1   8        491.64        532.61        29.43 o                         
 -16   1   8        593.23        570.28        32.06 o                         
 -15   1   8        259.22        243.73        19.26 o                         
 -14   1   8          0.03         -6.76         6.93 o                         
 -13   1   8        136.58        147.06        14.37 o                         
 -12   1   8          3.44          6.23         6.73 o                         
 -11   1   8       1552.70       1579.09        50.57 o                         
 -10   1   8       1421.10       1568.38        52.00 o                         
  -9   1   8       1450.72       1504.92        53.70 o                         
  -8   1   8        386.70        408.22        15.65 o                         
  -7   1   8       2212.12       1985.50        60.10 o                         
  -6   1   8        986.80       1002.44        36.25 o                         
  -5   1   8      12829.95      11705.06       617.61 o                         
  -4   1   8        794.89        674.65        33.93 o                         
  -3   1   8        177.58        165.53         7.74 o                         
  -2   1   8       9747.17       9575.37       214.65 o                         
  -1   1   8         94.92        108.34         6.92 o                         
   0   1   8       3368.57       3337.73        83.23 o                         
   1   1   8        671.83        721.44        20.93 o                         
   2   1   8       2809.90       2902.39        73.21 o                         
   3   1   8       1600.42       1945.30        73.08 o                         
   4   1   8         76.93         78.22        10.26 o                         
   5   1   8       1180.51       1316.23        45.44 o                         
   6   1   8          0.98          6.79         5.52 o                         
   7   1   8        101.04        103.11        11.10 o                         
   8   1   8       1320.70       1361.30        51.91 o                         
   9   1   8          0.20         -6.52         6.52 o                         
  10   1   8       2105.24       2356.02        81.02 o                         
  11   1   8         84.32        103.41        17.87 o                         
  12   1   8        445.61        488.73        30.25 o                         
  13   1   8        108.67         69.06        20.37 o                         
  14   1   8         19.46         21.71        29.52 o                         
  15   1   8         42.67         72.17        78.55 o                         
  16   1   8        124.06        121.31        51.79 o                         
  17   1   8          1.96         36.52        47.08 o                         
  18   1   8         15.58        -42.80        42.80 o                         
  19   1   8          1.55          2.14        61.65 o                         
 -23   2   8         13.98          4.98        16.81 o                         
 -22   2   8         59.37         40.82        20.33 o                         
 -21   2   8         99.13         60.72        21.53 o                         
 -20   2   8         96.41        106.15        18.91 o                         
 -19   2   8          5.23         14.61        12.86 o                         
 -18   2   8         47.25         51.91        13.99 o                         
 -17   2   8          0.08          2.07        10.24 o                         
 -16   2   8       1802.95       1805.80        66.16 o                         
 -15   2   8        390.35        444.05        28.17 o                         
 -14   2   8       2456.66       2549.70        84.71 o                         
 -13   2   8        763.01        750.63        36.21 o                         
 -12   2   8        491.60        416.90        25.31 o                         
 -11   2   8         27.20         27.23         9.22 o                         
 -10   2   8        888.54        901.83        35.04 o                         
  -9   2   8        123.30        145.88        14.95 o                         
  -8   2   8        335.74        321.78        14.42 o                         
  -7   2   8        282.95        380.79        15.94 o                         
  -6   2   8       6809.85       6961.81       203.33 o                         
  -5   2   8        102.05        108.90         7.57 o                         
  -4   2   8       1039.63       1338.38        43.56 o                         
  -3   2   8        205.87        185.02         9.78 o                         
  -2   2   8       5118.22       5465.79       147.51 o                         
  -1   2   8       3501.68       3218.64        90.92 o                         
   0   2   8       2199.77       2263.73        65.72 o                         
   1   2   8        483.01        538.86        25.36 o                         
   2   2   8       1011.17       1234.11        44.51 o                         
   3   2   8       1881.78       2174.52        99.33 o                         
   4   2   8       1595.49       1391.73        53.14 o                         
   5   2   8        327.96        318.26        18.79 o                         
   6   2   8          3.95         16.39        10.27 o                         
   7   2   8        431.55        394.75        37.36 o                         
   8   2   8         83.69         82.27        13.21 o                         
   9   2   8         47.67         55.76        17.80 o                         
  10   2   8         27.83          9.12        15.36 o                         
  11   2   8        180.65        219.91        25.83 o                         
  12   2   8         35.50         23.01        15.97 o                         
  13   2   8         54.45         41.56        21.51 o                         
  14   2   8        362.61        375.44        45.02 o                         
  15   2   8         76.51         83.34        29.20 o                         
  16   2   8         26.44         43.17        26.65 o                         
  17   2   8         13.20         21.59        54.05 o                         
  18   2   8          2.89        -23.17        47.85 o                         
  19   2   8          8.32        -43.21        43.21 o                         
 -23   3   8         19.16         15.57        18.69 o                         
 -22   3   8         10.45          9.41        17.27 o                         
 -21   3   8        322.56        351.47        36.18 o                         
 -20   3   8        114.08        103.89        20.52 o                         
 -19   3   8          4.57         14.89        13.78 o                         
 -18   3   8         97.97         78.15        19.38 o                         
 -17   3   8         25.34         21.25        13.53 o                         
 -16   3   8        133.62        142.10        19.99 o                         
 -15   3   8          6.49        -10.58        10.58 o                         
 -14   3   8        168.58        107.93        18.45 o                         
 -13   3   8       2116.72       1987.14        79.68 o                         
 -12   3   8        289.01        338.86        27.03 o                         
 -11   3   8         52.31         47.00        23.28 o                         
 -10   3   8        419.60        399.85        33.98 o                         
  -9   3   8       2085.11       1888.90       108.25 o                         
  -8   3   8         68.84         99.46        14.24 o                         
  -7   3   8        178.04        167.32        18.48 o                         
  -6   3   8       1508.45       1509.58        52.45 o                         
  -5   3   8       1987.63       2073.59        68.98 o                         
  -4   3   8        426.71        459.43        19.05 o                         
  -3   3   8        257.26        269.98        14.05 o                         
  -2   3   8         17.32          3.70         5.56 o                         
  -1   3   8          7.69         -0.93         6.53 o                         
   0   3   8        607.60        757.13        29.71 o                         
   1   3   8        871.58        883.24        42.01 o                         
   2   3   8       1098.74        972.77        45.35 o                         
   3   3   8       1664.00       1677.28        68.90 o                         
   4   3   8         80.24         71.00        14.26 o                         
   5   3   8         39.59         34.20        11.34 o                         
   6   3   8        267.41        250.27        33.19 o                         
   7   3   8        211.14        191.12        21.38 o                         
   8   3   8        137.78        142.60        19.27 o                         
   9   3   8        163.51        165.29        21.22 o                         
  10   3   8       1232.61       1062.02        49.87 o                         
  11   3   8        161.29        160.06        26.90 o                         
  12   3   8          1.06         -4.87        13.58 o                         
  13   3   8         39.96         41.83        22.67 o                         
  14   3   8         43.39         30.37        24.57 o                         
  15   3   8         79.63         33.37        26.39 o                         
  16   3   8         21.74          0.74        29.84 o                         
  17   3   8         33.87         60.20        31.46 o                         
  18   3   8         69.89         93.04        57.11 o                         
 -22   4   8        124.09         61.03        30.84 o                         
 -21   4   8          1.58        -17.71        17.71 o                         
 -20   4   8          9.10         15.90        18.96 o                         
 -19   4   8        208.10        205.48        28.98 o                         
 -18   4   8         12.88         13.52        16.40 o                         
 -17   4   8        142.32        187.15        25.50 o                         
 -16   4   8         68.03         58.12        29.23 o                         
 -15   4   8         97.68         69.23        30.85 o                         
 -14   4   8         84.64         52.74        20.92 o                         
 -13   4   8         41.43         40.16        19.22 o                         
 -12   4   8        710.57        761.80        52.96 o                         
 -11   4   8       1823.84       1895.51        92.94 o                         
 -10   4   8       1416.90       1416.54       107.54 o                         
  -9   4   8         65.63         53.98        16.90 o                         
  -8   4   8         18.52         13.30        11.96 o                         
  -7   4   8          4.27          9.81         8.74 o                         
  -6   4   8         66.52         67.64        12.61 o                         
  -5   4   8        970.42        935.33        42.34 o                         
  -4   4   8         17.39         11.00         7.87 o                         
  -3   4   8        616.96        613.57        28.22 o                         
  -2   4   8       1600.86       1552.03        49.55 o                         
  -1   4   8        206.83        192.89        12.76 o                         
   0   4   8          8.68          2.95         6.40 o                         
   1   4   8        708.91        813.54        29.38 o                         
   2   4   8          0.52          2.67        10.31 o                         
   3   4   8        153.32        145.97        17.89 o                         
   4   4   8        576.85        541.99        42.79 o                         
   5   4   8         82.82        133.25        22.34 o                         
   6   4   8        509.27        493.98        37.61 o                         
   7   4   8        839.39        820.15        49.01 o                         
   8   4   8          5.92         -5.87        12.56 o                         
   9   4   8        133.53        130.07        19.97 o                         
  10   4   8        131.28         97.43        19.80 o                         
  11   4   8         23.17         -1.31        14.33 o                         
  12   4   8         86.87         85.24        18.86 o                         
  13   4   8        124.66        135.68        21.87 o                         
  14   4   8         81.78         91.52        26.15 o                         
  15   4   8         91.02        134.72        31.20 o                         
  16   4   8         38.30         44.07        48.08 o                         
  17   4   8         18.72         10.96        30.83 o                         
 -21   5   8         97.67         98.96        26.94 o                         
 -20   5   8         24.25        -14.03        18.49 o                         
 -19   5   8         30.53         -1.97        17.76 o                         
 -18   5   8        164.16        209.98        29.62 o                         
 -17   5   8        194.38        232.63        37.25 o                         
 -16   5   8        278.11        312.67        40.92 o                         
 -15   5   8          0.33         -5.74        17.01 o                         
 -14   5   8        160.42        158.89        29.89 o                         
 -13   5   8        359.37        395.08        56.78 o                         
 -12   5   8         57.49         77.04        39.46 o                         
 -11   5   8         24.70         15.26        20.15 o                         
 -10   5   8          8.09         -0.02        17.65 o                         
  -9   5   8        796.95        800.39        81.55 o                         
  -8   5   8          0.22         15.40        14.75 o                         
  -7   5   8        597.12        621.89        44.45 o                         
  -6   5   8        127.85        125.25        19.41 o                         
  -5   5   8          3.57         16.65        12.71 o                         
  -4   5   8         10.62         21.77        13.42 o                         
  -3   5   8        154.60        140.43        20.17 o                         
  -2   5   8         58.33         36.50        13.67 o                         
  -1   5   8       1073.27        988.68        41.77 o                         
   0   5   8          4.09          1.95         9.63 o                         
   1   5   8        693.26        685.56        35.48 o                         
   2   5   8        340.33        373.08        27.47 o                         
   3   5   8         80.05         63.95        16.57 o                         
   4   5   8        192.18        178.73        21.31 o                         
   5   5   8        626.44        668.51        57.17 o                         
   6   5   8       1183.51       1136.41        79.36 o                         
   7   5   8         44.10         33.79        19.97 o                         
   8   5   8          2.49        -14.29        16.71 o                         
   9   5   8         28.60         45.34        21.11 o                         
  10   5   8          0.67        -13.03        13.03 o                         
  11   5   8         66.04         72.27        20.49 o                         
  12   5   8          4.66         14.66        16.67 o                         
  13   5   8         36.40         39.32        18.35 o                         
  14   5   8        173.56        185.51        26.41 o                         
  15   5   8         33.17         40.86        31.97 o                         
  16   5   8         17.04         -4.32        27.18 o                         
 -20   6   8         75.07         54.72        26.22 o                         
 -19   6   8         83.92        105.88        27.08 o                         
 -18   6   8          2.62          3.98        18.15 o                         
 -17   6   8          1.56         -8.88        27.62 o                         
 -16   6   8          7.36        -12.76        55.74 o                         
 -15   6   8         51.85         -0.35        26.48 o                         
 -14   6   8          8.02          4.89        48.81 o                         
 -13   6   8         63.93         40.82        41.47 o                         
 -12   6   8        238.56        235.84        35.84 o                         
 -11   6   8          0.55         21.77        21.17 o                         
 -10   6   8        422.65        417.76        43.59 o                         
  -9   6   8         89.87         82.04        23.67 o                         
  -8   6   8        108.40        131.73        24.87 o                         
  -7   6   8        570.15        596.82        41.21 o                         
  -6   6   8         98.84         93.68        20.16 o                         
  -5   6   8        446.65        412.63        33.54 o                         
  -4   6   8        554.92        556.89        54.02 o                         
  -3   6   8         41.58         52.26        18.37 o                         
  -2   6   8        374.99        392.78        34.20 o                         
  -1   6   8        164.19        166.63        45.53 o                         
   0   6   8        385.59        413.44        33.50 o                         
   1   6   8         83.57         90.14        20.75 o                         
   2   6   8          0.85         -8.31        14.90 o                         
   3   6   8        156.09        182.55        25.18 o                         
   4   6   8        133.06        137.55        34.16 o                         
   5   6   8          1.58          0.82        15.22 o                         
   6   6   8         18.06        -12.80        14.52 o                         
   7   6   8        101.83         58.97        22.44 o                         
   8   6   8        168.33        167.51        27.83 o                         
   9   6   8         27.67         25.10        20.73 o                         
  10   6   8          0.00         -3.49        21.06 o                         
  11   6   8         11.16          5.24        21.63 o                         
  12   6   8        132.64        186.55        39.94 o                         
  13   6   8          0.09        -12.96        18.44 o                         
  14   6   8          1.26          2.67        19.87 o                         
  15   6   8          0.22         21.45        26.84 o                         
 -18   7   8          0.09        -26.00        29.82 o                         
 -17   7   8         59.85         47.52        32.07 o                         
 -16   7   8         26.33        -16.86        24.01 o                         
 -15   7   8         58.67         26.04        29.84 o                         
 -14   7   8         12.46        -23.98        27.00 o                         
 -13   7   8         22.69         26.31        26.00 o                         
 -12   7   8         20.24         27.28        25.57 o                         
 -11   7   8         34.87          2.78        28.21 o                         
 -10   7   8         20.17         16.97        23.63 o                         
  -9   7   8         74.49        107.37        28.04 o                         
  -8   7   8        260.02        193.07        33.28 o                         
  -7   7   8         82.12        114.15        28.30 o                         
  -6   7   8         59.97         20.74        21.88 o                         
  -5   7   8        149.43        119.22        28.87 o                         
  -4   7   8         53.42         44.97        23.14 o                         
  -3   7   8         18.20         18.92        27.15 o                         
  -2   7   8         66.05         71.84        32.67 o                         
  -1   7   8         38.41         56.30        21.46 o                         
   0   7   8         22.61         27.68        22.06 o                         
   1   7   8          7.17          3.87        19.76 o                         
   2   7   8         52.10         51.44        23.69 o                         
   3   7   8        224.83        261.76        31.13 o                         
   4   7   8        122.66        133.94        29.69 o                         
   5   7   8          5.18         -1.28        22.09 o                         
   6   7   8        233.44        255.87        39.76 o                         
   7   7   8        151.32         98.44        30.91 o                         
   8   7   8          1.78        -19.33        23.42 o                         
   9   7   8         11.77        -25.53        25.53 o                         
  10   7   8         48.51         38.43        30.81 o                         
  11   7   8        163.19        152.83        44.21 o                         
  12   7   8         13.01         27.42        35.81 o                         
  13   7   8          2.62        -16.58        22.84 o                         
 -16   8   8          0.85         21.90        32.36 o                         
 -15   8   8         24.81         62.65        32.60 o                         
 -14   8   8         40.15         47.39        31.88 o                         
 -13   8   8        170.28        162.91        57.15 o                         
 -12   8   8          1.61        -26.10        26.10 o                         
 -11   8   8        255.70        270.22        42.36 o                         
 -10   8   8        282.22        244.62        39.46 o                         
  -9   8   8         66.51         55.64        27.52 o                         
  -8   8   8         25.78         56.29        28.21 o                         
  -7   8   8          1.84         16.32        24.89 o                         
  -6   8   8         55.62         57.03        28.35 o                         
  -5   8   8         22.59         38.52        39.91 o                         
  -4   8   8        232.34        245.80        52.51 o                         
  -3   8   8         13.35         -3.35        37.92 o                         
  -2   8   8         14.84         25.81        50.08 o                         
  -1   8   8         74.86         60.15        33.24 o                         
   0   8   8        326.79        358.57        97.13 o                         
   1   8   8          8.81          7.08        42.23 o                         
   2   8   8         86.29         78.38        67.57 o                         
   3   8   8         43.40         49.40        36.74 o                         
   4   8   8          0.02        -22.84        52.36 o                         
   5   8   8          4.80         42.64        31.63 o                         
   6   8   8          0.15        -25.49        33.78 o                         
   7   8   8         76.57         30.45        35.82 o                         
   8   8   8         42.47         17.86        32.94 o                         
   9   8   8         65.37          8.33        32.81 o                         
  10   8   8         16.46        -29.54        29.54 o                         
  11   8   8          3.93         -4.98        43.50 o                         
 -13   9   8          0.68        -53.93        53.93 o                         
 -12   9   8          0.81        -30.86        30.86 o                         
 -11   9   8          0.00         56.81        37.57 o                         
 -10   9   8         47.72         67.57        33.84 o                         
  -9   9   8          2.72        -24.49        27.35 o                         
  -8   9   8         38.64         -5.80        26.81 o                         
  -7   9   8         11.07         62.34        75.59 o                         
  -6   9   8         10.83         -2.16        42.10 o                         
  -5   9   8          9.28        -22.16        37.33 o                         
  -4   9   8         15.21         51.53        41.69 o                         
  -3   9   8         18.74         31.94        31.16 o                         
  -2   9   8          0.00          1.21        28.52 o                         
  -1   9   8         64.53         85.62        33.72 o                         
   0   9   8         20.25         28.17        29.60 o                         
   1   9   8          5.69          5.09        38.60 o                         
   2   9   8          1.70         17.74        61.65 o                         
   3   9   8          2.40         22.80        54.05 o                         
   4   9   8         63.00         38.85        59.96 o                         
   5   9   8         14.39        -44.76        53.21 o                         
   6   9   8         17.20         39.69        55.74 o                         
   7   9   8          7.11        -36.32        43.92 o                         
   8   9   8         36.56        -28.72        40.54 o                         
  -7  10   8          2.92        -20.28        49.47 o                         
  -6  10   8          9.93         88.26        52.55 o                         
  -5  10   8          2.49         53.61        78.97 o                         
  -4  10   8         48.40        -40.96        47.13 o                         
  -3  10   8          4.52         -4.35        48.05 o                         
  -2  10   8          2.65         10.98        64.19 o                         
  -1  10   8         29.00        -10.13        68.41 o                         
   0  10   8          0.43        -57.43        57.43 o                         
   1  10   8          7.70         16.05        65.03 o                         
   2  10   8         14.42        -58.28        58.28 o                         
   3  10   8          7.40         19.43        59.12 o                         
 -24   1   9          0.02        -16.67        16.67 o                         
 -23   1   9          1.71        -14.96        14.96 o                         
 -22   1   9         23.10         14.33        15.33 o                         
 -21   1   9        148.48        132.74        36.92 o                         
 -20   1   9        177.33        198.07        22.64 o                         
 -19   1   9        186.80        247.40        33.70 o                         
 -18   1   9        126.59        126.37        17.85 o                         
 -17   1   9        123.35        139.16        17.71 o                         
 -16   1   9         81.12         60.19        12.57 o                         
 -15   1   9        169.72        183.92        17.30 o                         
 -14   1   9         18.68         23.24         8.74 o                         
 -13   1   9       1192.02       1168.35        73.89 o                         
 -12   1   9        518.07        528.06        47.95 o                         
 -11   1   9       2412.46       2392.85        69.99 o                         
 -10   1   9        154.23        142.30        10.75 o                         
  -9   1   9       4114.24       4498.01       121.94 o                         
  -8   1   9       3142.43       3369.42        98.55 o                         
  -7   1   9         33.78         28.61         4.50 o                         
  -6   1   9          3.13         -0.24         3.39 o                         
  -5   1   9       2469.11       2272.42        76.95 o                         
  -4   1   9       3750.56       3668.88        97.87 o                         
  -3   1   9         94.09        135.78         6.55 o                         
  -2   1   9        417.28        461.72        22.47 o                         
  -1   1   9       2707.12       3397.83        85.26 o                         
   0   1   9        478.35        472.83        20.14 o                         
   1   1   9       3736.69       4276.28        98.05 o                         
   2   1   9       6646.61       7522.46       168.63 o                         
   3   1   9        482.37        417.60        20.52 o                         
   4   1   9       1551.48       1310.59        52.63 o                         
   5   1   9        106.06         94.43        10.11 o                         
   6   1   9        677.41        703.20        27.74 o                         
   7   1   9        936.46        981.84        37.88 o                         
   8   1   9          0.08         -2.03         9.32 o                         
   9   1   9       1274.18       1285.76        55.63 o                         
  10   1   9         63.96         53.51        12.96 o                         
  11   1   9        197.95        236.95        22.09 o                         
  12   1   9         20.54         26.01        12.48 o                         
  13   1   9         47.32         32.04        15.98 o                         
  14   1   9         28.39         15.29        43.87 o                         
  15   1   9         11.95         23.94        42.67 o                         
  16   1   9          0.01        -19.90        51.94 o                         
  17   1   9         26.23        -44.03        44.03 o                         
  18   1   9         25.48         -2.21        54.58 o                         
 -23   2   9         18.79          4.67        16.88 o                         
 -22   2   9          7.14         16.64        16.24 o                         
 -21   2   9          3.29          6.38        14.88 o                         
 -20   2   9        231.31        207.78        23.34 o                         
 -19   2   9        114.09         81.49        16.61 o                         
 -18   2   9        608.04        639.20        37.09 o                         
 -17   2   9         37.20         42.18        15.21 o                         
 -16   2   9        143.15        151.51        22.18 o                         
 -15   2   9       2190.45       2202.69        76.19 o                         
 -14   2   9        403.76        352.38        43.35 o                         
 -13   2   9        250.55        228.13        22.36 o                         
 -12   2   9       3701.46       3870.28       135.16 o                         
 -11   2   9          0.43          0.88         6.11 o                         
 -10   2   9        769.34        803.23        29.30 o                         
  -9   2   9          9.70          5.77         6.65 o                         
  -8   2   9        422.12        461.71        18.37 o                         
  -7   2   9       1606.71       1721.02        49.71 o                         
  -6   2   9        160.68        181.26        10.01 o                         
  -5   2   9         14.30          9.93         4.71 o                         
  -4   2   9        573.17        568.43        20.16 o                         
  -3   2   9         12.99         27.28         5.50 o                         
  -2   2   9       2631.94       2748.67        72.80 o                         
  -1   2   9         20.82         20.60         5.97 o                         
   0   2   9       6590.87       6891.67       207.53 o                         
   1   2   9       2919.91       2991.47        85.88 o                         
   2   2   9        449.28        404.64        28.96 o                         
   3   2   9       2613.21       2501.78        81.09 o                         
   4   2   9          0.01          3.16         7.58 o                         
   5   2   9        351.40        331.07        22.67 o                         
   6   2   9        792.66        843.56        37.92 o                         
   7   2   9        205.67        206.51        23.02 o                         
   8   2   9       1067.48        987.28        42.73 o                         
   9   2   9         81.35         74.75        14.78 o                         
  10   2   9         55.69         54.44        15.95 o                         
  11   2   9          0.39         -3.50        17.92 o                         
  12   2   9          0.00         15.66        26.09 o                         
  13   2   9          8.81         -6.51        15.04 o                         
  14   2   9         34.10         14.64        23.94 o                         
  15   2   9          0.61         -9.60        39.15 o                         
  16   2   9        130.72        104.64        55.50 o                         
  17   2   9         36.27         31.98        94.59 o                         
  18   2   9         56.43        -79.39        79.39 o                         
 -23   3   9        122.57        159.48        26.26 o                         
 -22   3   9        110.84         77.66        35.81 o                         
 -21   3   9         10.38         -3.20        17.68 o                         
 -20   3   9          4.67         21.38        17.85 o                         
 -19   3   9        154.32        147.02        20.51 o                         
 -18   3   9        199.32        167.58        20.79 o                         
 -17   3   9        428.70        455.45        46.51 o                         
 -16   3   9        122.01         96.95        19.27 o                         
 -15   3   9        345.20        360.92        31.06 o                         
 -14   3   9        830.54        877.74        47.31 o                         
 -13   3   9        256.21        261.64        25.09 o                         
 -12   3   9         88.41         99.47        15.75 o                         
 -11   3   9        692.55        652.61        29.86 o                         
 -10   3   9        394.77        432.26        23.96 o                         
  -9   3   9        235.74        206.17        25.48 o                         
  -8   3   9       1144.89       1070.25        47.90 o                         
  -7   3   9        792.46        758.53        29.62 o                         
  -6   3   9       3339.47       3603.88       168.25 o                         
  -5   3   9        301.48        336.11        24.15 o                         
  -4   3   9        126.86        130.64        10.26 o                         
  -3   3   9         79.24         78.74        11.24 o                         
  -2   3   9        159.70        173.28        12.73 o                         
  -1   3   9       1292.95       1134.81        38.71 o                         
   0   3   9       8240.62       8930.08       269.20 o                         
   1   3   9         17.04         13.18        10.73 o                         
   2   3   9        115.58        154.24        16.00 o                         
   3   3   9         79.74         67.58        15.88 o                         
   4   3   9        467.60        482.00        28.35 o                         
   5   3   9        205.10        233.28        24.46 o                         
   6   3   9         43.01         30.00        14.50 o                         
   7   3   9        770.75        806.10        48.15 o                         
   8   3   9          1.68         -3.68        13.12 o                         
   9   3   9          4.52        -12.60        12.60 o                         
  10   3   9         31.47         56.46        18.51 o                         
  11   3   9        196.48        184.61        25.67 o                         
  12   3   9        102.58         92.70        22.02 o                         
  13   3   9        232.88        268.86        30.87 o                         
  14   3   9        168.20        209.43        28.81 o                         
  15   3   9         65.49         23.29        33.16 o                         
  16   3   9         10.99         16.40        29.14 o                         
  17   3   9          1.46        -31.71        63.34 o                         
 -22   4   9         19.88          4.22        21.34 o                         
 -21   4   9          0.21         -0.56        18.40 o                         
 -20   4   9         24.76         37.86        20.26 o                         
 -19   4   9        159.81        178.28        32.18 o                         
 -18   4   9         59.24         69.80        19.32 o                         
 -17   4   9         11.63         10.17        14.08 o                         
 -16   4   9        251.25        237.56        34.30 o                         
 -15   4   9        108.93        116.29        25.50 o                         
 -14   4   9        106.39         84.62        22.44 o                         
 -13   4   9        144.99        141.22        34.48 o                         
 -12   4   9        251.74        240.27        30.95 o                         
 -11   4   9        102.05         97.87        21.61 o                         
 -10   4   9         11.89         -4.42        13.30 o                         
  -9   4   9        846.59        945.83        64.87 o                         
  -8   4   9        578.08        630.41        53.40 o                         
  -7   4   9         17.99          7.12         9.75 o                         
  -6   4   9         18.64         13.83         9.51 o                         
  -5   4   9        523.31        472.98        34.14 o                         
  -4   4   9       1103.80       1073.61        62.18 o                         
  -3   4   9        735.38        768.43        29.36 o                         
  -2   4   9        303.13        320.52        17.62 o                         
  -1   4   9       1213.36       1223.59        42.33 o                         
   0   4   9         13.21         -6.12         6.12 o                         
   1   4   9         54.43         33.33        11.20 o                         
   2   4   9        428.13        439.03        28.27 o                         
   3   4   9        355.24        394.64        31.53 o                         
   4   4   9        690.20        612.77        40.41 o                         
   5   4   9         34.37         23.33        17.82 o                         
   6   4   9        295.24        250.78        39.01 o                         
   7   4   9        394.99        422.52        31.17 o                         
   8   4   9        290.79        270.78        37.72 o                         
   9   4   9         62.30         50.56        16.18 o                         
  10   4   9        137.91        190.00        22.97 o                         
  11   4   9        390.66        431.77        34.81 o                         
  12   4   9          5.13         -8.78        15.07 o                         
  13   4   9        123.06        127.74        22.55 o                         
  14   4   9          0.00         10.34        19.47 o                         
  15   4   9         29.82         40.67        31.94 o                         
  16   4   9         21.53         49.96        43.63 o                         
  17   4   9         17.54         14.87        68.36 o                         
 -21   5   9          0.15        -18.99        19.39 o                         
 -20   5   9          7.78         -5.14        19.69 o                         
 -19   5   9         29.57         16.52        19.22 o                         
 -18   5   9          0.59        -15.27        16.38 o                         
 -17   5   9         24.42         17.22        20.42 o                         
 -16   5   9         15.36         -0.32        21.42 o                         
 -15   5   9        246.01        294.62        38.51 o                         
 -14   5   9        275.60        326.25        39.71 o                         
 -13   5   9        219.57        202.61        30.21 o                         
 -12   5   9         18.80          6.73        16.61 o                         
 -11   5   9          7.89         -0.23        19.71 o                         
 -10   5   9        543.02        559.82        46.22 o                         
  -9   5   9        310.66        273.49        33.61 o                         
  -8   5   9        219.35        231.08        33.67 o                         
  -7   5   9        220.88        214.10        36.81 o                         
  -6   5   9        185.70        206.75        25.00 o                         
  -5   5   9        319.99        316.13        29.83 o                         
  -4   5   9        198.74        188.74        25.19 o                         
  -3   5   9        153.29        149.63        20.51 o                         
  -2   5   9          2.80          9.22        10.73 o                         
  -1   5   9         62.44         50.29        22.60 o                         
   0   5   9         38.24         21.37        12.31 o                         
   1   5   9        493.16        453.32        29.03 o                         
   2   5   9        581.34        611.06        35.18 o                         
   3   5   9        574.05        568.17        39.76 o                         
   4   5   9        346.72        366.03        33.01 o                         
   5   5   9        139.28        184.17        26.10 o                         
   6   5   9         58.36         97.69        22.85 o                         
   7   5   9          5.89          8.87        17.98 o                         
   8   5   9        124.40        133.18        26.05 o                         
   9   5   9         25.60         16.38        14.79 o                         
  10   5   9         93.65        111.09        37.54 o                         
  11   5   9         11.00         -4.43        15.67 o                         
  12   5   9         36.73         24.84        18.38 o                         
  13   5   9         15.15          5.61        17.58 o                         
  14   5   9          1.50         13.65        19.24 o                         
  15   5   9         71.49         43.67        35.72 o                         
  16   5   9         12.84         32.86        47.66 o                         
 -20   6   9         22.07         28.54        23.22 o                         
 -19   6   9          3.46        -20.37        20.37 o                         
 -18   6   9         21.30          5.58        37.50 o                         
 -17   6   9         37.62         64.09        40.12 o                         
 -16   6   9         54.36         29.88        29.81 o                         
 -15   6   9         29.01          3.87        48.14 o                         
 -14   6   9         17.79         31.70        22.36 o                         
 -13   6   9         82.14         96.18        28.67 o                         
 -12   6   9         18.87         20.41        22.16 o                         
 -11   6   9        302.44        291.76        38.47 o                         
 -10   6   9          3.52        -13.74        18.19 o                         
  -9   6   9         93.05        108.52        29.96 o                         
  -8   6   9          0.11         -3.20        21.54 o                         
  -7   6   9        714.49        761.85        46.69 o                         
  -6   6   9        547.55        516.28        37.06 o                         
  -5   6   9          1.94         -9.55        15.70 o                         
  -4   6   9          4.75        -13.16        13.16 o                         
  -3   6   9        239.70        202.98        25.94 o                         
  -2   6   9        196.62        220.18        39.75 o                         
  -1   6   9       1110.89       1110.42       136.21 o                         
   0   6   9        198.93        318.71        38.73 o                         
   1   6   9        525.97        489.48        36.97 o                         
   2   6   9         16.28         10.31        15.87 o                         
   3   6   9        235.66        341.06        32.86 o                         
   4   6   9          8.76         16.31        14.87 o                         
   5   6   9         21.65         11.06        16.41 o                         
   6   6   9        153.25        123.86        27.00 o                         
   7   6   9        292.34        419.31        43.03 o                         
   8   6   9         36.15          8.33        20.97 o                         
   9   6   9         22.62          8.92        19.79 o                         
  10   6   9         10.24          4.08        17.41 o                         
  11   6   9         54.35         52.53        19.98 o                         
  12   6   9        115.73        120.93        30.14 o                         
  13   6   9          6.09          1.95        20.29 o                         
  14   6   9         83.42        102.34        34.36 o                         
 -18   7   9         18.85         43.45        32.53 o                         
 -17   7   9        117.19         99.29        56.45 o                         
 -16   7   9          1.03         45.73        29.15 o                         
 -15   7   9         51.57         53.05        29.04 o                         
 -14   7   9        102.31        155.78        35.22 o                         
 -13   7   9         30.70         35.28        27.58 o                         
 -12   7   9          6.86         64.39        27.65 o                         
 -11   7   9         57.87         45.34        36.69 o                         
 -10   7   9         83.61         85.38        26.82 o                         
  -9   7   9         93.90         99.32        35.16 o                         
  -8   7   9          0.78         22.83        21.39 o                         
  -7   7   9         60.18         67.83        25.25 o                         
  -6   7   9         95.36        154.10        29.94 o                         
  -5   7   9         32.11         61.26        45.69 o                         
  -4   7   9          8.88        -25.08        31.58 o                         
  -3   7   9         29.43        -32.94        46.45 o                         
  -2   7   9         77.28         64.39        30.53 o                         
  -1   7   9         55.33         71.48        47.72 o                         
   0   7   9        114.95        109.49        33.43 o                         
   1   7   9         28.45         -3.11        28.19 o                         
   2   7   9          0.21          4.58        25.97 o                         
   3   7   9         66.38         97.34        27.17 o                         
   4   7   9         87.18        137.40        30.05 o                         
   5   7   9        680.84        724.85        59.48 o                         
   6   7   9        188.25        260.17        46.19 o                         
   7   7   9          0.11         -1.81        23.40 o                         
   8   7   9          2.74        -23.72        23.72 o                         
   9   7   9         77.72         64.33        30.66 o                         
  10   7   9         12.59        -11.40        26.27 o                         
  11   7   9         41.44         21.69        31.77 o                         
  12   7   9         50.19         84.94        50.88 o                         
 -16   8   9          0.07         -2.47        32.62 o                         
 -15   8   9         19.39         -7.41        32.05 o                         
 -14   8   9         78.71         82.03        34.56 o                         
 -13   8   9         13.93         -9.30        26.77 o                         
 -12   8   9        136.58         61.12        46.51 o                         
 -11   8   9         22.40         37.65        27.84 o                         
 -10   8   9         21.15         15.50        39.88 o                         
  -9   8   9        119.69        101.52        31.64 o                         
  -8   8   9         35.95         34.72        36.65 o                         
  -7   8   9         13.82         39.84        34.40 o                         
  -6   8   9          1.59        -38.85        38.85 o                         
  -5   8   9        204.50        212.50        51.04 o                         
  -4   8   9         15.34         17.25        36.97 o                         
  -3   8   9         16.95        -29.56        29.56 o                         
  -2   8   9          2.47         -8.34        28.56 o                         
  -1   8   9          5.62        -20.10        28.11 o                         
   0   8   9         52.46         24.99        82.35 o                         
   1   8   9         24.96         26.66        32.43 o                         
   2   8   9         18.66        -21.58        29.20 o                         
   3   8   9         51.16         34.49        33.28 o                         
   4   8   9          2.44          1.83        28.92 o                         
   5   8   9         52.58         49.56        56.59 o                         
   6   8   9          0.48          0.56        30.72 o                         
   7   8   9          1.36         -5.23        33.30 o                         
   8   8   9         23.72         22.33        35.11 o                         
   9   8   9          1.85         24.56        36.89 o                         
  10   8   9          0.69         -1.13        35.59 o                         
 -12   9   9         36.93         -2.86        34.04 o                         
 -11   9   9          4.87          1.67        31.41 o                         
 -10   9   9         57.27         22.75        31.14 o                         
  -9   9   9         11.29        -31.55        43.49 o                         
  -8   9   9          3.11        -38.43        38.43 o                         
  -7   9   9          1.39        -36.89        36.89 o                         
  -6   9   9          0.28        -13.81        37.40 o                         
  -5   9   9          2.46         -9.25        42.39 o                         
  -4   9   9         17.17        -10.03        42.29 o                         
  -3   9   9          1.44         -2.34        28.71 o                         
  -2   9   9          5.73        -15.56        27.80 o                         
  -1   9   9         13.02          7.76        29.11 o                         
   0   9   9          0.89        -19.77        35.95 o                         
   1   9   9        223.92        198.23        51.63 o                         
   2   9   9          1.77        -46.45        46.45 o                         
   3   9   9          3.49        -40.54        40.54 o                         
   4   9   9          0.49        -14.36        48.14 o                         
   5   9   9        208.76        318.40        89.52 o                         
   6   9   9         85.91        100.50        63.34 o                         
   7   9   9          5.49        -25.34        50.67 o                         
  -6  10   9          3.95         69.50        54.86 o                         
  -5  10   9          8.79        -17.89        45.28 o                         
  -4  10   9         12.28        -58.75        73.90 o                         
  -3  10   9          5.74        -43.27        43.27 o                         
  -2  10   9        108.95         21.26        69.25 o                         
  -1  10   9         65.15        -20.27        66.72 o                         
   0  10   9         34.09        -37.16        64.19 o                         
   1  10   9         11.71        -16.05        65.03 o                         
 -24   0  10          0.08         -5.34        25.49 o                         
 -23   0  10        107.25        106.19        32.83 o                         
 -22   0  10         30.86         21.12        24.14 o                         
 -21   0  10        236.57        335.24        44.36 o                         
 -20   0  10         24.43         12.76        18.40 o                         
 -19   0  10          0.36        -11.33        17.60 o                         
 -18   0  10        271.21        263.92        31.46 o                         
 -17   0  10        186.10        213.14        26.84 o                         
 -16   0  10       9743.02      10396.09       704.37 o                         
 -15   0  10       2396.50       2552.98       325.16 o                         
 -14   0  10        110.58        114.80        19.16 o                         
 -13   0  10       1514.97       1566.10        80.68 o                         
 -12   0  10       1145.57       1051.38        65.12 o                         
 -11   0  10         40.34          9.36        12.53 o                         
 -10   0  10         30.99         -4.65         9.06 o                         
  -9   0  10        842.12        820.74        47.45 o                         
  -8   0  10       6553.02       6662.75       248.35 o                         
  -7   0  10       2030.84       2369.73       228.03 o                         
  -6   0  10        699.46        816.59        47.00 o                         
  -5   0  10         70.01        146.92        26.60 o                         
  -4   0  10      13631.00      14693.33       541.24 o                         
  -3   0  10        760.78        865.91        41.85 o                         
  -2   0  10        158.79        131.70        43.50 o                         
  -1   0  10       1125.36       1143.15        42.50 o                         
   0   0  10      12874.34      13578.85       483.04 o                         
   1   0  10       4695.26       4432.43       143.45 o                         
   2   0  10        486.46        627.70        29.48 o                         
   3   0  10         22.95          1.75         8.78 o                         
   4   0  10       1036.27       1222.10        60.72 o                         
   5   0  10         66.25         63.22        17.49 o                         
   6   0  10        644.68        696.05        40.78 o                         
   7   0  10       1410.20       1362.77        65.51 o                         
   8   0  10        683.53        695.96        64.31 o                         
   9   0  10         21.77          7.15        15.87 o                         
  10   0  10        365.69        298.39        38.86 o                         
  11   0  10         42.87         77.36        34.63 o                         
  12   0  10        226.54        332.18        44.05 o                         
  13   0  10        209.42        270.05        73.48 o                         
  14   0  10         23.26        -13.51        55.74 o                         
  15   0  10        106.63        135.13        73.48 o                         
  16   0  10          7.54        -21.96        58.28 o                         
  17   0  10        149.95        211.14        91.21 o                         
  18   0  10          2.75        -50.67        73.48 o                         
 -24   1  10         23.76         24.79        20.60 o                         
 -23   1  10          0.56          3.76        16.30 o                         
 -22   1  10        203.31        190.24        24.62 o                         
 -21   1  10         16.51          3.68        13.35 o                         
 -20   1  10        480.59        503.15        37.29 o                         
 -19   1  10        202.71        237.83        33.18 o                         
 -18   1  10          2.41          9.33        10.41 o                         
 -17   1  10         10.42         21.25        11.05 o                         
 -16   1  10         33.23         33.24        12.76 o                         
 -15   1  10        142.54        144.51        15.48 o                         
 -14   1  10          6.45          8.62         8.25 o                         
 -13   1  10         23.04         18.88         8.09 o                         
 -12   1  10        644.52        677.40        26.76 o                         
 -11   1  10        237.97        267.87        17.02 o                         
 -10   1  10       1742.81       1806.26        54.61 o                         
  -9   1  10       2202.21       2250.96        70.15 o                         
  -8   1  10        887.02        904.03        34.30 o                         
  -7   1  10        582.28        477.11        29.72 o                         
  -6   1  10        141.10        159.97        13.55 o                         
  -5   1  10       5393.72       5480.55       158.27 o                         
  -4   1  10         72.18        108.28         8.51 o                         
  -3   1  10       1069.72       1067.48        29.49 o                         
  -2   1  10        433.88        482.52        19.35 o                         
  -1   1  10       1918.35       2003.55        57.79 o                         
   0   1  10        492.99        420.72        20.50 o                         
   1   1  10        696.83        801.58        29.45 o                         
   2   1  10        243.26        198.02        11.14 o                         
   3   1  10        659.21        757.98        26.37 o                         
   4   1  10        122.97        186.78        13.17 o                         
   5   1  10        376.82        385.83        19.84 o                         
   6   1  10        256.73        258.54        29.89 o                         
   7   1  10          8.11         -8.20         8.20 o                         
   8   1  10         38.50         45.07        15.34 o                         
   9   1  10        427.31        454.19        35.11 o                         
  10   1  10        302.16        346.88        26.09 o                         
  11   1  10        226.14        184.22        20.29 o                         
  12   1  10          1.09         -1.07        13.48 o                         
  13   1  10         19.40         30.52        15.82 o                         
  14   1  10          2.60        -26.74        40.00 o                         
  15   1  10          0.07         -9.48        40.91 o                         
  16   1  10         62.35         82.79        54.86 o                         
  17   1  10          2.13        -44.68        44.68 o                         
  18   1  10          8.17        -46.06        46.06 o                         
 -23   2  10         61.89         48.30        20.17 o                         
 -22   2  10         12.26          1.05        14.94 o                         
 -21   2  10         45.15         18.97        14.96 o                         
 -20   2  10         64.44         29.95        15.41 o                         
 -19   2  10          0.78          7.00        12.40 o                         
 -18   2  10        631.37        638.32        41.47 o                         
 -17   2  10        117.39        134.49        17.80 o                         
 -16   2  10          3.89          3.83         9.83 o                         
 -15   2  10         25.09         10.05        10.34 o                         
 -14   2  10         10.34         13.90        20.97 o                         
 -13   2  10        942.60       1030.83        48.69 o                         
 -12   2  10       1004.19       1058.65        52.30 o                         
 -11   2  10         39.05         37.36        10.98 o                         
 -10   2  10         91.36         71.61         9.43 o                         
  -9   2  10         14.70          9.20         5.85 o                         
  -8   2  10       6618.88       6465.59       209.07 o                         
  -7   2  10       1194.84       1141.84        47.04 o                         
  -6   2  10       2709.58       2752.70        77.60 o                         
  -5   2  10        405.78        413.36        17.19 o                         
  -4   2  10         67.02         74.35         7.84 o                         
  -3   2  10       1213.43       1254.03        43.75 o                         
  -2   2  10         17.09          9.49         5.03 o                         
  -1   2  10        353.92        361.51        16.05 o                         
   0   2  10       2330.57       2296.01        70.02 o                         
   1   2  10        232.23        258.51        14.69 o                         
   2   2  10         64.67         59.87         8.64 o                         
   3   2  10       1260.67       1223.74        47.22 o                         
   4   2  10         89.69         63.94        12.11 o                         
   5   2  10       1267.46       1308.90        50.80 o                         
   6   2  10        100.86        102.10        15.18 o                         
   7   2  10       2902.03       3058.74       113.36 o                         
   8   2  10        762.52        672.11        35.85 o                         
   9   2  10        235.13        230.16        22.31 o                         
  10   2  10        567.73        539.79        56.56 o                         
  11   2  10         80.94        100.76        21.18 o                         
  12   2  10        179.64        177.48        25.23 o                         
  13   2  10          8.48         31.66        27.07 o                         
  14   2  10         19.96         30.82        43.92 o                         
  15   2  10        104.61        170.88        56.97 o                         
  16   2  10          4.51        -59.54        59.54 o                         
  17   2  10          0.13        -11.94        51.32 o                         
 -23   3  10          1.06        -11.30        16.59 o                         
 -22   3  10         27.75         13.81        20.66 o                         
 -21   3  10          6.03         -9.73        15.22 o                         
 -20   3  10         38.42         12.82        14.65 o                         
 -19   3  10         95.91        142.68        31.41 o                         
 -18   3  10          0.00        -10.44        14.89 o                         
 -17   3  10        364.60        447.30        46.82 o                         
 -16   3  10        201.72        243.98        23.05 o                         
 -15   3  10        142.92        150.65        21.58 o                         
 -14   3  10        785.60        793.70        44.39 o                         
 -13   3  10          0.06         10.50        17.31 o                         
 -12   3  10       2151.81       1950.99        77.66 o                         
 -11   3  10         52.96         50.13        10.43 o                         
 -10   3  10         78.96         86.01        12.45 o                         
  -9   3  10         80.27         72.02        11.27 o                         
  -8   3  10        234.84        221.73        20.99 o                         
  -7   3  10        173.86        164.70        13.85 o                         
  -6   3  10        750.13        750.61        28.92 o                         
  -5   3  10          2.11          4.61        10.32 o                         
  -4   3  10       1105.61       1272.95        37.74 o                         
  -3   3  10       1190.87       1227.26        39.74 o                         
  -2   3  10        635.23        713.30        25.50 o                         
  -1   3  10        420.68        437.90        18.72 o                         
   0   3  10       1948.94       1876.08        65.54 o                         
   1   3  10       6081.09       5975.68       183.68 o                         
   2   3  10         32.68         17.15        10.33 o                         
   3   3  10         11.18         10.51         9.56 o                         
   4   3  10        251.87        227.23        23.43 o                         
   5   3  10         50.15         46.29        17.92 o                         
   6   3  10       1512.01       1508.93        66.84 o                         
   7   3  10       1158.08       1090.75        62.05 o                         
   8   3  10         16.56          0.38        13.30 o                         
   9   3  10          0.91        -11.72        15.12 o                         
  10   3  10        130.22        101.20        21.16 o                         
  11   3  10        118.13         95.89        21.31 o                         
  12   3  10        105.69        127.27        23.24 o                         
  13   3  10          2.44          6.43        17.42 o                         
  14   3  10        146.48        149.33        45.95 o                         
  15   3  10          7.13        -24.59        24.59 o                         
  16   3  10         84.46         81.32        51.45 o                         
  17   3  10          0.54        -57.78        83.61 o                         
 -22   4  10         43.50         30.31        23.56 o                         
 -21   4  10        178.72        172.61        32.55 o                         
 -20   4  10        110.97        104.31        24.59 o                         
 -19   4  10        193.21        218.73        29.28 o                         
 -18   4  10         55.53         47.89        17.75 o                         
 -17   4  10          8.92        -10.78        29.02 o                         
 -16   4  10          0.98        -12.03        31.10 o                         
 -15   4  10         93.71         91.00        39.27 o                         
 -14   4  10          1.69          9.17        22.92 o                         
 -13   4  10         60.50         27.40        17.20 o                         
 -12   4  10        101.89         58.06        27.02 o                         
 -11   4  10         18.23         15.65        16.83 o                         
 -10   4  10       1397.33       1374.36        73.43 o                         
  -9   4  10        628.18        721.77        60.46 o                         
  -8   4  10          4.14          3.57        10.91 o                         
  -7   4  10       1478.59       1483.36        70.57 o                         
  -6   4  10        174.01        172.46        22.06 o                         
  -5   4  10        732.84        727.74        35.89 o                         
  -4   4  10       1602.76       1623.92        58.03 o                         
  -3   4  10        607.25        675.58        27.12 o                         
  -2   4  10       1925.37       1922.34        61.54 o                         
  -1   4  10          4.40         16.54        16.27 o                         
   0   4  10         46.48         31.19        11.43 o                         
   1   4  10        239.71        261.14        27.67 o                         
   2   4  10       1362.26       1285.04        91.68 o                         
   3   4  10         77.74         80.49        22.61 o                         
   4   4  10          1.97         -7.32        12.31 o                         
   5   4  10       1647.31       1593.12        70.38 o                         
   6   4  10        293.93        310.94        45.10 o                         
   7   4  10         95.08         84.65        20.11 o                         
   8   4  10        142.92         97.79        22.55 o                         
   9   4  10         15.04          9.67        14.90 o                         
  10   4  10        395.49        407.28        36.72 o                         
  11   4  10        159.63        223.43        34.99 o                         
  12   4  10          4.88         15.30        22.92 o                         
  13   4  10        122.45        132.93        26.09 o                         
  14   4  10          8.24         -9.04        20.90 o                         
  15   4  10          3.50        -27.95        27.95 o                         
  16   4  10          5.34          9.02        31.34 o                         
 -21   5  10         14.19          1.67        20.48 o                         
 -20   5  10         30.90         24.98        21.32 o                         
 -19   5  10          1.36        -15.90        18.12 o                         
 -18   5  10        321.27        341.93        45.43 o                         
 -17   5  10         17.55         33.12        31.89 o                         
 -16   5  10         32.02         47.70        23.56 o                         
 -15   5  10         33.98         11.10        20.52 o                         
 -14   5  10          4.15        -15.06        16.27 o                         
 -13   5  10        125.03        110.97        24.54 o                         
 -12   5  10          7.71         35.75        21.91 o                         
 -11   5  10        323.19        365.77       116.97 o                         
 -10   5  10        636.55        652.30        50.24 o                         
  -9   5  10        451.06        426.38        40.11 o                         
  -8   5  10         24.12          8.25        15.11 o                         
  -7   5  10        432.02        459.66        36.23 o                         
  -6   5  10          0.10         -4.98        12.29 o                         
  -5   5  10        710.68        696.63        43.65 o                         
  -4   5  10        231.59        247.46        25.75 o                         
  -3   5  10       1115.30       1149.99        59.28 o                         
  -2   5  10          0.42         -3.54        14.61 o                         
  -1   5  10         78.39         56.22        19.12 o                         
   0   5  10        280.60        322.40        34.35 o                         
   1   5  10         14.82         10.83        18.29 o                         
   2   5  10        205.21        187.09        24.99 o                         
   3   5  10        487.30        463.20        31.95 o                         
   4   5  10        557.05        625.35        58.88 o                         
   5   5  10        765.21        728.96        46.84 o                         
   6   5  10        119.66        105.21        25.72 o                         
   7   5  10        882.99        890.74        58.30 o                         
   8   5  10        187.07        165.91        23.02 o                         
   9   5  10        145.61        144.78        22.71 o                         
  10   5  10         41.98         52.31        18.41 o                         
  11   5  10          8.09         -9.50        16.51 o                         
  12   5  10        254.91        246.84        30.16 o                         
  13   5  10         17.90         20.76        20.09 o                         
  14   5  10          4.63          6.72        22.26 o                         
  15   5  10         12.41         46.47        32.45 o                         
 -20   6  10         18.55         -6.61        34.80 o                         
 -19   6  10          8.70         11.28        19.74 o                         
 -18   6  10          7.85        -12.84        36.74 o                         
 -17   6  10         39.52         24.77        30.22 o                         
 -16   6  10          8.30         13.98        40.54 o                         
 -15   6  10          3.47          3.58        21.68 o                         
 -14   6  10          0.01        -18.89        21.87 o                         
 -13   6  10        107.64         75.01        38.26 o                         
 -12   6  10          0.63        -14.82        18.85 o                         
 -11   6  10          1.38         15.82        21.05 o                         
 -10   6  10         55.42         56.77        25.18 o                         
  -9   6  10        447.19        465.64       103.45 o                         
  -8   6  10         32.89         37.15        20.38 o                         
  -7   6  10         44.36         54.67        29.71 o                         
  -6   6  10        540.36        535.68        50.06 o                         
  -5   6  10        178.24        185.20        32.94 o                         
  -4   6  10        160.52        105.30        30.64 o                         
  -3   6  10         96.94         72.63        27.81 o                         
  -2   6  10         58.78         36.25        21.16 o                         
  -1   6  10         35.44         40.61        19.57 o                         
   0   6  10         63.83         47.23        21.06 o                         
   1   6  10          1.61          5.29        14.94 o                         
   2   6  10        234.78        220.18        28.11 o                         
   3   6  10        455.30        477.32        44.97 o                         
   4   6  10          0.03        -13.17        19.25 o                         
   5   6  10         84.68         50.53        31.22 o                         
   6   6  10         45.54         99.41        24.23 o                         
   7   6  10          0.09         -7.44        20.24 o                         
   8   6  10         55.68         83.21        25.37 o                         
   9   6  10         13.72         16.68        18.10 o                         
  10   6  10        213.17        253.88        29.40 o                         
  11   6  10         14.17         28.69        20.33 o                         
  12   6  10          1.10          3.78        19.59 o                         
  13   6  10         30.05         30.80        21.45 o                         
  14   6  10          2.43         52.35        37.42 o                         
 -18   7  10         23.45         55.44        34.30 o                         
 -17   7  10          5.36         -6.17        27.35 o                         
 -16   7  10          5.13         18.99        29.17 o                         
 -15   7  10          7.67         -3.05        28.94 o                         
 -14   7  10         14.27         45.49        37.60 o                         
 -13   7  10         73.89         64.50        33.37 o                         
 -12   7  10         48.27         17.62        26.29 o                         
 -11   7  10        190.37        173.13        33.93 o                         
 -10   7  10          1.22         -8.24        22.16 o                         
  -9   7  10          0.62        -12.51        21.71 o                         
  -8   7  10          6.72         -4.95        21.87 o                         
  -7   7  10          4.58         15.02        28.31 o                         
  -6   7  10        298.25        317.89        38.21 o                         
  -5   7  10         15.54        -14.53        34.86 o                         
  -4   7  10         46.12         93.75        51.52 o                         
  -3   7  10        150.66        185.81        63.34 o                         
  -2   7  10         26.03         19.27        28.59 o                         
  -1   7  10          7.87         -6.89        42.23 o                         
   0   7  10         67.66         65.42        38.01 o                         
   1   7  10        136.13        189.64        43.00 o                         
   2   7  10         41.81         23.22        30.22 o                         
   3   7  10        789.82       1032.59        88.77 o                         
   4   7  10        284.26        270.37        38.12 o                         
   5   7  10         89.07        113.59        32.15 o                         
   6   7  10          8.95          4.07        24.94 o                         
   7   7  10          1.77        -18.24        24.06 o                         
   8   7  10          0.12          1.12        25.28 o                         
   9   7  10          3.04        -31.68        44.29 o                         
  10   7  10         63.31         65.94        50.59 o                         
  11   7  10         77.70         85.27        28.65 o                         
  12   7  10         57.18         51.13        27.23 o                         
 -15   8  10          0.28         -6.85        30.10 o                         
 -14   8  10         19.50         29.60        30.49 o                         
 -13   8  10          1.64         24.99        29.92 o                         
 -12   8  10         56.38        102.51        33.49 o                         
 -11   8  10          5.90         -5.70        26.22 o                         
 -10   8  10         26.15        -22.33        22.33 o                         
  -9   8  10        153.76        198.87        38.11 o                         
  -8   8  10          9.30        -36.64        36.64 o                         
  -7   8  10         46.75         -5.20        37.87 o                         
  -6   8  10         38.05        -11.55        45.18 o                         
  -5   8  10         81.25         12.39        40.57 o                         
  -4   8  10        196.84        260.39        55.12 o                         
  -3   8  10          9.49         -9.91        25.49 o                         
  -2   8  10        161.16        134.10        46.87 o                         
  -1   8  10        248.83        310.72        54.62 o                         
   0   8  10         86.60         87.06        73.06 o                         
   1   8  10         30.62         27.43        32.17 o                         
   2   8  10         93.20         -2.11        41.81 o                         
   3   8  10        143.25        167.82        42.82 o                         
   4   8  10        229.66        174.57        44.83 o                         
   5   8  10          3.38        -14.65        28.96 o                         
   6   8  10         49.28         23.00        36.64 o                         
   7   8  10          5.69        -19.20        32.82 o                         
   8   8  10          5.89         13.99        35.95 o                         
   9   8  10         27.28         41.64        47.72 o                         
 -12   9  10         12.60        -17.32        30.89 o                         
 -11   9  10          0.57         53.29        52.95 o                         
 -10   9  10         14.65        -42.79        45.88 o                         
  -9   9  10         28.42         20.81        45.61 o                         
  -8   9  10         56.72        116.42        52.54 o                         
  -7   9  10         21.63        -34.02        39.75 o                         
  -6   9  10          0.15         -3.04        52.36 o                         
  -5   9  10          1.62        -39.41        40.12 o                         
  -4   9  10          0.30         14.53        30.07 o                         
  -3   9  10          7.11          1.32        29.00 o                         
  -2   9  10         50.84         62.15        48.26 o                         
  -1   9  10         25.90         30.67        31.23 o                         
   0   9  10         18.75         10.52        35.83 o                         
   1   9  10          0.21         12.70        91.21 o                         
   2   9  10          1.38         -5.63        35.08 o                         
   3   9  10          3.81        -38.01        38.01 o                         
   4   9  10          2.43        -43.07        43.07 o                         
   5   9  10         22.25         39.69        56.59 o                         
   6   9  10          9.97         21.11        52.36 o                         
  -4  10  10          1.08         51.69        61.65 o                         
  -3  10  10         49.43         95.19        57.92 o                         
  -2  10  10         14.06         31.34        47.48 o                         
 -24   1  11          2.14        -16.70        16.70 o                         
 -23   1  11         31.16         23.45        17.72 o                         
 -22   1  11        142.83        141.73        22.15 o                         
 -21   1  11        277.82        275.04        35.67 o                         
 -20   1  11         54.60         43.49        15.14 o                         
 -19   1  11          0.30        -11.21        11.21 o                         
 -18   1  11       1636.10       1719.73        65.47 o                         
 -17   1  11          2.88          3.63        10.34 o                         
 -16   1  11        368.95        453.68        28.28 o                         
 -15   1  11        135.47        117.79        14.67 o                         
 -14   1  11        902.51        885.60        62.70 o                         
 -13   1  11       1357.78       1454.90        77.86 o                         
 -12   1  11         72.62         66.92         9.78 o                         
 -11   1  11       1397.08       1463.37        60.35 o                         
 -10   1  11       2677.83       2714.58       108.72 o                         
  -9   1  11        518.47        530.77        27.57 o                         
  -8   1  11       1256.13       1369.28        43.89 o                         
  -7   1  11       2328.27       2218.18        77.20 o                         
  -6   1  11       1505.99       1609.05        58.23 o                         
  -5   1  11        887.31        918.61        33.96 o                         
  -4   1  11       1147.94       1053.48        31.90 o                         
  -3   1  11       3063.94       3134.16        75.15 o                         
  -2   1  11        187.86        204.68        14.76 o                         
  -1   1  11         34.88         21.11         5.95 o                         
   0   1  11        706.14        733.84        45.95 o                         
   1   1  11        741.12        731.04        29.82 o                         
   2   1  11        512.50        499.14        18.99 o                         
   3   1  11        260.01        319.72        24.94 o                         
   4   1  11        161.16        199.10        18.37 o                         
   5   1  11       1264.48       1299.55        49.85 o                         
   6   1  11          0.16         -4.93         9.47 o                         
   7   1  11         53.58         39.35        12.97 o                         
   8   1  11        123.86        126.57        17.54 o                         
   9   1  11          7.74          9.42        11.05 o                         
  10   1  11        572.93        591.18        40.23 o                         
  11   1  11         48.30         38.77        16.04 o                         
  12   1  11        291.41        285.84        30.67 o                         
  13   1  11        330.73        343.50        34.08 o                         
  14   1  11          6.86        -20.93        57.85 o                         
  15   1  11        103.64         68.37        64.19 o                         
  16   1  11        124.54         92.01        59.04 o                         
  17   1  11          0.89          7.92        50.38 o                         
 -23   2  11         52.83         38.24        35.62 o                         
 -22   2  11         98.35         66.74        19.41 o                         
 -21   2  11         97.37         85.77        19.39 o                         
 -20   2  11         52.15         28.88        15.11 o                         
 -19   2  11        274.53        350.61        45.17 o                         
 -18   2  11        214.09        238.00        23.92 o                         
 -17   2  11        914.29        990.42        66.36 o                         
 -16   2  11        805.81        831.83        39.51 o                         
 -15   2  11         88.29         60.31        12.43 o                         
 -14   2  11        174.45        141.32        18.99 o                         
 -13   2  11        107.38        105.76        17.22 o                         
 -12   2  11        389.34        303.48        24.72 o                         
 -11   2  11       2174.04       2253.64        68.20 o                         
 -10   2  11        648.27        637.42        23.55 o                         
  -9   2  11        281.02        289.96        17.76 o                         
  -8   2  11       1376.60       1238.85        41.47 o                         
  -7   2  11         39.48         28.33         9.25 o                         
  -6   2  11       2547.63       2521.06        97.76 o                         
  -5   2  11          1.79         -5.37         5.50 o                         
  -4   2  11        405.50        372.73        16.81 o                         
  -3   2  11        781.35        849.49        37.28 o                         
  -2   2  11         58.20         52.92         7.00 o                         
  -1   2  11        179.41        231.82        20.95 o                         
   0   2  11        277.64        292.02        13.69 o                         
   1   2  11        592.96        557.29        21.08 o                         
   2   2  11          2.58          4.42         8.03 o                         
   3   2  11        567.08        628.97        33.59 o                         
   4   2  11        239.63        244.87        21.05 o                         
   5   2  11        382.87        350.87        25.39 o                         
   6   2  11        397.95        384.03        27.31 o                         
   7   2  11          9.16         11.96        11.34 o                         
   8   2  11          8.24         -7.93        14.81 o                         
   9   2  11        621.89        717.54        64.37 o                         
  10   2  11         24.33         18.64        12.57 o                         
  11   2  11        425.86        433.28        37.11 o                         
  12   2  11         37.16         39.83        36.79 o                         
  13   2  11        118.59        153.37        32.87 o                         
  14   2  11         39.01         85.55        48.81 o                         
  15   2  11         46.73        -43.55        43.55 o                         
  16   2  11         70.30         35.99        54.64 o                         
  17   2  11         79.02         91.20        76.86 o                         
 -23   3  11        105.50         77.93        29.54 o                         
 -22   3  11          0.05         -5.38        16.10 o                         
 -21   3  11         45.63         47.77        18.14 o                         
 -20   3  11         10.07         23.16        15.01 o                         
 -19   3  11         67.20         78.30        17.57 o                         
 -18   3  11        253.05        300.39        26.87 o                         
 -17   3  11        138.64        148.43        19.13 o                         
 -16   3  11         20.13         17.06        16.70 o                         
 -15   3  11         34.95         13.19        12.45 o                         
 -14   3  11         24.43          7.95        15.24 o                         
 -13   3  11        621.29        641.05        59.25 o                         
 -12   3  11        122.46        129.39        25.84 o                         
 -11   3  11        130.68        130.24        18.53 o                         
 -10   3  11        617.13        572.61        33.07 o                         
  -9   3  11        752.78        778.45        40.72 o                         
  -8   3  11        766.82        893.07        67.27 o                         
  -7   3  11         89.91         73.87        12.29 o                         
  -6   3  11        386.22        367.92        21.21 o                         
  -5   3  11         70.11         77.18        11.32 o                         
  -4   3  11       1791.09       1713.41        52.98 o                         
  -3   3  11        180.18        171.90        12.01 o                         
  -2   3  11        554.03        511.04        24.39 o                         
  -1   3  11        332.72        322.51        19.62 o                         
   0   3  11         58.59         31.77        11.41 o                         
   1   3  11        148.81        125.62        15.30 o                         
   2   3  11         17.45         13.18        10.48 o                         
   3   3  11         26.25         26.49        16.46 o                         
   4   3  11        209.72        191.05        26.33 o                         
   5   3  11          1.19          1.97        15.52 o                         
   6   3  11        294.54        357.74        31.84 o                         
   7   3  11          4.64          2.80        15.60 o                         
   8   3  11         87.73         71.63        19.40 o                         
   9   3  11          0.19        -13.56        13.56 o                         
  10   3  11         29.59          8.97        15.60 o                         
  11   3  11         39.63         45.11        23.65 o                         
  12   3  11        103.53        131.29        33.88 o                         
  13   3  11         33.96         27.04        20.06 o                         
  14   3  11         36.17         24.07        45.39 o                         
  15   3  11         98.38         91.16        53.66 o                         
  16   3  11         13.60        -33.32        49.49 o                         
 -22   4  11          8.28         50.15        24.39 o                         
 -21   4  11        282.15        261.60        34.90 o                         
 -20   4  11          1.33        -17.29        22.91 o                         
 -19   4  11          0.68          4.61        16.23 o                         
 -18   4  11          1.40        -23.04        24.75 o                         
 -17   4  11        129.53        126.73        29.64 o                         
 -16   4  11        143.21         84.99        25.86 o                         
 -15   4  11        360.95        397.29        43.38 o                         
 -14   4  11          5.80         -3.49        16.95 o                         
 -13   4  11        214.68        192.71        28.36 o                         
 -12   4  11        558.51        551.62        46.27 o                         
 -11   4  11         24.71          7.28        11.75 o                         
 -10   4  11        340.83        288.62        31.90 o                         
  -9   4  11        360.19        316.91        70.94 o                         
  -8   4  11        805.13        765.33        44.76 o                         
  -7   4  11        409.81        380.25        63.75 o                         
  -6   4  11        361.29        377.87        29.80 o                         
  -5   4  11         76.52         68.88        15.14 o                         
  -4   4  11          0.07         -5.78         8.72 o                         
  -3   4  11        542.68        573.15        30.74 o                         
  -2   4  11        295.54        297.49        22.24 o                         
  -1   4  11        155.99        142.72        20.37 o                         
   0   4  11        177.67        222.72        34.25 o                         
   1   4  11        210.09        170.05        19.82 o                         
   2   4  11       1835.12       1801.24        75.78 o                         
   3   4  11        284.27        223.95        25.05 o                         
   4   4  11         22.99         32.05        15.96 o                         
   5   4  11         52.65        101.43        20.29 o                         
   6   4  11        857.71        815.44        81.68 o                         
   7   4  11          9.04          1.34        14.51 o                         
   8   4  11          2.04        -14.56        14.56 o                         
   9   4  11          6.92        -11.06        23.55 o                         
  10   4  11          9.09         -8.71        15.89 o                         
  11   4  11         13.70         13.84        20.36 o                         
  12   4  11          7.36         27.25        19.75 o                         
  13   4  11         48.58         62.90        28.77 o                         
  14   4  11        205.86        203.24        41.40 o                         
  15   4  11         19.18         29.54        31.52 o                         
 -21   5  11          2.03         -9.73        19.75 o                         
 -20   5  11          7.90          5.92        18.27 o                         
 -19   5  11         17.73         16.47        19.44 o                         
 -18   5  11         28.82         -9.22        22.23 o                         
 -17   5  11        114.78        101.69        42.08 o                         
 -16   5  11        553.83        513.40        54.77 o                         
 -15   5  11        192.92        153.34        34.75 o                         
 -14   5  11          8.13         41.97        22.04 o                         
 -13   5  11         72.73         56.35        21.54 o                         
 -12   5  11        268.33        212.25        37.59 o                         
 -11   5  11        113.06        101.48        25.42 o                         
 -10   5  11        141.11         91.39        34.20 o                         
  -9   5  11        176.76        186.46        28.83 o                         
  -8   5  11          7.48          8.54        17.68 o                         
  -7   5  11        723.95        716.26        46.12 o                         
  -6   5  11        373.63        414.85        34.14 o                         
  -5   5  11         83.66         82.28        18.00 o                         
  -4   5  11         25.91         29.25        13.54 o                         
  -3   5  11          9.04         13.99        22.38 o                         
  -2   5  11        566.74        530.62        43.21 o                         
  -1   5  11         82.77        118.02        23.68 o                         
   0   5  11        153.39        126.50        39.57 o                         
   1   5  11        189.64        175.40        30.52 o                         
   2   5  11        241.18        241.52        27.18 o                         
   3   5  11          3.09          7.08        20.48 o                         
   4   5  11        172.38        231.00        39.11 o                         
   5   5  11        350.83        285.10        29.69 o                         
   6   5  11        359.73        407.11        36.04 o                         
   7   5  11        122.82         88.61        22.19 o                         
   8   5  11          3.62          0.42        17.28 o                         
   9   5  11         33.13        -12.05        17.56 o                         
  10   5  11         27.58         15.23        24.50 o                         
  11   5  11         13.40         26.74        21.09 o                         
  12   5  11         65.29         54.50        23.15 o                         
  13   5  11         33.34         26.96        23.77 o                         
  14   5  11          5.57        -27.71        27.71 o                         
 -19   6  11         15.55         32.48        28.52 o                         
 -18   6  11         46.61         27.57        34.17 o                         
 -17   6  11         82.15         68.59        61.23 o                         
 -16   6  11         11.91        -24.17        24.17 o                         
 -15   6  11          7.38          7.35        23.80 o                         
 -14   6  11          0.10         -3.02        21.83 o                         
 -13   6  11         38.89         48.08        26.00 o                         
 -12   6  11          0.01         11.62        23.04 o                         
 -11   6  11          0.72          9.95        23.84 o                         
 -10   6  11         24.03         11.12        21.78 o                         
  -9   6  11         82.02        133.49        45.00 o                         
  -8   6  11         60.80         53.48        20.86 o                         
  -7   6  11          4.44         27.20        17.98 o                         
  -6   6  11        128.96        159.89        28.89 o                         
  -5   6  11        621.57        576.00        90.37 o                         
  -4   6  11        203.66        266.04        68.41 o                         
  -3   6  11        732.07        813.32       105.57 o                         
  -2   6  11        562.94        677.57        66.59 o                         
  -1   6  11         27.60         29.91        43.92 o                         
   0   6  11          3.05          3.70        23.90 o                         
   1   6  11         34.26         -1.25        26.17 o                         
   2   6  11        214.69        203.89        42.89 o                         
   3   6  11        402.40        399.81        54.52 o                         
   4   6  11         56.44          0.58        36.32 o                         
   5   6  11          7.53        -23.08        25.85 o                         
   6   6  11        187.80        151.04        36.46 o                         
   7   6  11        103.41         97.42        22.18 o                         
   8   6  11        137.70        160.42        25.33 o                         
   9   6  11         28.53         43.06        21.88 o                         
  10   6  11        145.50        226.14        32.32 o                         
  11   6  11          4.68         12.65        24.02 o                         
  12   6  11         43.84         56.38        24.92 o                         
  13   6  11         10.94        -26.41        33.77 o                         
 -17   7  11         12.10         54.71        32.46 o                         
 -16   7  11          1.10         24.69        27.03 o                         
 -15   7  11          3.49        -13.13        24.94 o                         
 -14   7  11         57.05         45.88        29.07 o                         
 -13   7  11        250.18        313.62        44.26 o                         
 -12   7  11         22.31         25.93        25.44 o                         
 -11   7  11        127.99        122.60        31.20 o                         
 -10   7  11          1.52          2.01        39.34 o                         
  -9   7  11          6.63         20.45        22.23 o                         
  -8   7  11         43.34         62.92        40.71 o                         
  -7   7  11        119.64        114.44        45.61 o                         
  -6   7  11         72.09         36.47       102.62 o                         
  -5   7  11          0.88         53.21        53.21 o                         
  -4   7  11         99.53        191.72        70.10 o                         
  -3   7  11         46.45         -5.97        35.89 o                         
  -2   7  11         25.23         20.09        28.41 o                         
  -1   7  11         29.61          5.20        29.22 o                         
   0   7  11         48.06          5.84        35.05 o                         
   1   7  11          9.44         18.50        31.25 o                         
   2   7  11         12.17          9.61        28.88 o                         
   3   7  11        129.65        103.81        39.63 o                         
   4   7  11        475.83        554.39       105.15 o                         
   5   7  11          3.93         10.13        24.66 o                         
   6   7  11          0.20         -2.48        24.30 o                         
   7   7  11         14.78         48.55        27.12 o                         
   8   7  11          6.07         42.43        27.82 o                         
   9   7  11          1.25         -7.78        20.91 o                         
  10   7  11         87.70        113.33        29.39 o                         
  11   7  11        118.59         94.74        29.10 o                         
 -15   8  11         25.74         38.49        33.05 o                         
 -14   8  11         14.67         48.76        31.59 o                         
 -13   8  11          8.86          5.98        30.73 o                         
 -12   8  11          4.17         17.20        28.45 o                         
 -11   8  11         28.74         13.39        26.87 o                         
 -10   8  11         12.54         19.09        42.39 o                         
  -9   8  11         18.99        -27.60        37.75 o                         
  -8   8  11         33.13        -30.97        37.10 o                         
  -7   8  11         12.75         18.52        40.49 o                         
  -6   8  11          1.11        -80.23        80.23 o                         
  -5   8  11         33.86         44.01        41.75 o                         
  -4   8  11        155.01        158.10        48.36 o                         
  -3   8  11          0.01         11.27        31.63 o                         
  -2   8  11          4.52        -26.45        43.07 o                         
  -1   8  11         14.88         68.92        36.54 o                         
   0   8  11         97.94        121.23        43.18 o                         
   1   8  11         67.09         28.85        41.38 o                         
   2   8  11         11.15        -24.25        29.66 o                         
   3   8  11          3.88        -29.41        29.41 o                         
   4   8  11         26.88          7.00        36.74 o                         
   5   8  11         17.38         28.54        34.99 o                         
   6   8  11          6.98        -23.62        33.87 o                         
   7   8  11          1.73         -0.51        35.59 o                         
   8   8  11          0.29        -35.31        35.31 o                         
 -11   9  11          0.06        -47.03        49.47 o                         
 -10   9  11          4.43        -43.16        43.16 o                         
  -9   9  11          2.59        -20.52        86.15 o                         
  -8   9  11          7.07         52.72        46.28 o                         
  -7   9  11          0.04         -2.66        76.43 o                         
  -6   9  11          4.84         -3.54        39.08 o                         
  -5   9  11          7.26        -24.10        42.07 o                         
  -4   9  11        165.03        153.60        40.51 o                         
  -3   9  11         22.35         22.84        31.31 o                         
  -2   9  11          7.59         13.48        47.19 o                         
  -1   9  11          0.71         -1.03        35.62 o                         
   0   9  11         52.88        118.23        47.45 o                         
   1   9  11         21.82         25.12        40.57 o                         
   2   9  11        186.46        151.84        67.99 o                         
   3   9  11         10.35        -19.54        38.35 o                         
   4   9  11         54.80        -32.94        56.59 o                         
   5   9  11         14.58         -5.07        48.99 o                         
 -24   0  12         43.18         59.46        40.54 o                         
 -23   0  12         14.07         10.73        22.97 o                         
 -22   0  12          0.03          2.90        20.55 o                         
 -21   0  12        147.61        210.44        55.32 o                         
 -20   0  12        113.72         97.06        54.47 o                         
 -19   0  12         28.75         38.38        21.10 o                         
 -18   0  12         53.11         14.35        21.10 o                         
 -17   0  12        167.46        170.25        25.37 o                         
 -16   0  12       1564.74       1686.47        97.00 o                         
 -15   0  12        413.36        388.03        32.76 o                         
 -14   0  12         73.39         80.11        22.66 o                         
 -13   0  12        510.97        548.31        34.54 o                         
 -12   0  12          2.68         -8.55        13.16 o                         
 -11   0  12       3333.42       3183.03       171.16 o                         
 -10   0  12       1448.05       1361.57        92.90 o                         
  -9   0  12       2330.18       2407.73       118.30 o                         
  -8   0  12        742.73        786.44        57.85 o                         
  -7   0  12       4202.48       3991.31       184.98 o                         
  -6   0  12       1008.31        904.96        53.06 o                         
  -5   0  12          5.56         -4.90         7.45 o                         
  -4   0  12         94.67        201.50        19.94 o                         
  -3   0  12          2.98         -0.88         8.47 o                         
  -2   0  12       4307.86       4031.28       135.43 o                         
  -1   0  12        868.19        826.86        35.05 o                         
   0   0  12        126.19        162.06        15.01 o                         
   1   0  12         14.56          4.47         7.82 o                         
   2   0  12         18.50         -6.55        10.35 o                         
   3   0  12        690.00        691.47        41.66 o                         
   4   0  12        959.96       1049.06        55.32 o                         
   5   0  12       3424.94       3895.20       213.01 o                         
   6   0  12       5622.12       5757.32       281.50 o                         
   7   0  12        190.28        216.71        34.91 o                         
   8   0  12          0.96          8.54        21.11 o                         
   9   0  12        875.88        912.80        71.48 o                         
  10   0  12        870.77        893.46        72.16 o                         
  11   0  12        305.50        302.44        44.98 o                         
  12   0  12         27.39          3.96        23.26 o                         
  13   0  12        290.84        347.65        49.74 o                         
  14   0  12         10.14        -26.18        64.19 o                         
  15   0  12          3.05         22.80        65.88 o                         
  16   0  12          9.50        -21.11        67.57 o                         
 -23   1  12         10.01          2.05        16.15 o                         
 -22   1  12          5.93          8.43        16.34 o                         
 -21   1  12          5.65         -7.55        15.04 o                         
 -20   1  12        211.37        186.98        36.11 o                         
 -19   1  12         26.72         13.46        12.41 o                         
 -18   1  12        267.00        253.43        23.36 o                         
 -17   1  12        239.69        249.71        21.74 o                         
 -16   1  12         76.78         98.62        14.63 o                         
 -15   1  12       1207.63       1280.97        50.02 o                         
 -14   1  12         55.82         25.86        16.86 o                         
 -13   1  12        495.61        472.93        27.96 o                         
 -12   1  12         20.20          6.53         7.43 o                         
 -11   1  12        103.80        102.08        14.02 o                         
 -10   1  12        246.95        192.62        11.80 o                         
  -9   1  12        593.21        665.88        28.34 o                         
  -8   1  12          0.02          1.15         7.36 o                         
  -7   1  12          1.95          3.10         6.72 o                         
  -6   1  12       1025.87        988.73        36.56 o                         
  -5   1  12        827.39        776.72        32.91 o                         
  -4   1  12        567.69        621.10        29.81 o                         
  -3   1  12       2733.02       2678.88        65.26 o                         
  -2   1  12        535.28        515.99        18.15 o                         
  -1   1  12       1413.25       1189.40        36.91 o                         
   0   1  12        535.98        498.93        18.38 o                         
   1   1  12        111.09         91.89         9.11 o                         
   2   1  12       1033.43       1050.92        41.44 o                         
   3   1  12         32.73         32.22        11.76 o                         
   4   1  12         23.91          2.32         9.31 o                         
   5   1  12        130.87        168.99        18.33 o                         
   6   1  12         23.16         45.94        12.32 o                         
   7   1  12          6.51          9.93        10.95 o                         
   8   1  12         55.58         39.43        13.82 o                         
   9   1  12         10.73          7.60        22.31 o                         
  10   1  12        202.75        262.94        29.42 o                         
  11   1  12          0.58         12.88        16.33 o                         
  12   1  12        399.03        510.82        47.05 o                         
  13   1  12         38.12         15.18        17.28 o                         
  14   1  12        225.15        228.25        62.07 o                         
  15   1  12         28.79         11.19        49.74 o                         
  16   1  12         27.43        103.46        57.93 o                         
 -23   2  12         42.81         17.41        18.20 o                         
 -22   2  12          0.22         16.39        16.93 o                         
 -21   2  12         86.75         60.14        19.22 o                         
 -20   2  12         31.95         64.85        16.86 o                         
 -19   2  12        405.88        382.80        30.08 o                         
 -18   2  12        149.78        126.11        17.74 o                         
 -17   2  12        277.80        319.09        28.28 o                         
 -16   2  12        158.76        196.04        19.97 o                         
 -15   2  12         11.38         -7.91        18.53 o                         
 -14   2  12        369.82        383.95        37.88 o                         
 -13   2  12       2216.01       2263.13        87.72 o                         
 -12   2  12        990.50        991.22        39.23 o                         
 -11   2  12          8.10          8.63         8.78 o                         
 -10   2  12        921.15        873.50        30.68 o                         
  -9   2  12          0.06         -1.51         5.71 o                         
  -8   2  12        197.88        214.79        12.94 o                         
  -7   2  12       1075.68       1006.56        53.24 o                         
  -6   2  12        608.44        688.75        28.05 o                         
  -5   2  12        676.32        780.33        33.73 o                         
  -4   2  12         40.95         19.18         6.03 o                         
  -3   2  12        161.21        155.12        10.93 o                         
  -2   2  12       6718.78       6831.34       161.32 o                         
  -1   2  12         14.52         15.86         8.46 o                         
   0   2  12       2395.58       2281.37        70.08 o                         
   1   2  12        137.01        153.38        14.91 o                         
   2   2  12        536.38        598.44        31.88 o                         
   3   2  12        946.56        929.07        41.63 o                         
   4   2  12         38.40         57.22        13.69 o                         
   5   2  12        436.33        445.87        32.86 o                         
   6   2  12        415.09        428.39        29.45 o                         
   7   2  12          0.01          3.01        11.04 o                         
   8   2  12        974.85        868.41        43.29 o                         
   9   2  12         21.52          4.89        12.71 o                         
  10   2  12        128.55        104.17        18.72 o                         
  11   2  12          1.75        -13.00        29.74 o                         
  12   2  12          3.06        -29.98        29.98 o                         
  13   2  12        183.62        262.99        39.60 o                         
  14   2  12         14.77        -37.28        37.28 o                         
  15   2  12         11.90        -18.61        48.91 o                         
  16   2  12          6.54        -47.56        50.85 o                         
 -23   3  12         79.11         86.68        22.74 o                         
 -22   3  12          3.89          1.67        16.76 o                         
 -21   3  12          4.82        -11.94        14.49 o                         
 -20   3  12          8.72        -11.51        13.47 o                         
 -19   3  12        396.76        495.69        38.50 o                         
 -18   3  12        212.07        325.27        27.82 o                         
 -17   3  12        343.89        400.73        29.26 o                         
 -16   3  12         22.18         -3.23        26.70 o                         
 -15   3  12         66.21         74.19        17.92 o                         
 -14   3  12         73.48         66.63        15.57 o                         
 -13   3  12        332.86        345.01        28.40 o                         
 -12   3  12        279.86        232.45        29.99 o                         
 -11   3  12       1306.42       1283.37        56.42 o                         
 -10   3  12        202.10        188.67        20.47 o                         
  -9   3  12        113.29         79.53        12.66 o                         
  -8   3  12        518.00        522.29        28.31 o                         
  -7   3  12        147.69        189.54        16.70 o                         
  -6   3  12        465.68        434.07        19.85 o                         
  -5   3  12        507.77        554.76        25.75 o                         
  -4   3  12        479.85        482.52        21.67 o                         
  -3   3  12       2080.94       2168.35        61.77 o                         
  -2   3  12          0.07         -5.72         7.19 o                         
  -1   3  12        419.18        387.05        25.75 o                         
   0   3  12          0.12         -6.35         8.72 o                         
   1   3  12        212.07        215.78        22.90 o                         
   2   3  12        597.66        573.02        37.20 o                         
   3   3  12          0.01          3.37        15.36 o                         
   4   3  12         29.67         35.07        15.48 o                         
   5   3  12       1371.81       1398.61        65.71 o                         
   6   3  12        276.35        306.07        30.52 o                         
   7   3  12         60.92         50.69        18.20 o                         
   8   3  12        101.91         76.71        20.77 o                         
   9   3  12         33.20         21.03        36.57 o                         
  10   3  12         27.77         30.34        25.48 o                         
  11   3  12         11.29          3.29        17.24 o                         
  12   3  12          5.48         20.50        19.39 o                         
  13   3  12          4.22          1.60        23.08 o                         
  14   3  12        130.57        110.33        52.51 o                         
  15   3  12         35.31        133.98        59.04 o                         
 -22   4  12          1.86        -13.15        20.72 o                         
 -21   4  12         96.51         82.25        25.28 o                         
 -20   4  12         26.67         21.39        19.24 o                         
 -19   4  12        110.46        132.67        25.13 o                         
 -18   4  12         11.83         26.76        26.41 o                         
 -17   4  12          8.70         73.20        25.57 o                         
 -16   4  12         32.44         89.75        26.37 o                         
 -15   4  12         89.33         97.13        24.32 o                         
 -14   4  12        104.90         60.33        21.35 o                         
 -13   4  12        107.28         90.08        24.01 o                         
 -12   4  12        185.85        180.64        27.80 o                         
 -11   4  12          5.17         21.43        13.03 o                         
 -10   4  12        274.36        262.81        28.82 o                         
  -9   4  12        270.32        262.80        30.44 o                         
  -8   4  12          0.11         -3.95         9.07 o                         
  -7   4  12        497.58        448.80        31.42 o                         
  -6   4  12        748.56        680.74        35.45 o                         
  -5   4  12         46.15         24.55        11.14 o                         
  -4   4  12       1543.78       1508.55        70.09 o                         
  -3   4  12        341.18        381.95        29.06 o                         
  -2   4  12        720.92        699.44        35.23 o                         
  -1   4  12         94.99         98.43        15.75 o                         
   0   4  12       1520.05       1460.10        58.00 o                         
   1   4  12        281.62        300.86        25.23 o                         
   2   4  12        635.79        552.48        38.21 o                         
   3   4  12        388.04        489.14        39.37 o                         
   4   4  12         10.71         10.31        14.56 o                         
   5   4  12          7.65         30.99        17.45 o                         
   6   4  12        720.90        755.72        47.23 o                         
   7   4  12          9.18        -17.41        17.68 o                         
   8   4  12        722.98        731.98        48.26 o                         
   9   4  12          0.30         -1.40        16.56 o                         
  10   4  12         64.47         67.22        25.58 o                         
  11   4  12        129.00        118.72        29.50 o                         
  12   4  12          0.89         -2.94        19.06 o                         
  13   4  12         32.40         22.16        25.05 o                         
  14   4  12          3.04        -41.29        45.38 o                         
 -21   5  12         30.09         25.12        50.59 o                         
 -20   5  12         10.89         24.54        21.66 o                         
 -19   5  12         20.49         21.21        18.92 o                         
 -18   5  12          1.16          0.49        21.51 o                         
 -17   5  12         25.12         58.85        25.31 o                         
 -16   5  12          5.72         31.29        23.90 o                         
 -15   5  12        143.80        151.48        31.45 o                         
 -14   5  12         77.04         60.55        49.91 o                         
 -13   5  12          0.15         11.27        24.69 o                         
 -12   5  12         72.20         78.07        29.43 o                         
 -11   5  12         40.69         39.39        20.33 o                         
 -10   5  12         19.23          7.81        25.83 o                         
  -9   5  12         47.33         17.68        17.80 o                         
  -8   5  12         63.70         53.72        22.37 o                         
  -7   5  12         15.23          9.96        45.18 o                         
  -6   5  12          3.86         21.21        17.58 o                         
  -5   5  12       2251.23       2353.65       135.42 o                         
  -4   5  12        211.56        200.72        35.31 o                         
  -3   5  12        374.83        401.15        38.90 o                         
  -2   5  12          0.04         15.43        17.38 o                         
  -1   5  12       1073.33       1094.57        66.00 o                         
   0   5  12        283.59        218.40        37.71 o                         
   1   5  12       1482.86       1403.62       167.23 o                         
   2   5  12         42.48          9.71        51.94 o                         
   3   5  12        272.42        290.41        29.39 o                         
   4   5  12        145.59        193.36        26.15 o                         
   5   5  12         15.89         -3.95        15.97 o                         
   6   5  12         23.54         -0.31        17.32 o                         
   7   5  12         36.89         42.26        20.91 o                         
   8   5  12          9.90         17.92        19.22 o                         
   9   5  12        231.64        222.65        29.49 o                         
  10   5  12         19.61         24.62        20.81 o                         
  11   5  12          4.99         10.35        21.25 o                         
  12   5  12          0.03         -2.16        27.31 o                         
  13   5  12          1.26         -4.82        22.26 o                         
 -19   6  12          3.06          9.54        62.08 o                         
 -18   6  12         15.02         15.28        33.78 o                         
 -17   6  12         71.28         66.18        37.23 o                         
 -16   6  12          3.47        -21.95        21.95 o                         
 -15   6  12         48.98         60.74        28.74 o                         
 -14   6  12          6.66          8.91        21.60 o                         
 -13   6  12        102.15        127.18        29.15 o                         
 -12   6  12         85.79        154.02        32.30 o                         
 -11   6  12        147.06        172.05        30.32 o                         
 -10   6  12          1.50         -4.97        18.98 o                         
  -9   6  12         38.11         -1.73        17.80 o                         
  -8   6  12        162.21        130.47        26.34 o                         
  -7   6  12        320.39        231.41        65.88 o                         
  -6   6  12        623.18        818.39       103.88 o                         
  -5   6  12         23.70         50.67        49.83 o                         
  -4   6  12        353.41        342.05        73.48 o                         
  -3   6  12          0.98          3.28        24.52 o                         
  -2   6  12         25.84          5.90        26.53 o                         
  -1   6  12         21.29         45.73        45.18 o                         
   0   6  12        632.66        463.74       104.30 o                         
   1   6  12        183.70        218.28        44.25 o                         
   2   6  12        178.77        144.95        69.25 o                         
   3   6  12        725.94        768.34        75.24 o                         
   4   6  12        103.64        101.26        34.69 o                         
   5   6  12         62.94         73.67        24.98 o                         
   6   6  12         24.10          0.35        20.09 o                         
   7   6  12        113.52        164.38        37.50 o                         
   8   6  12          3.45        -11.60        21.72 o                         
   9   6  12         37.61         54.60        22.64 o                         
  10   6  12         97.69         97.61        27.22 o                         
  11   6  12         14.77         19.77        23.77 o                         
  12   6  12          1.64        -22.66        22.66 o                         
 -17   7  12          6.11         -2.48        27.11 o                         
 -16   7  12          0.83        -14.38        30.65 o                         
 -15   7  12         73.41         24.01        43.88 o                         
 -14   7  12         74.67         91.09        33.15 o                         
 -13   7  12         75.98        133.14        46.91 o                         
 -12   7  12         80.64        108.01        30.20 o                         
 -11   7  12          0.05         28.56        23.53 o                         
 -10   7  12         31.06         50.27        25.03 o                         
  -9   7  12         82.76        107.81        44.34 o                         
  -8   7  12         39.39         47.36        40.61 o                         
  -7   7  12         19.36        -21.36        33.98 o                         
  -6   7  12         96.84         43.45        40.60 o                         
  -5   7  12        349.31        276.18        72.63 o                         
  -4   7  12         77.71         65.12        54.05 o                         
  -3   7  12         10.69         19.41        28.99 o                         
  -2   7  12         13.60         19.67        29.10 o                         
  -1   7  12          1.24        -10.61        39.27 o                         
   0   7  12         19.46         20.25        30.83 o                         
   1   7  12        440.24        511.21        65.68 o                         
   2   7  12          0.90        -25.38        25.38 o                         
   3   7  12        133.92        227.83        47.61 o                         
   4   7  12        228.13        219.36        45.94 o                         
   5   7  12         29.23          2.75        31.31 o                         
   6   7  12          0.01        -16.41        57.85 o                         
   7   7  12          4.40         -8.63        23.32 o                         
   8   7  12        181.78        164.69        35.03 o                         
   9   7  12          0.44        -23.76        23.76 o                         
  10   7  12          0.10        -19.82        25.57 o                         
 -15   8  12          0.22         28.96        48.14 o                         
 -14   8  12          3.36         22.69        30.66 o                         
 -13   8  12         43.72         85.59        42.93 o                         
 -12   8  12          2.78        -23.46        23.46 o                         
 -11   8  12         63.59         78.36        48.21 o                         
 -10   8  12         22.76        -17.70        61.65 o                         
  -9   8  12          0.91        -30.43        40.96 o                         
  -8   8  12         70.34         43.16        57.01 o                         
  -7   8  12         27.93          1.74        78.97 o                         
  -6   8  12        295.48        348.45        62.83 o                         
  -5   8  12        488.27        453.25       117.82 o                         
  -4   8  12          0.32          2.95        30.82 o                         
  -3   8  12          0.21        -18.74        29.02 o                         
  -2   8  12          0.18         -3.59        32.18 o                         
  -1   8  12          0.62        -26.08        26.08 o                         
   0   8  12         87.51         70.59        53.63 o                         
   1   8  12         78.05         86.73        64.61 o                         
   2   8  12        280.61        302.44        61.65 o                         
   3   8  12         83.29         70.20        40.88 o                         
   4   8  12          0.82         -3.83        40.12 o                         
   5   8  12          9.71         14.84        36.37 o                         
   6   8  12          0.59        -18.76        36.64 o                         
   7   8  12          5.49         -5.55        38.15 o                         
 -10   9  12         48.33         70.50        52.96 o                         
  -9   9  12          3.20        -12.91        51.52 o                         
  -8   9  12          0.75         -4.32        44.36 o                         
  -7   9  12          1.91         20.93        43.15 o                         
  -6   9  12          5.20         -1.10        46.05 o                         
  -5   9  12         10.17         12.12        31.76 o                         
  -4   9  12         43.17         59.18        47.99 o                         
  -3   9  12          5.37         11.37        32.74 o                         
  -2   9  12          9.55        -36.06        84.04 o                         
  -1   9  12         10.13         31.07        57.43 o                         
   0   9  12         72.14        107.93        46.36 o                         
   1   9  12          0.12          8.68        74.74 o                         
   2   9  12         11.92        -10.35        38.21 o                         
   3   9  12         26.76         16.60        39.68 o                         
 -23   1  13          0.46          2.06        15.72 o                         
 -22   1  13          0.47         15.11        15.91 o                         
 -21   1  13        196.55        201.88        25.81 o                         
 -20   1  13        413.54        399.52        40.62 o                         
 -19   1  13        316.08        326.79        27.10 o                         
 -18   1  13         32.01         18.09        11.91 o                         
 -17   1  13         15.69         22.13        12.23 o                         
 -16   1  13        718.05        731.56        67.89 o                         
 -15   1  13          0.06          4.93         9.27 o                         
 -14   1  13         26.18         41.59        12.18 o                         
 -13   1  13         15.64         10.41         9.60 o                         
 -12   1  13        606.17        605.76        30.34 o                         
 -11   1  13        536.56        571.25        21.76 o                         
 -10   1  13        101.69         99.24        17.07 o                         
  -9   1  13        403.03        413.40        29.77 o                         
  -8   1  13        143.77        151.82        18.29 o                         
  -7   1  13         12.54         16.04         7.61 o                         
  -6   1  13        734.80        692.63        67.59 o                         
  -5   1  13        943.01        855.15        41.93 o                         
  -4   1  13       2466.44       2527.31        73.07 o                         
  -3   1  13       1308.11       1276.54        32.41 o                         
  -2   1  13         13.33         -4.89         4.89 o                         
  -1   1  13        120.45        117.54        10.39 o                         
   0   1  13        247.52        261.50        15.33 o                         
   1   1  13         42.05         31.93        10.74 o                         
   2   1  13        123.77        104.56        22.14 o                         
   3   1  13          9.88         -0.02         9.71 o                         
   4   1  13         21.56         11.38        15.92 o                         
   5   1  13          2.33         25.79        12.12 o                         
   6   1  13        885.03       1036.61        55.27 o                         
   7   1  13        341.78        336.44        31.52 o                         
   8   1  13          0.15          1.54        18.09 o                         
   9   1  13        156.92        143.36        23.88 o                         
  10   1  13          9.78          7.57        16.22 o                         
  11   1  13        459.21        485.32        40.44 o                         
  12   1  13          3.41          6.18        23.16 o                         
  13   1  13         36.66          8.54        28.89 o                         
  14   1  13        173.67        108.71        67.57 o                         
  15   1  13          1.85        -51.10        51.10 o                         
 -23   2  13         43.53         32.98        18.99 o                         
 -22   2  13          1.15         18.73        16.50 o                         
 -21   2  13         65.03         50.63        17.08 o                         
 -20   2  13          0.69         -2.71        12.34 o                         
 -19   2  13         58.90         55.18        18.72 o                         
 -18   2  13         31.05         37.38        13.58 o                         
 -17   2  13         42.04         47.93        13.06 o                         
 -16   2  13        160.45        160.85        18.43 o                         
 -15   2  13         93.80         75.98        23.41 o                         
 -14   2  13          9.87          6.90        11.16 o                         
 -13   2  13         29.57         30.06        12.41 o                         
 -12   2  13        416.68        445.41        24.83 o                         
 -11   2  13        202.46        214.43        19.14 o                         
 -10   2  13        429.68        384.86        19.28 o                         
  -9   2  13        133.06        130.34        17.20 o                         
  -8   2  13        887.21        839.31        60.59 o                         
  -7   2  13         21.39          6.18         8.29 o                         
  -6   2  13        273.85        280.52        22.55 o                         
  -5   2  13        167.63        155.78        18.28 o                         
  -4   2  13          1.13          4.39         5.54 o                         
  -3   2  13        813.02        734.80        24.50 o                         
  -2   2  13          6.11         -3.21         4.94 o                         
  -1   2  13         93.35         94.01        12.22 o                         
   0   2  13         34.27         56.65        10.56 o                         
   1   2  13        114.80        133.66        17.75 o                         
   2   2  13        100.84        111.09        16.10 o                         
   3   2  13        251.95        265.43        25.49 o                         
   4   2  13        952.07        923.60        43.49 o                         
   5   2  13       1904.64       1872.90        96.49 o                         
   6   2  13        134.82        153.67        21.70 o                         
   7   2  13        229.17        219.90        48.88 o                         
   8   2  13         30.30         18.36        13.44 o                         
   9   2  13         74.38         64.94        18.66 o                         
  10   2  13         46.99         40.88        17.99 o                         
  11   2  13        128.28        162.60        31.52 o                         
  12   2  13        404.74        492.05        74.57 o                         
  13   2  13         30.76         40.94        26.78 o                         
  14   2  13         17.32         19.35        49.27 o                         
  15   2  13         59.91        122.64        60.44 o                         
 -22   3  13         62.11         40.83        19.20 o                         
 -21   3  13         62.41         61.99        18.57 o                         
 -20   3  13        492.11        618.70        40.46 o                         
 -19   3  13         91.79         86.72        17.90 o                         
 -18   3  13          0.24          7.11        12.67 o                         
 -17   3  13        323.21        360.24        33.52 o                         
 -16   3  13          1.08          7.03        19.87 o                         
 -15   3  13          0.47         -7.70        11.23 o                         
 -14   3  13        146.64        190.93        22.35 o                         
 -13   3  13         72.00         54.48        14.85 o                         
 -12   3  13        193.49        207.97        29.19 o                         
 -11   3  13        314.45        303.60        25.73 o                         
 -10   3  13        511.89        643.16        53.85 o                         
  -9   3  13        445.67        410.07        25.59 o                         
  -8   3  13          5.27         16.16         9.49 o                         
  -7   3  13        178.58        194.12        15.13 o                         
  -6   3  13        102.07        137.70        15.60 o                         
  -5   3  13       1711.34       1710.96        58.78 o                         
  -4   3  13         23.71          8.32         7.10 o                         
  -3   3  13          1.68         -7.09         7.56 o                         
  -2   3  13       1135.67       1181.80        46.65 o                         
  -1   3  13          0.88         -6.62         8.44 o                         
   0   3  13        648.81        662.33        50.96 o                         
   1   3  13        235.70        216.91        30.11 o                         
   2   3  13          1.98         -1.13        13.06 o                         
   3   3  13       1554.32       1522.76        68.58 o                         
   4   3  13        856.38        919.13        51.20 o                         
   5   3  13         28.47         11.89        24.99 o                         
   6   3  13         26.34          3.27        16.33 o                         
   7   3  13         42.94          2.03        15.94 o                         
   8   3  13         93.09        103.33        27.03 o                         
   9   3  13         61.73         51.53        20.40 o                         
  10   3  13         56.77         -0.67        18.45 o                         
  11   3  13          7.42        -17.22        30.58 o                         
  12   3  13         21.28        -14.00        25.17 o                         
  13   3  13         64.44         72.31        30.09 o                         
  14   3  13          0.00         65.93        49.30 o                         
  15   3  13         99.29        155.75        63.43 o                         
 -22   4  13         25.85         26.18        32.94 o                         
 -21   4  13        138.81        128.55        27.97 o                         
 -20   4  13        363.85        468.95        44.98 o                         
 -19   4  13          9.22          9.01        17.38 o                         
 -18   4  13        179.56        139.81        31.64 o                         
 -17   4  13        321.36        380.16        66.51 o                         
 -16   4  13         33.12         11.19        24.24 o                         
 -15   4  13         15.85         31.17        19.48 o                         
 -14   4  13        150.88        123.74        27.35 o                         
 -13   4  13        376.37        376.89        54.40 o                         
 -12   4  13         79.44        106.35        34.03 o                         
 -11   4  13        289.01        265.94        25.81 o                         
 -10   4  13        271.31        248.42        51.13 o                         
  -9   4  13         23.08         36.15        14.96 o                         
  -8   4  13         13.78          2.15         9.66 o                         
  -7   4  13          2.82         13.12        10.43 o                         
  -6   4  13        334.79        318.15        24.31 o                         
  -5   4  13        563.00        563.89        32.48 o                         
  -4   4  13         45.90         29.55        24.01 o                         
  -3   4  13       2018.55       2085.94        84.31 o                         
  -2   4  13        284.22        345.40        29.45 o                         
  -1   4  13          3.96        -10.26        11.22 o                         
   0   4  13          5.93         -2.21        11.77 o                         
   1   4  13        228.90        195.37        21.28 o                         
   2   4  13          0.02         -1.56        14.32 o                         
   3   4  13        287.50        226.34        29.01 o                         
   4   4  13          0.29          6.75        15.03 o                         
   5   4  13         59.72         38.21        20.11 o                         
   6   4  13        261.65        311.38        32.17 o                         
   7   4  13        219.80        193.31        39.96 o                         
   8   4  13         84.04         92.99        33.40 o                         
   9   4  13         72.06         81.28        23.03 o                         
  10   4  13         33.52         25.45        21.17 o                         
  11   4  13         71.94         67.57        23.01 o                         
  12   4  13         24.08        -11.69        29.17 o                         
  13   4  13         74.25         46.97        28.84 o                         
  14   4  13          1.69         -0.89        54.90 o                         
 -20   5  13         36.76          5.73        21.11 o                         
 -19   5  13          2.90         39.74        27.05 o                         
 -18   5  13        118.93        158.05        38.85 o                         
 -17   5  13        121.20         78.65        46.95 o                         
 -16   5  13        161.70        146.97        33.05 o                         
 -15   5  13        217.67        222.50        34.95 o                         
 -14   5  13          6.90         -8.93        29.56 o                         
 -13   5  13        193.59        154.94        36.05 o                         
 -12   5  13          4.08        -18.75        18.75 o                         
 -11   5  13        204.35        246.62        56.20 o                         
 -10   5  13        336.98        336.89        30.65 o                         
  -9   5  13         92.83         91.20        23.63 o                         
  -8   5  13          2.75          7.53        24.07 o                         
  -7   5  13          7.50         14.02        32.09 o                         
  -6   5  13         60.51        134.29        53.21 o                         
  -5   5  13        434.28        293.91        65.88 o                         
  -4   5  13        114.84         62.78        27.53 o                         
  -3   5  13          6.96          5.83        41.38 o                         
  -2   5  13        507.20        466.52        55.98 o                         
  -1   5  13        121.61        116.24        24.03 o                         
   0   5  13          0.21        -13.62        24.51 o                         
   1   5  13        479.77        565.71        48.36 o                         
   2   5  13          2.96         -6.11        15.07 o                         
   3   5  13         94.45         63.79        22.75 o                         
   4   5  13          0.65         -3.70        15.72 o                         
   5   5  13        337.16        352.61        53.88 o                         
   6   5  13        672.03        619.82        53.30 o                         
   7   5  13         43.23         13.51        31.57 o                         
   8   5  13         28.58         32.22        20.92 o                         
   9   5  13          1.23        -17.99        17.99 o                         
  10   5  13         23.72         -6.50        20.92 o                         
  11   5  13         14.48         17.04        22.13 o                         
  12   5  13         64.02         53.06        25.79 o                         
  13   5  13         42.45         70.47        34.50 o                         
 -19   6  13         47.71         46.38        39.88 o                         
 -18   6  13          2.69         20.79        36.19 o                         
 -17   6  13         76.18         64.52        38.43 o                         
 -16   6  13         84.10         80.51        30.10 o                         
 -15   6  13          0.05         10.24        22.07 o                         
 -14   6  13         74.01         74.47        46.35 o                         
 -13   6  13        244.85        189.02        33.99 o                         
 -12   6  13         30.52         29.04        22.88 o                         
 -11   6  13         28.48         10.12        32.45 o                         
 -10   6  13         33.41         23.22        20.36 o                         
  -9   6  13        564.81        594.86        50.55 o                         
  -8   6  13         80.13        131.19        82.77 o                         
  -7   6  13        142.54        161.31        54.90 o                         
  -6   6  13        116.03        131.75        53.21 o                         
  -5   6  13          0.30         94.59        54.90 o                         
  -4   6  13        121.58        168.59        37.71 o                         
  -3   6  13         75.07         73.60        55.32 o                         
  -2   6  13         25.90         57.74        31.02 o                         
  -1   6  13       1280.36       1379.31       164.27 o                         
   0   6  13         33.09        101.07        36.74 o                         
   1   6  13        221.15        103.41        52.36 o                         
   2   6  13         94.14         65.72        33.66 o                         
   3   6  13          8.04         -3.17        18.90 o                         
   4   6  13          6.73         -8.46        19.09 o                         
   5   6  13         18.60        -17.46        19.64 o                         
   6   6  13          1.42         -8.61        19.98 o                         
   7   6  13          3.18         -8.93        21.09 o                         
   8   6  13          1.28         -1.98        21.65 o                         
   9   6  13          0.50        -10.70        22.74 o                         
  10   6  13         27.74          2.93        25.77 o                         
  11   6  13          9.92        -16.95        23.05 o                         
 -17   7  13          8.76         23.68        31.41 o                         
 -16   7  13         79.50        115.55        37.57 o                         
 -15   7  13         92.36         74.98        33.09 o                         
 -14   7  13          1.39         26.83        25.77 o                         
 -13   7  13         28.43         62.50        28.06 o                         
 -12   7  13         25.86          8.75        24.20 o                         
 -11   7  13         57.04         58.22        27.15 o                         
 -10   7  13          7.29         84.08        42.21 o                         
  -9   7  13          9.83        -23.03        35.69 o                         
  -8   7  13         66.39         27.72        39.36 o                         
  -7   7  13        229.57        257.18        53.55 o                         
  -6   7  13         94.32        -36.32        51.52 o                         
  -5   7  13        132.25        136.82        63.34 o                         
  -4   7  13        145.62        181.47        73.06 o                         
  -3   7  13         92.14         44.84        78.12 o                         
  -2   7  13         17.85        -12.67        26.85 o                         
  -1   7  13         27.89          6.27        48.56 o                         
   0   7  13        347.82        301.09        55.18 o                         
   1   7  13         67.83         29.56        35.83 o                         
   2   7  13         17.45        -17.51        31.45 o                         
   3   7  13         19.16        -31.38        31.38 o                         
   4   7  13        125.30         71.69        38.49 o                         
   5   7  13          9.04         14.61        24.37 o                         
   6   7  13          5.14         -0.10        33.02 o                         
   7   7  13        158.24         95.25        31.78 o                         
   8   7  13         50.98         73.36        30.52 o                         
   9   7  13          2.44         11.30        27.11 o                         
 -14   8  13         58.69         61.75        34.35 o                         
 -13   8  13          5.44         -9.43        48.60 o                         
 -12   8  13         24.97         96.65        50.47 o                         
 -11   8  13         11.18        -38.25        38.25 o                         
 -10   8  13          2.00        -21.69        55.74 o                         
  -9   8  13        133.78        130.81        57.01 o                         
  -8   8  13          0.05        -15.54        41.60 o                         
  -7   8  13         50.64         30.72        51.52 o                         
  -6   8  13         54.59         96.14        47.08 o                         
  -5   8  13          0.83         36.05        28.15 o                         
  -4   8  13         13.30         11.67        42.23 o                         
  -3   8  13         19.10        -10.13        45.61 o                         
  -2   8  13          0.30        -27.99        27.99 o                         
  -1   8  13          0.14         -7.41        31.87 o                         
   0   8  13         97.89        154.91        47.18 o                         
   1   8  13          3.04        -26.06        34.69 o                         
   2   8  13        107.38         62.91        39.53 o                         
   3   8  13          1.51         -1.76        36.72 o                         
   4   8  13          7.55         21.31        38.80 o                         
   5   8  13         16.78         -8.58        39.97 o                         
   6   8  13          0.15        -15.96        38.54 o                         
  -9   9  13          8.79        -57.22       104.30 o                         
  -8   9  13        107.05        115.04        95.86 o                         
  -7   9  13         17.70        -43.90        45.54 o                         
  -6   9  13         39.69         51.07        34.30 o                         
  -5   9  13         14.70         66.83        36.60 o                         
  -4   9  13          1.40         -8.39        31.38 o                         
  -3   9  13          8.96        -28.21        31.43 o                         
  -2   9  13         59.91         27.56        51.10 o                         
  -1   9  13         61.45         86.28        53.63 o                         
   0   9  13         36.49         16.65        67.57 o                         
   1   9  13          1.52        -36.97        36.97 o                         
   2   9  13          6.90         47.30        65.03 o                         
 -23   0  14         18.12         33.03        25.46 o                         
 -22   0  14          0.00         -4.34        21.40 o                         
 -21   0  14        145.53         85.66        25.97 o                         
 -20   0  14         31.10         14.61        19.21 o                         
 -19   0  14          9.68         12.07        18.25 o                         
 -18   0  14         21.78          7.27        16.37 o                         
 -17   0  14        526.76        453.40        37.81 o                         
 -16   0  14        298.98        318.30        30.37 o                         
 -15   0  14       1644.78       1685.08        94.52 o                         
 -14   0  14        131.67         93.74        24.88 o                         
 -13   0  14        361.15        387.01        28.12 o                         
 -12   0  14       1353.60       1325.18        61.37 o                         
 -11   0  14       5230.08       5019.49       233.60 o                         
 -10   0  14         22.20         18.62        12.96 o                         
  -9   0  14        142.66        144.91        61.23 o                         
  -8   0  14          0.19          4.18        11.55 o                         
  -7   0  14        263.91        292.52        25.93 o                         
  -6   0  14       1288.57       1156.87        56.13 o                         
  -5   0  14       3081.24       3105.87       151.98 o                         
  -4   0  14       8013.69       8063.29       305.57 o                         
  -3   0  14        743.34        845.94        40.23 o                         
  -2   0  14       1741.83       1841.29        67.28 o                         
  -1   0  14       2148.35       2164.53        77.92 o                         
   0   0  14       3383.82       3534.64       144.48 o                         
   1   0  14       1006.52        973.17        55.79 o                         
   2   0  14        413.03        440.37        34.89 o                         
   3   0  14         47.80         62.39        22.13 o                         
   4   0  14       4599.67       4968.16       246.61 o                         
   5   0  14        391.34        359.64        44.95 o                         
   6   0  14        118.63        154.91        31.46 o                         
   7   0  14        110.74         87.30        27.75 o                         
   8   0  14        409.09        350.30        49.83 o                         
   9   0  14        189.12        212.56        81.50 o                         
  10   0  14        971.09       1171.29        90.34 o                         
  11   0  14        346.21        368.14        53.32 o                         
  12   0  14        602.38        660.47        81.92 o                         
  13   0  14          2.35          4.26        35.05 o                         
  14   0  14         53.44         17.74        75.17 o                         
  15   0  14          8.91        -27.03        70.10 o                         
 -23   1  14         26.82         58.26        19.95 o                         
 -22   1  14         21.46          4.73        15.42 o                         
 -21   1  14         44.86         48.07        17.70 o                         
 -20   1  14        210.71        297.88        27.60 o                         
 -19   1  14          0.22          8.16        13.07 o                         
 -18   1  14        165.97        186.58        21.28 o                         
 -17   1  14         10.09          6.18        13.66 o                         
 -16   1  14          9.98         12.28        11.70 o                         
 -15   1  14         43.40         26.81        13.70 o                         
 -14   1  14        167.30        182.36        20.13 o                         
 -13   1  14        183.72        179.61        20.72 o                         
 -12   1  14        470.87        447.22        22.39 o                         
 -11   1  14         41.97         34.67         8.82 o                         
 -10   1  14         72.66         75.04         9.23 o                         
  -9   1  14        280.66        323.29        26.96 o                         
  -8   1  14        690.71        716.80        53.57 o                         
  -7   1  14         14.42         17.01         8.52 o                         
  -6   1  14         11.76          9.65         7.14 o                         
  -5   1  14        795.24        807.48        28.64 o                         
  -4   1  14          2.30          5.37         4.01 o                         
  -3   1  14       1985.63       2075.45        53.19 o                         
  -2   1  14        680.30        667.94        23.23 o                         
  -1   1  14       2733.72       2776.58        74.40 o                         
   0   1  14        180.90        178.02        32.33 o                         
   1   1  14         89.43        134.30        21.54 o                         
   2   1  14       1484.88       1549.33        58.97 o                         
   3   1  14        351.51        378.02        27.66 o                         
   4   1  14        210.13        272.75        26.18 o                         
   5   1  14        241.71        212.80        30.35 o                         
   6   1  14         29.80         21.80        14.42 o                         
   7   1  14         48.00         52.68        19.99 o                         
   8   1  14         40.02         19.08        16.34 o                         
   9   1  14          0.04         -3.69        14.74 o                         
  10   1  14          5.11        -15.13        15.13 o                         
  11   1  14          1.22        -15.85        15.85 o                         
  12   1  14         37.44         28.76        19.55 o                         
  13   1  14         28.71         39.32        25.18 o                         
  14   1  14         18.43         10.99        49.74 o                         
  15   1  14          0.11          2.84        56.70 o                         
 -23   2  14          0.36         12.55        17.72 o                         
 -22   2  14         86.38         33.26        22.92 o                         
 -21   2  14         72.03         92.16        20.13 o                         
 -20   2  14        181.92        184.58        23.11 o                         
 -19   2  14         32.10         27.17        14.07 o                         
 -18   2  14        171.04        144.95        22.60 o                         
 -17   2  14         55.21         42.45        13.85 o                         
 -16   2  14          0.01         -7.71        14.99 o                         
 -15   2  14         16.05          5.49        12.74 o                         
 -14   2  14        261.73        243.71        25.36 o
[truncated: 158,113 more chars]
